# Supplementary material for: Redetermination of the crystal structure of di-μ2-hydroxido-bis­[di-tert-butyl­chlorido­tin(IV)] at 100 K
Source: IUCrdata. 2023 Jan 26;8(Pt 1):x230056. doi: 10.1107/S2414314623000561 (PMC9912314; doi:10.1107/S2414314623000561)
Supplement: Supplementary file 1 [file x-08-x230056-sup1.cif]

##############################################################################
#                                                                            #
# This CIF contains the data for a data article accepted for                 #
# publication in IUCrData. It conforms to the requirements of                #
# Notes for Authors for IUCrData, and has been                               #
# peer reviewed under the auspices of IUCrData.                              #
#                                                                            #
# Full details of the Crystallographic Information File format               #
# are given in the paper "The Crystallographic Information File (CIF):       #
# a New Standard Archive File for Crystallography" by S. R. Hall, F. H.      #
# Allen and I. D. Brown [Acta Cryst. (1991), A47, 655-685].                  #
#                                                                            #
# The current version of the core CIF dictionary is obtainable from          #
# ftp://ftp.iucr.org/pub/cif_core.dic.                                       #
#                                                                            #
# Software is freely available for graphical display of the structure(s)     #
# in this CIF. For information consult the CIF software page                 #
# http://www.iucr.org/resources/cif/software.                                #
#                                                                            #
# This file may be used for bona fide research purposes within the           #
# scientific community so long as proper attribution is given to the data    # 
# article from which it was obtained.                                        #
#                                                                            #
##############################################################################
data_I
_audit_creation_method     'SHELXL-2014/7'
_journal_date_recd_electronic     2023-01-09
_journal_date_accepted     2023-01-23
_journal_name_full     'IUCrData'
_journal_year     2023
_journal_volume     8
_journal_issue      1
_journal_page_first     0
_journal_page_last     0
_journal_paper_category     HM
_journal_paper_doi     10.1107/S2414314623000561
_journal_coeditor_code     TK4087
_publ_contact_author_name     'Hans Reuter'
_publ_contact_author_address
;
Chemistry
Osnabr\"uck University
Barabarstr. 7
49069 Osnabr\"uck
Germany
;
_publ_contact_author_email     hreuter@uos.de
_publ_contact_author_fax     ?
_publ_contact_author_phone     ?
_publ_section_title
;
Redetermination of the crystal structure of
di-\m~2~-hydroxido-bis[di-<i>tert</i>-butylchloridotin(IV)] at 100 K
;
loop_
    _publ_author_name
    _publ_author_footnote
    _publ_author_address
    'Reuter, Hans' .
;
Chemistry
Osnabr\"uck University
Barabarstr. 7
49069 Osnabr\"uck
Germany
;
_publ_section_synopsis
;
The crystal structure of the title compound was redetermined at 100 K in order
to achieve improved structural data, especially with respect to the C---C
distances and the hydrogen bonding.
;
_chemical_name_systematic
;
Di-\m~2~-hydroxido-bis[di-<i>tert</i>-butylchloridotin(IV)]
;
_chemical_name_common     ?
_chemical_formula_moiety     'C16 H38 Cl2 O2 Sn2'
_chemical_formula_sum     'C16 H38 Cl2 O2 Sn2'
_chemical_formula_iupac
;
[Sn2 (C4 H9)4 Cl2 (O H)2]
;
_chemical_formula_weight     570.74
_chemical_melting_point     ?
_space_group_crystal_system     monoclinic
_space_group_name_H-M_alt     'P 21/n'
_space_group_name_Hall     '-P 2yn'
loop_
    _space_group_symop_operation_xyz
    'x, y, z'
    '-x+1/2, y+1/2, -z+1/2'
    '-x, -y, -z'
    'x-1/2, -y-1/2, z-1/2'
_cell_length_a     11.0632(3)
_cell_length_b     16.9135(5)
_cell_length_c     13.4178(3)
_cell_angle_alpha     90
_cell_angle_beta     110.4420(10)
_cell_angle_gamma     90
_cell_volume     2352.60(11)
_cell_formula_units_Z     4
_cell_measurement_reflns_used     9559
_cell_measurement_theta_min     2.95
_cell_measurement_theta_max     28.03
_cell_measurement_temperature     100(2)
_exptl_crystal_description     bloc
_exptl_crystal_colour     colourless
_exptl_crystal_size_max     0.170
_exptl_crystal_size_mid     0.090
_exptl_crystal_size_min     0.070
_exptl_crystal_density_diffrn     1.611
_exptl_crystal_density_meas     ?
_exptl_crystal_density_method     ?
_exptl_crystal_F_000     1136
_exptl_absorpt_coefficient_mu     2.355
_exptl_absorpt_correction_type     multi-scan
_exptl_absorpt_process_details
;
(SADABS; Krause <i>et al.</i>,  2015)
;
_exptl_absorpt_correction_T_min     0.515
_exptl_absorpt_correction_T_max     0.745
_diffrn_ambient_temperature     100(2)
_diffrn_source     ?
_diffrn_radiation_type     MoK\a
_diffrn_radiation_wavelength     0.71073
_diffrn_measurement_device_type     'Bruker APEXII CCD'
_diffrn_measurement_method     '\f and \w scans'
_diffrn_detector_area_resol_mean     ?
_diffrn_reflns_number     114387
_diffrn_reflns_av_R_equivalents     0.0308
_diffrn_reflns_av_unetI/netI     0.0118
_diffrn_reflns_theta_min     3.109
_diffrn_reflns_theta_max     27.996
_diffrn_reflns_theta_full     25.242
_diffrn_measured_fraction_theta_max     0.997
_diffrn_measured_fraction_theta_full     0.997
_diffrn_reflns_limit_h_min     -14
_diffrn_reflns_limit_h_max     14
_diffrn_reflns_limit_k_min     -22
_diffrn_reflns_limit_k_max     22
_diffrn_reflns_limit_l_min     -17
_diffrn_reflns_limit_l_max     17
_refine_special_details
;
Six reflections, i.e. (-1 1 1), (1 1 0), (0 2 1), (0 1 1), (1 0 1)
and (0 0 2), were omitted from the final cycles of refinement
owing to poor agreement.
The positions of all H atoms were clearly identified in difference
Fourier syntheses. Those of the <i>tert</i>-butyl groups were refined with
calculated positions (C---H = 0.98 \%A) and common <i>U</i>~iso~(H) parameters
for each of the methyl groups. The position of the H atoms of the OH groups
were refined with a fixed O---H distance of 0.96 \%A before they were fixed
and allowed to ride on their parent atoms with a common <i>U</i>~iso~(H)
parameter.
;
_reflns_number_total     5668
_reflns_number_gt     5148
_reflns_threshold_expression     'I > 2\s(I)'
_refine_ls_structure_factor_coef     Fsqd
_refine_ls_matrix_type     full
_refine_ls_R_factor_all     0.0173
_refine_ls_R_factor_gt     0.0140
_refine_ls_wR_factor_gt     0.0329
_refine_ls_wR_factor_ref     0.0344
_refine_ls_goodness_of_fit_ref     1.064
_refine_ls_restrained_S_all     1.064
_refine_ls_number_reflns     5668
_refine_ls_number_parameters     224
_refine_ls_number_restraints     0
_refine_ls_hydrogen_treatment     refU
_refine_ls_weighting_scheme     calc
_refine_ls_weighting_details
              'w=1/[\s^2^(Fo^2^)+(0.0158P)^2^+1.0738P] where P=(Fo^2^+2Fc^2^)/3'
_atom_sites_solution_hydrogens     mixed
_atom_sites_solution_primary     ?
_atom_sites_solution_secondary     ?
_refine_ls_shift/su_max     0.002
_refine_ls_shift/su_mean     0.000
_refine_diff_density_max     0.935
_refine_diff_density_min     -0.488
_refine_ls_extinction_method     none
_refine_ls_extinction_coef     .
loop_
    _atom_type_symbol
    _atom_type_description
    _atom_type_scat_dispersion_real
    _atom_type_scat_dispersion_imag
    _atom_type_scat_source
    'C' 'C' 0.0033 0.0016
                         'International Tables Vol C Tables 4.2.6.8 and 6.1.1.4'
    'H' 'H' 0.0000 0.0000
                         'International Tables Vol C Tables 4.2.6.8 and 6.1.1.4'
    'O' 'O' 0.0106 0.0060
                         'International Tables Vol C Tables 4.2.6.8 and 6.1.1.4'
    'Cl' 'Cl' 0.1484 0.1585
                         'International Tables Vol C Tables 4.2.6.8 and 6.1.1.4'
    'Sn' 'Sn' -0.6537 1.4246
                         'International Tables Vol C Tables 4.2.6.8 and 6.1.1.4'
_computing_data_collection
;
APEX2 (Bruker, 2009)
;
_computing_cell_refinement
;
SAINT (Bruker, 2009)
;
_computing_data_reduction
;
SAINT (Bruker, 2009)
;
_computing_structure_solution
;
SHELXS97 (Sheldrick, 2008)
;
_computing_structure_refinement
;
<i>SHELXL2014/7</i> (Sheldrick, 2015)
;
_computing_molecular_graphics
;
DIAMOND (Brandenburg, 2006) and Mercury (Macrae <i>et al.</i>,
2020)
;
_computing_publication_material
;
publCIF (Westrip, 2010)
;
loop_
    _atom_site_type_symbol
    _atom_site_label
    _atom_site_fract_x
    _atom_site_fract_y
    _atom_site_fract_z
    _atom_site_U_iso_or_equiv
    _atom_site_adp_type
    _atom_site_calc_flag
    _atom_site_occupancy
    _atom_site_disorder_assembly
    _atom_site_disorder_group
    Sn Sn1 0.73501(2) 0.26288(2) 0.64133(2) 0.00989(3) Uani d 1 . .
    Sn Sn2 0.42676(2) 0.22975(2) 0.65688(2) 0.01001(3) Uani d 1 . .
    Cl Cl1 0.92792(3) 0.29807(2) 0.80086(3) 0.01622(7) Uani d 1 . .
    Cl Cl2 0.23245(3) 0.20159(2) 0.49523(3) 0.01753(7) Uani d 1 . .
    O O1 0.63487(9) 0.25652(6) 0.74333(7) 0.01351(19) Uani d 1 . .
    H H1 0.6748 0.2674 0.8179 0.039(4) Uiso d 1 . .
    O O2 0.52774(9) 0.23420(6) 0.55544(8) 0.0136(2) Uani d 1 . .
    H H2 0.4839 0.2239 0.4812 0.039(4) Uiso d 1 . .
    C C111 0.72855(13) 0.37640(8) 0.56249(11) 0.0143(3) Uani d 1 . .
    C C112 0.61905(14) 0.37644(9) 0.45494(11) 0.0203(3) Uani d 1 . .
    H H11A 0.6206 0.4260 0.4177 0.025(3) Uiso calc 1 . .
    H H11B 0.5363 0.3715 0.4658 0.025(3) Uiso calc 1 . .
    H H11C 0.6299 0.3318 0.4123 0.025(3) Uiso calc 1 . .
    C C113 0.85829(14) 0.38736(9) 0.54696(12) 0.0201(3) Uani d 1 . .
    H H11D 0.8704 0.3449 0.5017 0.027(3) Uiso calc 1 . .
    H H11E 0.9281 0.3857 0.6162 0.027(3) Uiso calc 1 . .
    H H11F 0.8593 0.4385 0.5130 0.027(3) Uiso calc 1 . .
    C C114 0.70965(15) 0.44211(9) 0.63384(12) 0.0202(3) Uani d 1 . .
    H H11G 0.7103 0.4935 0.6004 0.033(3) Uiso calc 1 . .
    H H11H 0.7797 0.4402 0.7030 0.033(3) Uiso calc 1 . .
    H H11I 0.6268 0.4347 0.6439 0.033(3) Uiso calc 1 . .
    C C121 0.81282(13) 0.15162(8) 0.60755(11) 0.0149(3) Uani d 1 . .
    C C122 0.94120(15) 0.16949(10) 0.59347(14) 0.0267(4) Uani d 1 . .
    H H12A 0.9778 0.1204 0.5774 0.025(3) Uiso calc 1 . .
    H H12B 1.0011 0.1925 0.6592 0.025(3) Uiso calc 1 . .
    H H12C 0.9271 0.2070 0.5348 0.025(3) Uiso calc 1 . .
    C C123 0.71987(15) 0.11464(9) 0.50566(12) 0.0217(3) Uani d 1 . .
    H H12D 0.7040 0.1520 0.4467 0.030(3) Uiso calc 1 . .
    H H12E 0.6382 0.1021 0.5153 0.030(3) Uiso calc 1 . .
    H H12F 0.7578 0.0661 0.4896 0.030(3) Uiso calc 1 . .
    C C124 0.83528(16) 0.09618(9) 0.70159(13) 0.0252(3) Uani d 1 . .
    H H12G 0.7532 0.0860 0.7118 0.034(3) Uiso calc 1 . .
    H H12H 0.8958 0.1206 0.7659 0.034(3) Uiso calc 1 . .
    H H12I 0.8713 0.0462 0.6877 0.034(3) Uiso calc 1 . .
    C C211 0.35215(13) 0.34122(8) 0.69386(11) 0.0148(3) Uani d 1 . .
    C C212 0.32310(15) 0.39629(9) 0.59874(12) 0.0224(3) Uani d 1 . .
    H H21A 0.2627 0.3704 0.5355 0.031(3) Uiso calc 1 . .
    H H21B 0.4033 0.4087 0.5865 0.031(3) Uiso calc 1 . .
    H H21C 0.2845 0.4452 0.6129 0.031(3) Uiso calc 1 . .
    C C213 0.44854(15) 0.37962(9) 0.79313(12) 0.0216(3) Uani d 1 . .
    H H21D 0.5282 0.3922 0.7801 0.027(3) Uiso calc 1 . .
    H H21E 0.4679 0.3430 0.8533 0.027(3) Uiso calc 1 . .
    H H21F 0.4113 0.4283 0.8097 0.027(3) Uiso calc 1 . .
    C C214 0.22696(15) 0.32214(10) 0.71335(14) 0.0248(3) Uani d 1 . .
    H H21G 0.1663 0.2964 0.6502 0.036(3) Uiso calc 1 . .
    H H21H 0.1888 0.3712 0.7277 0.036(3) Uiso calc 1 . .
    H H21I 0.2457 0.2866 0.7746 0.036(3) Uiso calc 1 . .
    C C221 0.42891(13) 0.11423(8) 0.72947(11) 0.0153(3) Uani d 1 . .
    C C222 0.29620(15) 0.10024(10) 0.73817(13) 0.0255(4) Uani d 1 . .
    H H22A 0.2296 0.1034 0.6673 0.037(3) Uiso calc 1 . .
    H H22B 0.2799 0.1406 0.7843 0.037(3) Uiso calc 1 . .
    H H22C 0.2942 0.0478 0.7685 0.037(3) Uiso calc 1 . .
    C C223 0.53316(14) 0.11266(9) 0.84006(11) 0.0199(3) Uani d 1 . .
    H H22D 0.6181 0.1192 0.8335 0.025(3) Uiso calc 1 . .
    H H22E 0.5301 0.0620 0.8744 0.025(3) Uiso calc 1 . .
    H H22F 0.5181 0.1558 0.8831 0.025(3) Uiso calc 1 . .
    C C224 0.45453(16) 0.05138(9) 0.65775(13) 0.0241(3) Uani d 1 . .
    H H22G 0.3885 0.0548 0.5867 0.031(3) Uiso calc 1 . .
    H H22H 0.4518 -0.0011 0.6877 0.031(3) Uiso calc 1 . .
    H H22I 0.5398 0.0601 0.6528 0.031(3) Uiso calc 1 . .
loop_
    _atom_site_aniso_label
    _atom_site_aniso_U_11
    _atom_site_aniso_U_22
    _atom_site_aniso_U_33
    _atom_site_aniso_U_12
    _atom_site_aniso_U_13
    _atom_site_aniso_U_23
    Sn1 0.00886(5) 0.01220(5) 0.00797(5) -0.00117(3) 0.00212(3) 0.00024(3)
    Sn2 0.00854(5) 0.01264(5) 0.00809(5) -0.00064(3) 0.00195(3) 0.00097(3)
    Cl1 0.01183(14) 0.02417(18) 0.00977(14) -0.00356(13) 0.00015(12) 0.00008(13)
    Cl2 0.01190(14) 0.02750(19) 0.00997(15) -0.00395(13) -0.00023(12)
                                                                     0.00079(13)
    O1 0.0099(4) 0.0218(5) 0.0079(4) -0.0028(4) 0.0021(4) -0.0015(4)
    O2 0.0107(4) 0.0209(5) 0.0085(4) -0.0024(4) 0.0025(4) -0.0011(4)
    C111 0.0147(6) 0.0146(7) 0.0125(6) -0.0035(5) 0.0031(5) 0.0011(5)
    C112 0.0209(7) 0.0215(8) 0.0138(7) -0.0043(6) 0.0000(6) 0.0042(6)
    C113 0.0190(7) 0.0229(8) 0.0198(7) -0.0036(6) 0.0087(6) 0.0044(6)
    C114 0.0228(7) 0.0156(7) 0.0213(7) -0.0016(6) 0.0063(6) -0.0013(6)
    C121 0.0125(6) 0.0151(7) 0.0159(7) 0.0001(5) 0.0034(5) -0.0020(5)
    C122 0.0184(7) 0.0250(8) 0.0406(10) -0.0003(6) 0.0153(7) -0.0069(7)
    C123 0.0201(7) 0.0223(8) 0.0199(7) 0.0015(6) 0.0036(6) -0.0080(6)
    C124 0.0274(8) 0.0190(8) 0.0243(8) 0.0044(6) 0.0030(7) 0.0037(6)
    C211 0.0132(6) 0.0162(7) 0.0147(7) 0.0016(5) 0.0042(5) -0.0001(5)
    C212 0.0239(8) 0.0178(7) 0.0229(8) 0.0038(6) 0.0047(6) 0.0042(6)
    C213 0.0192(7) 0.0228(8) 0.0197(7) 0.0031(6) 0.0028(6) -0.0066(6)
    C214 0.0189(7) 0.0253(8) 0.0343(9) 0.0009(6) 0.0143(7) -0.0034(7)
    C221 0.0134(6) 0.0156(7) 0.0156(7) -0.0016(5) 0.0037(5) 0.0036(5)
    C222 0.0182(7) 0.0295(9) 0.0288(9) -0.0037(6) 0.0082(7) 0.0122(7)
    C223 0.0190(7) 0.0218(8) 0.0163(7) 0.0012(6) 0.0029(6) 0.0070(6)
    C224 0.0277(8) 0.0172(7) 0.0247(8) -0.0019(6) 0.0059(7) -0.0017(6)
_geom_special_details
;
 All esds (except the esd in the dihedral angle between two l.s. planes)
 are estimated using the full covariance matrix.  The cell esds are taken
 into account individually in the estimation of esds in distances, angles
 and torsion angles; correlations between esds in cell parameters are only
 used when they are defined by crystal symmetry.  An approximate (isotropic)
 treatment of cell esds is used for estimating esds involving l.s. planes.
;
loop_
    _geom_bond_atom_site_label_1
    _geom_bond_atom_site_label_2
    _geom_bond_site_symmetry_2
    _geom_bond_distance
    _geom_bond_publ_flag
    Sn1 O1 . 2.0424(10) ?
    Sn1 C111 . 2.1813(14) ?
    Sn1 C121 . 2.1818(14) ?
    Sn1 O2 . 2.2306(9) ?
    Sn1 Cl1 . 2.5100(3) ?
    Sn2 O2 . 2.0416(10) ?
    Sn2 C221 . 2.1796(14) ?
    Sn2 C211 . 2.1836(14) ?
    Sn2 O1 . 2.2329(9) ?
    Sn2 Cl2 . 2.5092(3) ?
    O1 H1 . 0.9600 ?
    O2 H2 . 0.9600 ?
    C111 C112 . 1.5261(19) ?
    C111 C114 . 1.528(2) ?
    C111 C113 . 1.532(2) ?
    C112 H11A . 0.9800 ?
    C112 H11B . 0.9800 ?
    C112 H11C . 0.9800 ?
    C113 H11D . 0.9800 ?
    C113 H11E . 0.9800 ?
    C113 H11F . 0.9800 ?
    C114 H11G . 0.9800 ?
    C114 H11H . 0.9800 ?
    C114 H11I . 0.9800 ?
    C121 C124 . 1.521(2) ?
    C121 C122 . 1.527(2) ?
    C121 C123 . 1.5283(19) ?
    C122 H12A . 0.9800 ?
    C122 H12B . 0.9800 ?
    C122 H12C . 0.9800 ?
    C123 H12D . 0.9800 ?
    C123 H12E . 0.9800 ?
    C123 H12F . 0.9800 ?
    C124 H12G . 0.9800 ?
    C124 H12H . 0.9800 ?
    C124 H12I . 0.9800 ?
    C211 C212 . 1.521(2) ?
    C211 C213 . 1.5301(19) ?
    C211 C214 . 1.531(2) ?
    C212 H21A . 0.9800 ?
    C212 H21B . 0.9800 ?
    C212 H21C . 0.9800 ?
    C213 H21D . 0.9800 ?
    C213 H21E . 0.9800 ?
    C213 H21F . 0.9800 ?
    C214 H21G . 0.9800 ?
    C214 H21H . 0.9800 ?
    C214 H21I . 0.9800 ?
    C221 C224 . 1.525(2) ?
    C221 C223 . 1.5289(19) ?
    C221 C222 . 1.531(2) ?
    C222 H22A . 0.9800 ?
    C222 H22B . 0.9800 ?
    C222 H22C . 0.9800 ?
    C223 H22D . 0.9800 ?
    C223 H22E . 0.9800 ?
    C223 H22F . 0.9800 ?
    C224 H22G . 0.9800 ?
    C224 H22H . 0.9800 ?
    C224 H22I . 0.9800 ?
loop_
    _geom_angle_atom_site_label_1
    _geom_angle_atom_site_label_2
    _geom_angle_atom_site_label_3
    _geom_angle_site_symmetry_1
    _geom_angle_site_symmetry_3
    _geom_angle
    _geom_angle_publ_flag
    O1 Sn1 C111 . . 115.96(5) ?
    O1 Sn1 C121 . . 116.07(5) ?
    C111 Sn1 C121 . . 127.37(5) ?
    O1 Sn1 O2 . . 68.55(4) ?
    C111 Sn1 O2 . . 95.00(4) ?
    C121 Sn1 O2 . . 96.55(4) ?
    O1 Sn1 Cl1 . . 86.54(3) ?
    C111 Sn1 Cl1 . . 94.53(4) ?
    C121 Sn1 Cl1 . . 95.86(4) ?
    O2 Sn1 Cl1 . . 155.04(3) ?
    O2 Sn2 C221 . . 114.07(5) ?
    O2 Sn2 C211 . . 117.25(5) ?
    C221 Sn2 C211 . . 128.20(5) ?
    O2 Sn2 O1 . . 68.52(4) ?
    C221 Sn2 O1 . . 95.82(4) ?
    C211 Sn2 O1 . . 96.31(4) ?
    O2 Sn2 Cl2 . . 86.21(3) ?
    C221 Sn2 Cl2 . . 95.07(4) ?
    C211 Sn2 Cl2 . . 94.74(4) ?
    O1 Sn2 Cl2 . . 154.72(3) ?
    Sn1 O1 Sn2 . . 111.39(4) ?
    Sn1 O1 H1 . . 121.9 ?
    Sn2 O1 H1 . . 126.6 ?
    Sn2 O2 Sn1 . . 111.52(4) ?
    Sn2 O2 H2 . . 119.3 ?
    Sn1 O2 H2 . . 129.2 ?
    C112 C111 C114 . . 110.79(12) ?
    C112 C111 C113 . . 110.09(12) ?
    C114 C111 C113 . . 109.69(12) ?
    C112 C111 Sn1 . . 109.86(9) ?
    C114 C111 Sn1 . . 108.95(9) ?
    C113 C111 Sn1 . . 107.39(9) ?
    C111 C112 H11A . . 109.5 ?
    C111 C112 H11B . . 109.5 ?
    H11A C112 H11B . . 109.5 ?
    C111 C112 H11C . . 109.5 ?
    H11A C112 H11C . . 109.5 ?
    H11B C112 H11C . . 109.5 ?
    C111 C113 H11D . . 109.5 ?
    C111 C113 H11E . . 109.5 ?
    H11D C113 H11E . . 109.5 ?
    C111 C113 H11F . . 109.5 ?
    H11D C113 H11F . . 109.5 ?
    H11E C113 H11F . . 109.5 ?
    C111 C114 H11G . . 109.5 ?
    C111 C114 H11H . . 109.5 ?
    H11G C114 H11H . . 109.5 ?
    C111 C114 H11I . . 109.5 ?
    H11G C114 H11I . . 109.5 ?
    H11H C114 H11I . . 109.5 ?
    C124 C121 C122 . . 109.58(13) ?
    C124 C121 C123 . . 110.72(12) ?
    C122 C121 C123 . . 109.55(13) ?
    C124 C121 Sn1 . . 108.74(10) ?
    C122 C121 Sn1 . . 107.84(10) ?
    C123 C121 Sn1 . . 110.35(9) ?
    C121 C122 H12A . . 109.5 ?
    C121 C122 H12B . . 109.5 ?
    H12A C122 H12B . . 109.5 ?
    C121 C122 H12C . . 109.5 ?
    H12A C122 H12C . . 109.5 ?
    H12B C122 H12C . . 109.5 ?
    C121 C123 H12D . . 109.5 ?
    C121 C123 H12E . . 109.5 ?
    H12D C123 H12E . . 109.5 ?
    C121 C123 H12F . . 109.5 ?
    H12D C123 H12F . . 109.5 ?
    H12E C123 H12F . . 109.5 ?
    C121 C124 H12G . . 109.5 ?
    C121 C124 H12H . . 109.5 ?
    H12G C124 H12H . . 109.5 ?
    C121 C124 H12I . . 109.5 ?
    H12G C124 H12I . . 109.5 ?
    H12H C124 H12I . . 109.5 ?
    C212 C211 C213 . . 110.44(12) ?
    C212 C211 C214 . . 109.50(12) ?
    C213 C211 C214 . . 109.74(12) ?
    C212 C211 Sn2 . . 108.90(10) ?
    C213 C211 Sn2 . . 111.13(9) ?
    C214 C211 Sn2 . . 107.05(10) ?
    C211 C212 H21A . . 109.5 ?
    C211 C212 H21B . . 109.5 ?
    H21A C212 H21B . . 109.5 ?
    C211 C212 H21C . . 109.5 ?
    H21A C212 H21C . . 109.5 ?
    H21B C212 H21C . . 109.5 ?
    C211 C213 H21D . . 109.5 ?
    C211 C213 H21E . . 109.5 ?
    H21D C213 H21E . . 109.5 ?
    C211 C213 H21F . . 109.5 ?
    H21D C213 H21F . . 109.5 ?
    H21E C213 H21F . . 109.5 ?
    C211 C214 H21G . . 109.5 ?
    C211 C214 H21H . . 109.5 ?
    H21G C214 H21H . . 109.5 ?
    C211 C214 H21I . . 109.5 ?
    H21G C214 H21I . . 109.5 ?
    H21H C214 H21I . . 109.5 ?
    C224 C221 C223 . . 110.91(12) ?
    C224 C221 C222 . . 109.56(13) ?
    C223 C221 C222 . . 109.98(12) ?
    C224 C221 Sn2 . . 108.55(10) ?
    C223 C221 Sn2 . . 109.63(9) ?
    C222 C221 Sn2 . . 108.15(10) ?
    C221 C222 H22A . . 109.5 ?
    C221 C222 H22B . . 109.5 ?
    H22A C222 H22B . . 109.5 ?
    C221 C222 H22C . . 109.5 ?
    H22A C222 H22C . . 109.5 ?
    H22B C222 H22C . . 109.5 ?
    C221 C223 H22D . . 109.5 ?
    C221 C223 H22E . . 109.5 ?
    H22D C223 H22E . . 109.5 ?
    C221 C223 H22F . . 109.5 ?
    H22D C223 H22F . . 109.5 ?
    H22E C223 H22F . . 109.5 ?
    C221 C224 H22G . . 109.5 ?
    C221 C224 H22H . . 109.5 ?
    H22G C224 H22H . . 109.5 ?
    C221 C224 H22I . . 109.5 ?
    H22G C224 H22I . . 109.5 ?
    H22H C224 H22I . . 109.5 ?
loop_
    _geom_hbond_atom_site_label_D
    _geom_hbond_atom_site_label_H
    _geom_hbond_atom_site_label_A
    _geom_hbond_site_symmetry_A
    _geom_hbond_distance_DH
    _geom_hbond_distance_HA
    _geom_hbond_distance_DA
    _geom_hbond_angle_DHA
    O1 H1 Cl2 4_666 0.96 2.30 3.2469(10) 169
    O2 H2 Cl1 4_565 0.96 2.31 3.2482(10) 166
_shelx_space_group_comment
;
The symmetry employed for this shelxl refinement is uniquely defined
by the following loop, which should always be used as a source of
symmetry information in preference to the above space-group names.
They are only intended as comments.
;
_shelx_estimated_absorpt_T_min     0.690
_shelx_estimated_absorpt_T_max     0.853
_shelx_hkl_file
;
   1   0   0   -0.01    0.03
   1   0   0   -0.01    0.02
   1   0   0    0.00    0.03
   1   0   0    0.01    0.03
   1   0   0    0.01    0.03
  -1   0   0   -0.01    0.02
  -1   0   0   -0.01    0.02
  -1   0   0   -0.03    0.03
  -2   0   0   84.13    2.50
  -2   0   0   89.77    2.50
  -2   0   0   84.67    2.70
  -2   0   0   86.07    2.70
  -2   0   0   84.27    2.63
   2   0   0   86.11    2.48
   2   0   0   84.01    2.37
  -2   0   0   90.16    2.59
  -2   0   0   85.37    2.73
  -2   0   0   86.11    2.58
  -2   0   0   82.94    2.58
   2   0   0   83.95    2.63
  -2   0   0   88.07    2.47
  -2   0   0   84.20    2.50
  -2   0   0   87.37    2.52
   2   0   0   87.12    2.73
   2   0   0   89.83    2.59
   2   0   0   86.26    2.58
   2   0   0   90.71    2.51
   2   0   0   85.38    2.69
   2   0   0   90.86    2.53
  -2   0   0   84.16    2.48
  -2   0   0   85.88    2.48
   2   0   0   85.16    2.50
   2   0   0   85.33    2.47
   3   0   0    0.05    0.12
   3   0   0    0.04    0.11
   3   0   0    0.04    0.12
  -3   0   0    0.27    0.15
  -3   0   0    0.03    0.11
  -3   0   0   -0.06    0.12
  -3   0   0    0.22    0.12
  -3   0   0    0.06    0.14
  -3   0   0    0.24    0.14
  -3   0   0    0.07    0.13
  -3   0   0    0.07    0.14
  -3   0   0    0.14    0.16
  -3   0   0    0.06    0.16
  -3   0   0    0.11    0.14
   3   0   0    0.15    0.14
  -3   0   0   -0.03    0.11
  -3   0   0    0.07    0.12
   3   0   0    0.30    0.14
   3   0   0    0.06    0.14
   3   0   0    0.12    0.13
   3   0   0    0.29    0.13
   3   0   0   -0.02    0.14
  -3   0   0    0.09    0.12
   3   0   0    0.28    0.14
  -4   0   0  123.68    3.84
  -4   0   0  127.62    4.07
  -4   0   0  128.74    4.01
   4   0   0  122.19    3.91
  -4   0   0  128.32    3.85
  -4   0   0  127.22    3.74
   4   0   0  124.28    3.98
  -4   0   0  126.30    3.90
   4   0   0  130.01    3.69
   4   0   0  125.15    3.54
   4   0   0  122.83    3.67
   4   0   0  125.41    3.68
   4   0   0  128.52    3.70
   4   0   0  129.04    4.05
   4   0   0  124.87    3.82
  -4   0   0  126.49    3.70
  -4   0   0  126.14    3.70
  -4   0   0  127.52    4.01
   4   0   0  130.78    3.83
   4   0   0  130.70    3.67
  -4   0   0  125.42    3.84
   4   0   0  128.66    3.98
  -4   0   0  125.87    4.26
  -4   0   0  126.92    3.72
  -5   0   0   -0.04    0.22
  -5   0   0   -0.17    0.18
  -5   0   0    0.15    0.21
  -5   0   0   -0.08    0.20
   5   0   0    0.17    0.22
  -5   0   0   -0.11    0.18
  -5   0   0    0.13    0.18
  -5   0   0    0.20    0.21
  -5   0   0   -0.39    0.18
   5   0   0   -0.07    0.16
  -5   0   0   -0.19    0.24
  -5   0   0   -0.14    0.22
   5   0   0    0.17    0.21
   5   0   0    0.04    0.18
   5   0   0   -0.07    0.17
  -5   0   0    0.00    0.18
   5   0   0    0.01    0.19
   5   0   0    0.03    0.22
   5   0   0   -0.09    0.18
   5   0   0   -0.10    0.18
  -5   0   0   -0.12    0.20
   5   0   0    0.13    0.15
   5   0   0   -0.05    0.18
   5   0   0    0.03    0.19
   6   0   0  447.67   13.48
  -6   0   0  444.74   12.60
   6   0   0  433.87   12.39
  -6   0   0  449.23   13.18
   6   0   0  426.56   13.18
   6   0   0  442.11   12.60
   6   0   0  439.94   12.44
  -6   0   0  447.04   13.68
   6   0   0  438.30   12.93
  -6   0   0  453.83   13.01
  -6   0   0  437.88   13.55
  -6   0   0  452.44   13.56
   6   0   0  435.57   12.43
   6   0   0  432.18   11.91
  -6   0   0  449.66   13.01
  -6   0   0  444.61   13.00
  -6   0   0  440.60   14.48
   6   0   0  450.72   13.64
   6   0   0  436.34   12.50
  -6   0   0  442.77   12.45
  -6   0   0  451.63   12.59
  -6   0   0  447.59   12.69
   6   0   0  446.76   13.48
   6   0   0  446.95   12.93
   6   0   0  447.81   12.50
  -7   0   0    0.21    0.33
  -7   0   0   -0.25    0.22
  -7   0   0   -0.13    0.22
  -7   0   0   -0.13    0.25
  -7   0   0    0.18    0.26
   7   0   0   -0.05    0.19
   7   0   0    0.09    0.20
  -7   0   0   -0.21    0.22
  -7   0   0   -0.01    0.25
   7   0   0   -0.15    0.22
  -7   0   0   -0.06    0.26
  -7   0   0   -0.07    0.27
   7   0   0   -0.35    0.23
   7   0   0    0.33    0.23
   7   0   0    0.23    0.24
   7   0   0   -0.21    0.17
   7   0   0   -0.25    0.23
   7   0   0   -0.07    0.22
   7   0   0   -0.24    0.16
  -7   0   0    0.05    0.19
  -7   0   0    0.03    0.25
   7   0   0   -0.28    0.20
   7   0   0   -0.18    0.21
  -8   0   0    5.52    0.51
  -8   0   0    4.59    0.47
  -8   0   0    5.09    0.53
   8   0   0    4.51    0.44
  -8   0   0    5.19    0.50
  -8   0   0    4.50    0.51
  -8   0   0    4.16    0.47
  -8   0   0    5.12    0.48
  -8   0   0    5.28    0.56
   8   0   0    4.98    0.50
   8   0   0    5.00    0.36
   8   0   0    4.53    0.51
   8   0   0    5.81    0.57
  -8   0   0    4.61    0.56
   8   0   0    4.47    0.46
   8   0   0    4.72    0.46
   8   0   0    4.86    0.36
   8   0   0    4.76    0.48
   8   0   0    5.13    0.45
   8   0   0    5.17    0.45
  -8   0   0    5.60    0.55
   9   0   0    0.14    0.29
   9   0   0   -0.03    0.25
  -9   0   0    0.03    0.30
   9   0   0    0.29    0.27
   9   0   0    0.17    0.30
  -9   0   0   -0.22    0.34
  -9   0   0    0.05    0.28
   9   0   0   -0.07    0.27
  -9   0   0    0.11    0.30
   9   0   0   -0.09    0.31
  -9   0   0   -0.07    0.30
  -9   0   0   -0.15    0.30
  -9   0   0    0.20    0.33
 -10   0   0   56.61    2.21
  10   0   0   50.97    1.92
  10   0   0   52.27    2.03
  10   0   0   51.92    1.97
 -10   0   0   52.96    2.02
 -10   0   0   52.74    2.35
 -10   0   0   49.60    2.19
  10   0   0   50.50    2.17
 -10   0   0   54.25    2.30
  10   0   0   54.26    1.99
 -10   0   0   51.54    2.10
  11   0   0    0.27    0.34
  11   0   0    0.22    0.34
  11   0   0   -0.57    0.25
 -11   0   0    0.05    0.37
 -11   0   0   -0.49    0.42
 -11   0   0    0.07    0.34
  11   0   0    0.84    0.42
 -11   0   0    0.08    0.38
  11   0   0    0.41    0.32
  12   0   0   34.98    1.57
  12   0   0   33.13    1.60
  12   0   0   32.74    1.58
  12   0   0   35.72    1.80
  12   0   0   34.44    1.41
 -12   0   0   34.52    1.79
 -12   0   0   33.92    1.70
 -12   0   0   35.99    1.62
  13   0   0   -0.04    0.39
  13   0   0   -0.06    0.34
 -13   0   0    0.35    0.47
  13   0   0    0.10    0.38
  13   0   0    0.41    0.31
 -13   0   0    0.54    0.44
   1  -1   0    0.06    0.04
  -1  -1   0    0.04    0.03
   1  -1   0    0.17    0.05
   1  -1   0    0.01    0.03
  -1  -1   0    0.00    0.03
   1  -1   0    0.02    0.04
   1  -1   0   -0.01    0.04
  -1  -1   0   -0.03    0.03
  -1  -1   0    0.00    0.03
  -1  -1   0    0.09    0.04
   1  -1   0    0.00    0.04
  -1  -1   0   -0.02    0.03
  -1  -1   0    0.00    0.04
  -1  -1   0    0.19    0.04
  -1  -1   0    0.00    0.03
   1  -1   0   -0.02    0.03
  -1  -1   0    0.00    0.03
   1  -1   0    0.05    0.04
  -1  -1   0    0.02    0.03
  -1   1   0    0.01    0.04
   1   1   0    0.03    0.04
  -1   1   0   -0.06    0.03
   1   1   0    0.02    0.03
   1   1   0   -0.02    0.03
   1   1   0    0.11    0.05
   1   1   0    0.00    0.03
  -1   1   0    0.00    0.03
  -1   1   0    0.06    0.04
   1   1   0   -0.03    0.03
  -1   1   0   -0.03    0.03
  -1   1   0    0.02    0.04
   1   1   0    0.11    0.05
  -1   1   0    0.07    0.04
  -1   1   0    0.00    0.03
  -1   1   0    0.09    0.04
   1   1   0    0.03    0.03
   1   1   0    0.22    0.06
  -1   1   0    0.03    0.04
  -1   1   0   -0.02    0.03
   1   1   0    0.11    0.04
   1   1   0    0.00    0.04
  -2  -1   0  154.39    4.22
  -2  -1   0  150.29    4.62
  -2  -1   0  150.33    4.33
  -2  -1   0  151.91    4.67
   2  -1   0  149.85    4.23
   2  -1   0  147.18    4.43
   2  -1   0  152.73    4.31
   2  -1   0  155.14    4.67
  -2  -1   0  155.59    4.94
   2  -1   0  151.33    4.43
  -2  -1   0  148.53    4.44
   2  -1   0  148.56    4.44
   2  -1   0  152.39    4.34
  -2  -1   0  156.41    4.29
  -2  -1   0  148.63    4.62
   2  -1   0  149.79    4.07
  -2  -1   0  150.24    4.94
  -2  -1   0  150.94    4.30
  -2  -1   0  153.88    4.24
  -2  -1   0  157.43    4.42
   2  -1   0  151.80    4.29
   2  -1   0  154.74    4.63
   2  -1   0  151.67    4.51
  -2  -1   0  144.85    4.24
   2  -1   0  142.91    4.29
  -2  -1   0  142.91    4.49
   2  -1   0  150.63    4.25
  -2  -1   0  155.45    4.43
  -2   1   0  156.48    4.35
   2   1   0  149.22    4.43
  -2   1   0  154.12    4.44
  -2   1   0  148.46    4.50
  -2   1   0  144.47    4.62
   2   1   0  145.94    4.24
  -2   1   0  152.16    4.25
  -2   1   0  143.84    4.29
   2   1   0  147.00    4.05
   2   1   0  151.56    4.30
   2   1   0  148.57    4.62
  -2   1   0  156.05    4.23
   2   1   0  148.37    4.50
   2   1   0  151.35    4.62
   2   1   0  152.20    4.66
   2   1   0  154.50    4.42
  -2   1   0  155.72    4.43
  -2   1   0  147.84    4.63
   2   1   0  151.35    4.43
  -2   1   0  145.18    4.43
  -2   1   0  154.12    4.95
  -2   1   0  147.70    4.29
   2   1   0  148.41    4.23
   2   1   0  150.50    4.33
  -2   1   0  142.51    4.24
  -2   1   0  153.09    4.30
  -2   1   0  150.86    4.67
   2   1   0  148.32    4.30
   3  -1   0   25.69    0.98
   3  -1   0   26.25    0.89
  -3  -1   0   26.51    0.89
  -3  -1   0   26.27    0.88
   3  -1   0   26.20    0.88
  -3  -1   0   25.08    0.97
  -3  -1   0   24.56    0.93
   3  -1   0   24.92    0.95
   3  -1   0   24.79    0.90
  -3  -1   0   26.45    0.92
   3  -1   0   25.60    0.90
   3  -1   0   26.51    0.87
  -3  -1   0   25.30    0.95
  -3  -1   0   25.28    0.94
  -3  -1   0   26.01    0.95
   3  -1   0   24.90    0.86
   3  -1   0   26.69    0.85
   3  -1   0   25.62    0.92
  -3  -1   0   27.23    0.87
  -3  -1   0   27.12    0.88
  -3  -1   0   26.34    0.91
  -3  -1   0   25.88    0.91
  -3  -1   0   26.47    0.99
   3  -1   0   26.55    0.87
  -3  -1   0   25.59    0.88
   3  -1   0   27.25    0.96
  -3  -1   0   26.80    0.89
   3  -1   0   25.06    0.89
  -3   1   0   25.50    0.88
   3   1   0   27.49    0.85
  -3   1   0   26.30    0.90
   3   1   0   27.43    0.91
  -3   1   0   26.54    0.96
  -3   1   0   24.05    0.88
  -3   1   0   25.85    0.94
  -3   1   0   26.29    0.99
   3   1   0   26.33    0.94
   3   1   0   26.80    0.88
   3   1   0   25.83    0.89
  -3   1   0   25.86    0.92
   3   1   0   24.58    0.85
   3   1   0   26.03    0.85
  -3   1   0   27.31    0.89
   3   1   0   28.64    0.85
   3   1   0   25.67    0.97
   3   1   0   27.04    0.94
   3   1   0   25.35    0.90
  -3   1   0   26.40    0.94
  -3   1   0   26.64    0.89
  -3   1   0   25.50    0.87
  -3   1   0   26.87    0.97
   3   1   0   24.40    0.94
  -3   1   0   26.22    1.02
  -4  -1   0  438.32   12.34
   4  -1   0  429.69   11.95
  -4  -1   0  424.88   11.95
   4  -1   0  444.65   12.31
   4  -1   0  415.28   11.75
  -4  -1   0  423.19   11.80
   4  -1   0  426.24   12.32
  -4  -1   0  423.45   12.04
  -4  -1   0  405.88   12.32
   4  -1   0  431.68   12.04
  -4  -1   0  423.64   13.75
  -4  -1   0  420.41   12.85
  -4  -1   0  425.35   12.85
   4  -1   0  418.03   11.80
   4  -1   0  416.42   12.31
  -4  -1   0  423.90   12.34
   4  -1   0  417.64   11.93
   4  -1   0  412.83   12.83
   4  -1   0  428.53   12.84
   4  -1   0  427.94   12.52
   4  -1   0  424.39   12.94
   4  -1   0  420.44   11.30
  -4  -1   0  414.88   12.95
  -4  -1   0  420.13   12.49
   4   1   0  431.45   12.02
   4   1   0  423.86   11.29
  -4   1   0  415.22   12.85
   4   1   0  420.01   11.79
  -4   1   0  424.89   12.96
  -4   1   0  422.05   11.95
  -4   1   0  416.26   12.05
  -4   1   0  419.01   12.34
  -4   1   0  415.56   13.76
   4   1   0  422.34   11.80
   4   1   0  448.80   12.31
  -4   1   0  446.14   12.35
  -4   1   0  425.63   11.96
   4   1   0  421.79   12.93
   4   1   0  413.96   12.29
   4   1   0  436.24   12.82
   4   1   0  427.27   12.52
  -4   1   0  424.29   12.86
   4   1   0  414.35   11.74
  -4   1   0  414.62   11.81
  -4   1   0  427.37   12.50
   4   1   0  437.16   11.94
   4   1   0  418.01   12.83
   4   1   0  424.81   11.93
   5  -1   0    5.84    0.44
   5  -1   0    6.05    0.48
  -5  -1   0    6.12    0.47
  -5  -1   0    5.45    0.47
  -5  -1   0    6.34    0.48
   5  -1   0    6.11    0.44
  -5  -1   0    5.90    0.44
   5  -1   0    6.52    0.51
   5  -1   0    5.93    0.37
   5  -1   0    6.15    0.46
   5  -1   0    6.35    0.41
  -5  -1   0    6.00    0.42
   5  -1   0    5.20    0.42
  -5  -1   0    5.65    0.46
  -5  -1   0    5.71    0.48
  -5  -1   0    6.23    0.43
  -5  -1   0    6.23    0.53
  -5  -1   0    6.05    0.43
   5  -1   0    6.32    0.44
   5  -1   0    6.35    0.45
  -5  -1   0    5.13    0.43
   5  -1   0    6.51    0.45
   5  -1   0    5.82    0.40
  -5  -1   0    5.97    0.44
   5  -1   0    6.00    0.46
  -5   1   0    5.97    0.44
  -5   1   0    5.67    0.44
   5   1   0    6.00    0.36
  -5   1   0    6.59    0.44
   5   1   0    6.30    0.43
   5   1   0    5.56    0.42
   5   1   0    6.10    0.49
  -5   1   0    5.91    0.51
  -5   1   0    6.42    0.51
   5   1   0    6.27    0.46
  -5   1   0    5.46    0.42
   5   1   0    5.66    0.43
   5   1   0    6.01    0.48
   5   1   0    5.39    0.43
  -5   1   0    6.62    0.49
   5   1   0    6.49    0.44
  -5   1   0    7.13    0.50
   5   1   0    6.17    0.36
   5   1   0    6.40    0.45
  -5   1   0    6.51    0.50
   5   1   0    6.18    0.36
   5   1   0    6.38    0.43
  -5   1   0    5.73    0.43
  -5   1   0    5.43    0.48
  -6  -1   0    3.49    0.38
   6  -1   0    2.70    0.33
   6  -1   0    3.27    0.36
   6  -1   0    3.53    0.30
   6  -1   0    2.54    0.35
   6  -1   0    3.90    0.33
   6  -1   0    2.63    0.34
  -6  -1   0    3.39    0.36
  -6  -1   0    3.61    0.40
  -6  -1   0    3.20    0.37
   6  -1   0    3.35    0.30
  -6  -1   0    2.88    0.35
  -6  -1   0    3.64    0.39
  -6  -1   0    3.44    0.42
   6  -1   0    3.39    0.41
  -6  -1   0    3.26    0.34
   6  -1   0    4.21    0.38
   6  -1   0    3.65    0.41
  -6  -1   0    3.00    0.39
   6  -1   0    3.94    0.37
   6  -1   0    3.71    0.35
  -6  -1   0    3.54    0.34
  -6  -1   0    2.60    0.39
  -6  -1   0    3.24    0.35
   6   1   0    3.26    0.35
   6   1   0    4.09    0.38
  -6   1   0    3.38    0.35
   6   1   0    3.35    0.28
   6   1   0    3.54    0.37
   6   1   0    2.61    0.27
  -6   1   0    3.70    0.41
  -6   1   0    3.67    0.40
  -6   1   0    3.34    0.39
  -6   1   0    3.80    0.39
  -6   1   0    3.66    0.43
  -6   1   0    3.52    0.41
   6   1   0    3.74    0.35
   6   1   0    3.27    0.26
   6   1   0    3.54    0.36
  -6   1   0    3.54    0.35
   6   1   0    3.81    0.43
   6   1   0    2.75    0.34
  -6   1   0    3.61    0.37
  -6   1   0    2.98    0.36
   6   1   0    2.82    0.34
  -6   1   0    3.75    0.41
   6   1   0    2.69    0.34
  -6   1   0    3.53    0.37
   6   1   0    3.31    0.40
   7  -1   0    1.71    0.27
  -7  -1   0    2.14    0.32
   7  -1   0    1.66    0.32
   7  -1   0    1.70    0.24
  -7  -1   0    2.77    0.43
   7  -1   0    2.04    0.33
   7  -1   0    2.31    0.26
   7  -1   0    2.06    0.34
   7  -1   0    1.62    0.30
  -7  -1   0    1.97    0.34
  -7  -1   0    1.69    0.32
  -7  -1   0    1.87    0.36
   7  -1   0    2.32    0.39
   7  -1   0    1.33    0.29
   7  -1   0    1.60    0.31
   7  -1   0    1.81    0.37
   7  -1   0    1.87    0.31
   7   1   0    2.47    0.34
  -7   1   0    2.55    0.39
   7   1   0    2.33    0.25
  -7   1   0    1.49    0.34
  -7   1   0    1.92    0.33
  -7   1   0    1.59    0.30
   7   1   0    1.59    0.32
  -7   1   0    1.62    0.41
  -7   1   0    1.80    0.32
  -7   1   0    2.59    0.42
   7   1   0    2.29    0.32
  -7   1   0    1.57    0.35
  -7   1   0    2.24    0.36
  -7   1   0    2.83    0.41
   7   1   0    2.08    0.31
  -7   1   0    2.30    0.35
  -8  -1   0    6.16    0.57
  -8  -1   0    6.94    0.64
  -8  -1   0    5.72    0.61
   8  -1   0    6.29    0.53
  -8  -1   0    6.45    0.60
  -8  -1   0    6.96    0.57
   8  -1   0    5.91    0.51
  -8  -1   0    6.18    0.55
   8  -1   0    6.56    0.58
   8  -1   0    5.90    0.52
   8  -1   0    5.79    0.41
   8  -1   0    6.66    0.58
   8  -1   0    6.83    0.53
   8  -1   0    5.51    0.57
  -8  -1   0    7.07    0.55
   8  -1   0    6.31    0.37
   8  -1   0    5.81    0.43
   8  -1   0    6.90    0.57
  -8  -1   0    6.14    0.54
  -8  -1   0    6.33    0.56
   8  -1   0    6.06    0.60
  -8  -1   0    5.30    0.55
   8   1   0    5.05    0.36
   8   1   0    6.22    0.53
  -8   1   0    7.44    0.58
   8   1   0    6.42    0.51
   8   1   0    7.63    0.63
  -8   1   0    6.47    0.56
  -8   1   0    6.78    0.61
  -8   1   0    6.93    0.59
  -8   1   0    6.74    0.62
   8   1   0    7.26    0.55
   8   1   0    6.95    0.59
  -8   1   0    6.77    0.62
  -8   1   0    6.85    0.56
   8   1   0    6.27    0.51
  -8   1   0    6.20    0.56
   8   1   0    6.14    0.59
  -8   1   0    6.67    0.68
   8   1   0    5.44    0.51
  -8   1   0    6.34    0.60
  -9  -1   0    1.90    0.45
  -9  -1   0    2.17    0.41
   9  -1   0    2.44    0.28
  -9  -1   0    2.67    0.51
   9  -1   0    3.50    0.50
   9  -1   0    1.88    0.39
  -9  -1   0    2.95    0.44
  -9  -1   0    1.54    0.40
  -9  -1   0    2.69    0.45
   9  -1   0    2.27    0.36
  -9  -1   0    2.84    0.46
  -9  -1   0    2.11    0.47
   9  -1   0    2.23    0.39
   9  -1   0    3.19    0.45
   9  -1   0    2.05    0.44
   9   1   0    1.63    0.38
  -9   1   0    2.49    0.45
   9   1   0    2.78    0.41
  -9   1   0    2.79    0.43
  -9   1   0    2.92    0.49
  -9   1   0    2.13    0.42
  -9   1   0    2.27    0.49
   9   1   0    3.03    0.49
   9   1   0    2.28    0.37
   9   1   0    2.30    0.41
  -9   1   0    2.45    0.43
  -9   1   0    2.14    0.47
   9   1   0    2.35    0.46
 -10  -1   0  332.16   10.25
 -10  -1   0  343.12   11.43
 -10  -1   0  339.79   10.82
  10  -1   0  339.17   10.05
  10  -1   0  329.93    9.78
  10  -1   0  328.89    9.77
 -10  -1   0  345.65    9.93
  10  -1   0  331.80    9.43
  10  -1   0  341.20   10.46
 -10  -1   0  320.19   10.67
 -10  -1   0  352.76   10.32
  10   1   0  325.12    9.39
  10   1   0  343.54   10.46
  10   1   0  337.64    9.78
 -10   1   0  338.58   10.28
 -10   1   0  331.56   11.41
 -10   1   0  326.02   10.69
 -10   1   0  339.74    9.92
  10   1   0  344.96   10.03
  10   1   0  331.77    9.75
 -10   1   0  330.36   10.81
 -10   1   0  358.88   10.35
  11  -1   0    0.73    0.43
 -11  -1   0    0.31    0.51
 -11  -1   0    0.24    0.41
  11  -1   0    0.10    0.34
  11  -1   0    0.43    0.33
  11  -1   0    0.91    0.40
 -11  -1   0    0.60    0.41
 -11  -1   0    0.68    0.38
  11  -1   0   -0.22    0.29
  11   1   0   -0.02    0.29
 -11   1   0    0.80    0.46
  11   1   0    0.78    0.40
  11   1   0   -0.04    0.38
 -11   1   0    0.96    0.51
  11   1   0    0.16    0.31
 -11   1   0    0.20    0.38
 -11   1   0    0.40    0.42
 -11   1   0    0.70    0.41
  11   1   0    0.63    0.37
  12  -1   0    1.20    0.43
 -12  -1   0    1.20    0.54
 -12  -1   0    1.17    0.49
  12  -1   0    1.00    0.43
 -12  -1   0    1.73    0.49
  12  -1   0    0.76    0.35
  12  -1   0    1.10    0.45
  12   1   0    1.48    0.46
 -12   1   0    1.25    0.45
  12   1   0    0.85    0.35
  12   1   0    1.87    0.56
  12   1   0    1.17    0.42
  12   1   0    0.93    0.45
 -12   1   0    0.93    0.50
 -12   1   0    1.50    0.55
  13  -1   0   -0.34    0.38
  13  -1   0    0.10    0.32
 -13  -1   0   -0.15    0.37
  13  -1   0    0.02    0.35
 -13  -1   0   -0.01    0.46
  13  -1   0    0.06    0.39
 -13   1   0    0.01    0.40
  13   1   0   -0.23    0.33
  13   1   0    0.24    0.31
  13   1   0    0.52    0.44
 -13   1   0   -0.14    0.44
  13   1   0   -0.39    0.35
  -1  -2   0   25.87    0.89
  -1  -2   0   23.48    0.83
  -1  -2   0   26.11    0.81
  -1  -2   0   23.82    0.85
  -1  -2   0   24.41    0.79
  -1  -2   0   22.41    0.81
   1  -2   0   24.24    0.77
   1  -2   0   23.94    0.86
  -1  -2   0   23.32    0.80
   1  -2   0   24.04    0.79
  -1  -2   0   25.47    0.77
   1  -2   0   24.94    0.77
   1  -2   0   23.22    0.78
  -1  -2   0   24.85    0.76
   1  -2   0   25.34    0.82
   1  -2   0   26.45    0.84
   1  -2   0   25.05    0.80
   1   2   0   24.56    0.85
   1   2   0   24.34    0.76
  -1   2   0   26.17    0.79
   1   2   0   21.40    0.85
   1   2   0   24.82    0.87
   1   2   0   25.49    0.77
  -1   2   0   23.07    0.77
  -1   2   0   25.24    0.79
   1   2   0   24.11    0.80
   1   2   0   26.30    0.80
   1   2   0   23.43    0.76
  -1   2   0   20.46    0.80
  -1   2   0   22.60    0.85
  -1   2   0   25.41    0.81
  -1   2   0   25.47    0.86
  -2  -2   0   17.42    0.61
   2  -2   0   17.50    0.64
  -2  -2   0   18.18    0.64
   2  -2   0   17.15    0.61
  -2  -2   0   17.76    0.61
   2  -2   0   17.24    0.62
  -2  -2   0   17.65    0.63
   2  -2   0   18.77    0.67
  -2  -2   0   17.33    0.69
   2  -2   0   18.24    0.63
   2  -2   0   18.31    0.70
   2  -2   0   19.73    0.69
  -2  -2   0   17.29    0.66
  -2  -2   0   18.48    0.70
   2  -2   0   19.64    0.66
   2  -2   0   18.11    0.64
   2  -2   0   16.95    0.65
  -2  -2   0   17.88    0.70
  -2  -2   0   17.99    0.65
   2  -2   0   18.49    0.65
  -2  -2   0   18.07    0.65
  -2  -2   0   17.00    0.61
   2  -2   0   17.64    0.65
  -2  -2   0   17.46    0.61
  -2  -2   0   17.62    0.67
   2  -2   0   17.40    0.64
  -2  -2   0   18.39    0.63
  -2  -2   0   17.72    0.63
  -2  -2   0   17.75    0.64
   2  -2   0   17.69    0.71
  -2  -2   0   17.28    0.67
   2   2   0   17.28    0.65
   2   2   0   17.57    0.63
  -2   2   0   18.30    0.67
  -2   2   0   18.77    0.64
   2   2   0   17.17    0.67
   2   2   0   18.47    0.63
  -2   2   0   17.49    0.68
  -2   2   0   17.76    0.69
  -2   2   0   17.50    0.64
  -2   2   0   18.28    0.72
  -2   2   0   16.95    0.69
   2   2   0   17.21    0.63
   2   2   0   18.35    0.65
  -2   2   0   17.34    0.63
  -2   2   0   18.30    0.67
   2   2   0   17.40    0.69
   2   2   0   17.39    0.60
  -2   2   0   17.89    0.65
   2   2   0   18.32    0.59
   2   2   0   17.40    0.67
  -2   2   0   18.80    0.74
  -2   2   0   18.67    0.65
  -2   2   0   17.34    0.65
  -2   2   0   18.94    0.65
   2   2   0   17.65    0.62
   3  -2   0    1.98    0.24
  -3  -2   0    1.88    0.24
  -3  -2   0    1.74    0.23
   3  -2   0    2.17    0.22
  -3  -2   0    1.85    0.20
   3  -2   0    1.34    0.25
   3  -2   0    1.46    0.20
   3  -2   0    1.61    0.21
   3  -2   0    1.61    0.25
  -3  -2   0    1.96    0.23
   3  -2   0    2.19    0.26
   3  -2   0    2.22    0.25
  -3  -2   0    2.29    0.22
  -3  -2   0    1.79    0.22
  -3  -2   0    2.29    0.21
  -3  -2   0    1.72    0.22
  -3   2   0    1.83    0.21
  -3   2   0    2.56    0.25
   3   2   0    1.75    0.19
   3   2   0    1.80    0.21
  -3   2   0    2.17    0.26
   3   2   0    1.94    0.22
  -3   2   0    1.60    0.24
  -3   2   0    1.97    0.22
  -3   2   0    1.78    0.21
   3   2   0    2.22    0.22
   3   2   0    1.60    0.23
   3   2   0    2.61    0.25
  -3   2   0    2.06    0.24
   3   2   0    2.19    0.25
   4  -2   0   76.32    2.60
   4  -2   0   79.39    2.45
  -4  -2   0   77.07    2.43
   4  -2   0   78.05    2.34
  -4  -2   0   73.99    2.47
   4  -2   0   79.13    2.37
  -4  -2   0   75.67    2.68
   4  -2   0   73.72    2.42
  -4  -2   0   77.90    2.45
  -4  -2   0   75.46    2.41
   4  -2   0   80.01    2.35
   4  -2   0   78.36    2.28
  -4  -2   0   74.48    2.35
  -4  -2   0   75.56    2.58
   4  -2   0   76.31    2.51
   4  -2   0   78.52    2.43
  -4  -2   0   76.84    2.35
   4  -2   0   75.71    2.35
   4  -2   0   81.77    2.55
   4  -2   0   79.37    2.37
   4  -2   0   77.80    2.31
  -4  -2   0   74.50    2.53
  -4  -2   0   79.69    2.36
  -4  -2   0   79.26    2.55
   4   2   0   80.39    2.59
   4   2   0   81.84    2.43
   4   2   0   73.85    2.33
   4   2   0   76.15    2.25
  -4   2   0   75.84    2.36
  -4   2   0   76.90    2.37
  -4   2   0   79.69    2.74
  -4   2   0   76.80    2.35
   4   2   0   76.27    2.41
  -4   2   0   77.85    2.56
  -4   2   0   75.54    2.50
   4   2   0   75.59    2.33
   4   2   0   76.32    2.34
   4   2   0   76.84    2.51
   4   2   0   80.64    2.28
  -4   2   0   75.38    2.45
   4   2   0   77.36    2.50
  -4   2   0   77.58    2.61
   4   2   0   77.05    2.31
  -4   2   0   79.57    2.48
  -4   2   0   77.83    2.39
   4   2   0   75.48    2.49
  -4   2   0   75.42    2.55
  -5  -2   0   29.83    1.28
  -5  -2   0   32.91    1.25
   5  -2   0   33.02    1.16
  -5  -2   0   31.49    1.15
   5  -2   0   31.59    1.12
  -5  -2   0   30.61    1.12
   5  -2   0   30.62    1.24
  -5  -2   0   32.67    1.21
  -5  -2   0   31.61    1.23
  -5  -2   0   31.34    1.28
  -5  -2   0   30.55    1.20
   5  -2   0   29.76    1.08
  -5  -2   0   32.32    1.14
   5  -2   0   31.62    1.15
   5  -2   0   30.95    1.27
   5  -2   0   31.23    1.18
  -5  -2   0   30.77    1.14
   5  -2   0   32.37    1.14
  -5  -2   0   32.46    1.17
  -5  -2   0   32.47    1.18
   5  -2   0   30.43    1.20
   5  -2   0   28.29    1.08
  -5  -2   0   31.20    1.22
   5  -2   0   29.52    1.15
  -5  -2   0   30.31    1.15
   5  -2   0   30.66    1.16
   5  -2   0   33.20    1.23
  -5   2   0   30.26    1.22
   5   2   0   30.17    1.14
   5   2   0   31.70    1.11
   5   2   0   30.54    1.24
   5   2   0   29.22    1.11
  -5   2   0   33.26    1.24
  -5   2   0   31.02    1.16
   5   2   0   32.04    1.18
   5   2   0   31.20    1.05
   5   2   0   30.46    1.14
  -5   2   0   31.23    1.19
  -5   2   0   32.94    1.27
   5   2   0   32.45    1.19
  -5   2   0   30.79    1.29
   5   2   0   30.80    1.15
  -5   2   0   31.88    1.33
  -5   2   0   32.02    1.14
   5   2   0   33.52    1.17
   5   2   0   32.23    1.03
   5   2   0   31.43    1.23
  -5   2   0   31.44    1.25
  -5   2   0   32.73    1.16
  -5   2   0   31.18    1.16
  -6  -2   0  389.51   11.35
  -6  -2   0  399.14   10.95
   6  -2   0  385.46   11.85
   6  -2   0  387.67   10.49
  -6  -2   0  381.76   11.13
   6  -2   0  398.80   12.01
  -6  -2   0  395.60   11.42
  -6  -2   0  385.61   11.42
   6  -2   0  386.10   11.85
  -6  -2   0  381.76   11.89
   6  -2   0  392.17   11.38
  -6  -2   0  385.34   11.41
  -6  -2   0  397.38   11.06
   6  -2   0  383.51   10.89
   6  -2   0  379.89   11.60
  -6  -2   0  382.88   12.00
   6  -2   0  380.32   11.36
   6  -2   0  376.11   10.98
  -6  -2   0  393.64   11.57
   6  -2   0  374.78   10.92
  -6  -2   0  390.17   11.05
  -6  -2   0  387.84   12.71
   6  -2   0  405.76   11.88
   6  -2   0  389.94   11.09
   6  -2   0  391.64   11.36
  -6  -2   0  383.38   11.89
   6  -2   0  388.21   10.99
  -6   2   0  397.29   11.45
  -6   2   0  397.97   11.93
   6   2   0  383.45   10.91
   6   2   0  390.39   11.82
   6   2   0  386.86   11.02
  -6   2   0  396.21   10.96
   6   2   0  392.77   11.81
  -6   2   0  410.26   11.10
  -6   2   0  377.72   11.14
  -6   2   0  394.43   11.44
   6   2   0  384.32   10.88
  -6   2   0  379.22   11.91
   6   2   0  397.34   11.98
  -6   2   0  387.12   11.58
  -6   2   0  382.96   12.02
   6   2   0  376.08   11.33
   6   2   0  381.89   10.93
   6   2   0  397.43   11.35
   6   2   0  376.02   10.89
   6   2   0  386.21   10.46
  -6   2   0  379.48   12.73
   6   2   0  377.64   11.59
  -6   2   0  379.64   11.06
   7  -2   0   28.68    1.15
  -7  -2   0   29.12    1.18
  -7  -2   0   27.09    1.26
  -7  -2   0   27.15    1.18
  -7  -2   0   27.10    1.09
   7  -2   0   26.68    1.12
   7  -2   0   26.47    1.21
   7  -2   0   26.31    0.99
   7  -2   0   26.58    1.13
   7  -2   0   28.14    1.15
   7  -2   0   25.83    1.10
   7  -2   0   26.51    1.13
  -7  -2   0   26.15    1.27
   7  -2   0   29.50    1.29
  -7  -2   0   27.42    1.11
   7  -2   0   25.07    0.99
  -7  -2   0   27.90    1.13
  -7  -2   0   28.23    1.17
   7  -2   0   27.46    1.12
   7  -2   0   27.70    1.04
  -7  -2   0   27.57    1.24
  -7  -2   0   24.14    1.17
  -7  -2   0   26.38    1.15
   7   2   0   26.65    1.21
   7   2   0   26.79    1.09
  -7   2   0   27.44    1.17
   7   2   0   27.35    1.12
   7   2   0   29.25    1.12
   7   2   0   29.82    1.26
  -7   2   0   27.85    1.15
   7   2   0   27.67    1.13
   7   2   0   26.80    0.94
  -7   2   0   28.58    1.23
  -7   2   0   27.96    1.12
  -7   2   0   27.99    1.31
   7   2   0   26.46    0.87
  -7   2   0   28.51    1.18
  -7   2   0   29.22    1.26
   7   2   0   27.49    1.09
   7   2   0   26.67    1.13
   7   2   0   27.12    1.09
  -7   2   0   25.95    1.12
  -7   2   0   27.22    1.28
  -7   2   0   28.22    1.22
  -7   2   0   26.54    1.22
  -8  -2   0    0.51    0.29
   8  -2   0    0.39    0.19
  -8  -2   0    0.06    0.26
  -8  -2   0   -0.05    0.29
   8  -2   0    0.09    0.19
  -8  -2   0   -0.03    0.34
   8  -2   0    0.22    0.31
   8  -2   0   -0.09    0.28
  -8  -2   0    0.17    0.25
   8  -2   0   -0.21    0.23
  -8  -2   0   -0.06    0.28
  -8  -2   0    0.03    0.26
  -8  -2   0   -0.35    0.28
   8  -2   0   -0.07    0.24
   8  -2   0    0.49    0.25
  -8  -2   0    0.15    0.24
   8  -2   0    0.12    0.24
  -8  -2   0    0.02    0.29
   8  -2   0    0.21    0.27
  -8  -2   0   -0.14    0.26
   8  -2   0   -0.08    0.25
   8  -2   0    0.11    0.26
  -8   2   0    0.39    0.30
   8   2   0    0.02    0.29
   8   2   0    0.14    0.22
   8   2   0    0.02    0.22
   8   2   0   -0.06    0.24
  -8   2   0   -0.39    0.25
  -8   2   0    0.00    0.29
  -8   2   0    0.48    0.39
  -8   2   0   -0.21    0.29
   8   2   0    0.38    0.27
   8   2   0   -0.03    0.24
  -8   2   0    0.03    0.29
   8   2   0    0.11    0.24
   8   2   0   -0.03    0.16
  -8   2   0    0.20    0.31
  -8   2   0   -0.33    0.23
  -8   2   0    0.43    0.27
   8   2   0    0.32    0.30
  -8   2   0    0.05    0.27
  -9  -2   0    1.63    0.42
  -9  -2   0    1.49    0.42
  -9  -2   0    1.95    0.48
   9  -2   0    1.32    0.41
  -9  -2   0    1.65    0.42
   9  -2   0    1.66    0.35
  -9  -2   0    2.15    0.46
  -9  -2   0    1.55    0.38
   9  -2   0    1.54    0.36
  -9  -2   0    1.31    0.38
  -9  -2   0    2.17    0.41
   9  -2   0    2.25    0.29
   9  -2   0    2.31    0.46
   9  -2   0    1.73    0.40
   9  -2   0    1.58    0.39
  -9   2   0    1.96    0.45
  -9   2   0    1.91    0.41
  -9   2   0    2.19    0.42
   9   2   0    1.56    0.44
  -9   2   0    1.98    0.50
  -9   2   0    2.10    0.43
   9   2   0    1.95    0.35
  -9   2   0    2.42    0.48
   9   2   0    2.05    0.39
  -9   2   0    1.90    0.40
   9   2   0    2.34    0.38
   9   2   0    2.04    0.40
  -9   2   0    2.25    0.46
 -10  -2   0   34.31    1.61
 -10  -2   0   34.19    1.67
  10  -2   0   37.94    1.29
 -10  -2   0   37.40    1.78
  10  -2   0   37.03    1.56
 -10  -2   0   36.46    1.81
  10  -2   0   37.66    1.57
 -10  -2   0   36.97    1.59
  10  -2   0   37.66    1.73
  10  -2   0   36.36    1.59
  10  -2   0   36.16    1.49
  10   2   0   35.83    1.45
 -10   2   0   38.83    1.65
 -10   2   0   35.86    1.72
  10   2   0   37.56    1.61
 -10   2   0   36.35    1.65
  10   2   0   37.98    1.54
  10   2   0   36.30    1.53
 -10   2   0   37.97    1.73
 -10   2   0   35.50    1.82
  10   2   0   32.76    1.66
 -10   2   0   36.09    1.56
 -10   2   0   38.07    1.81
 -11  -2   0    5.64    0.79
  11  -2   0    5.98    0.72
  11  -2   0    6.51    0.67
  11  -2   0    5.83    0.65
 -11  -2   0    5.26    0.67
  11  -2   0    7.36    0.62
  11  -2   0    6.92    0.65
 -11  -2   0    6.96    0.68
 -11  -2   0    6.70    0.73
 -11   2   0    6.53    0.84
  11   2   0    6.49    0.58
  11   2   0    5.98    0.65
  11   2   0    6.70    0.62
 -11   2   0    7.21    0.79
 -11   2   0    7.28    0.76
  11   2   0    5.34    0.70
  11   2   0    6.22    0.65
 -11   2   0    7.17    0.73
 -11   2   0    6.69    0.69
  12  -2   0   48.03    2.06
 -12  -2   0   47.87    2.14
  12  -2   0   49.39    2.03
 -12  -2   0   53.83    2.11
 -12  -2   0   49.51    2.27
  12  -2   0   53.02    1.90
  12  -2   0   48.22    2.01
  12   2   0   49.45    2.24
 -12   2   0   47.61    2.04
 -12   2   0   52.28    2.34
  12   2   0   49.59    1.98
  12   2   0   48.95    1.82
 -12   2   0   49.60    2.19
  12   2   0   50.29    2.01
  12   2   0   49.90    2.08
  13  -2   0    1.15    0.37
  13  -2   0    1.11    0.47
  13  -2   0    1.05    0.43
 -13  -2   0    1.56    0.54
  13  -2   0    1.68    0.52
 -13  -2   0    1.10    0.50
  13   2   0    1.28    0.48
  13   2   0    0.42    0.43
  13   2   0    1.32    0.34
 -13   2   0    1.20    0.52
  13   2   0    0.81    0.41
 -13   2   0    1.04    0.48
   0  -3   0    0.17    0.14
   0  -3   0    0.34    0.14
   0  -3   0    0.37    0.15
   0  -3   0    0.39    0.14
   0  -3   0    0.29    0.16
   0  -3   0    0.22    0.14
   0  -3   0    0.27    0.14
   0  -3   0    0.24    0.13
   0  -3   0    0.33    0.12
   0  -3   0    0.33    0.13
   0  -3   0    0.32    0.13
   0  -3   0    0.30    0.15
   0  -3   0    0.13    0.13
   0   3   0    0.25    0.13
   0   3   0    0.23    0.12
   0   3   0    0.27    0.14
   0   3   0    0.07    0.14
   0   3   0    0.10    0.14
   0   3   0    0.28    0.14
   0   3   0    0.28    0.16
   0   3   0    0.53    0.13
   0   3   0    0.31    0.14
   0   3   0    0.35    0.13
   0   3   0    0.29    0.15
   0   3   0    0.13    0.12
   0   3   0    0.01    0.15
   1  -3   0   13.03    0.54
   1  -3   0   12.03    0.50
  -1  -3   0   13.05    0.49
  -1  -3   0   13.93    0.53
   1  -3   0   13.22    0.55
  -1  -3   0   12.32    0.55
  -1  -3   0   11.82    0.54
   1  -3   0   12.35    0.51
   1  -3   0   12.45    0.55
  -1  -3   0   11.80    0.48
   1  -3   0   13.14    0.57
   1  -3   0   12.44    0.48
  -1  -3   0   12.97    0.54
   1  -3   0   12.46    0.51
  -1  -3   0   13.11    0.52
   1  -3   0   11.78    0.55
  -1  -3   0   13.04    0.48
   1  -3   0   11.73    0.52
  -1  -3   0   13.16    0.57
   1  -3   0   12.29    0.50
  -1  -3   0   11.71    0.51
  -1  -3   0   13.09    0.50
  -1  -3   0   12.64    0.50
   1  -3   0   12.46    0.49
   1  -3   0   12.68    0.51
  -1  -3   0   13.24    0.51
  -1  -3   0   12.66    0.55
   1  -3   0   13.32    0.56
  -1  -3   0   11.94    0.49
  -1   3   0   12.13    0.50
  -1   3   0   12.12    0.53
  -1   3   0   12.41    0.56
   1   3   0   12.34    0.50
   1   3   0   12.85    0.52
   1   3   0   12.09    0.51
  -1   3   0   13.24    0.59
   1   3   0   12.62    0.54
   1   3   0   12.14    0.54
   1   3   0   12.81    0.50
  -1   3   0   11.72    0.48
   1   3   0   12.66    0.49
   1   3   0   12.43    0.53
  -1   3   0   12.99    0.52
  -1   3   0   11.92    0.51
  -1   3   0   12.05    0.50
  -1   3   0   13.57    0.56
   1   3   0   12.65    0.47
   1   3   0   12.76    0.49
   1   3   0   12.16    0.47
  -1   3   0   11.99    0.55
  -1   3   0   12.55    0.54
  -1   3   0   12.17    0.49
   1   3   0   14.00    0.57
   1   3   0   12.19    0.48
  -1   3   0   12.65    0.52
   1   3   0   11.83    0.55
  -1   3   0   11.67    0.51
  -1   3   0   12.24    0.49
   1   3   0   12.44    0.53
  -2  -3   0    2.18    0.22
   2  -3   0    2.65    0.22
  -2  -3   0    2.30    0.21
   2  -3   0    2.25    0.22
   2  -3   0    2.34    0.25
  -2  -3   0    3.05    0.24
   2  -3   0    2.74    0.25
  -2  -3   0    3.07    0.26
   2  -3   0    2.46    0.26
   2  -3   0    2.51    0.26
   2  -3   0    2.82    0.28
  -2  -3   0    2.58    0.23
  -2  -3   0    2.18    0.22
  -2  -3   0    2.57    0.25
   2  -3   0    2.47    0.23
  -2  -3   0    2.50    0.23
  -2  -3   0    2.93    0.28
  -2  -3   0    2.58    0.23
  -2  -3   0    2.60    0.24
   2  -3   0    2.36    0.23
   2  -3   0    2.72    0.24
   2  -3   0    2.36    0.23
   2  -3   0    2.54    0.23
  -2  -3   0    2.51    0.22
  -2  -3   0    2.74    0.25
  -2  -3   0    2.53    0.21
  -2   3   0    3.04    0.25
  -2   3   0    2.90    0.25
  -2   3   0    2.96    0.25
  -2   3   0    2.40    0.27
   2   3   0    2.31    0.20
   2   3   0    2.51    0.22
  -2   3   0    2.48    0.26
  -2   3   0    2.61    0.22
  -2   3   0    2.55    0.22
  -2   3   0    2.25    0.20
  -2   3   0    2.34    0.22
  -2   3   0    2.26    0.24
   2   3   0    2.79    0.26
   2   3   0    2.91    0.28
  -2   3   0    2.37    0.24
  -2   3   0    2.19    0.21
   2   3   0    2.49    0.21
  -2   3   0    2.62    0.28
   2   3   0    2.47    0.22
   2   3   0    2.71    0.25
   2   3   0    2.42    0.22
   2   3   0    3.09    0.27
   2   3   0    2.60    0.21
   2   3   0    2.77    0.25
   2   3   0    2.96    0.22
   2   3   0    2.50    0.20
   3  -3   0   14.65    0.61
   3  -3   0   13.78    0.62
  -3  -3   0   14.68    0.66
   3  -3   0   14.25    0.66
   3  -3   0   14.54    0.61
  -3  -3   0   14.92    0.61
  -3  -3   0   15.14    0.67
  -3  -3   0   14.82    0.58
  -3  -3   0   14.78    0.67
   3  -3   0   15.16    0.65
   3  -3   0   14.95    0.62
   3  -3   0   14.89    0.63
   3  -3   0   15.01    0.62
   3  -3   0   13.25    0.60
   3  -3   0   13.53    0.58
   3  -3   0   14.92    0.58
  -3  -3   0   14.71    0.65
  -3  -3   0   14.30    0.64
  -3  -3   0   15.46    0.61
  -3  -3   0   15.35    0.61
  -3  -3   0   15.03    0.59
  -3  -3   0   14.95    0.61
  -3  -3   0   15.08    0.58
   3  -3   0   15.26    0.70
  -3  -3   0   14.58    0.63
   3  -3   0   15.08    0.67
  -3  -3   0   15.07    0.63
   3   3   0   15.61    0.62
  -3   3   0   14.95    0.70
   3   3   0   14.96    0.55
   3   3   0   15.61    0.65
  -3   3   0   15.13    0.64
   3   3   0   15.38    0.59
   3   3   0   15.60    0.62
   3   3   0   14.73    0.66
   3   3   0   13.88    0.62
  -3   3   0   14.84    0.65
  -3   3   0   14.10    0.62
   3   3   0   13.69    0.59
   3   3   0   14.88    0.55
   3   3   0   14.79    0.59
  -3   3   0   14.42    0.67
  -3   3   0   14.42    0.59
  -3   3   0   14.59    0.62
  -3   3   0   14.94    0.66
  -3   3   0   15.19    0.66
  -3   3   0   13.74    0.62
   3   3   0   15.08    0.54
   3   3   0   14.52    0.60
  -3   3   0   15.37    0.72
  -3   3   0   14.80    0.63
  -3   3   0   13.54    0.59
  -4  -3   0  293.66    8.93
   4  -3   0  289.63    8.23
   4  -3   0  291.97    8.57
   4  -3   0  290.64    8.38
   4  -3   0  295.91    8.95
  -4  -3   0  292.85    9.54
   4  -3   0  296.01    8.32
   4  -3   0  295.53    9.04
   4  -3   0  308.43    8.28
   4  -3   0  296.26    7.89
   4  -3   0  293.96    8.29
  -4  -3   0  291.46    8.69
  -4  -3   0  291.27    8.30
  -4  -3   0  304.08    8.58
   4  -3   0  282.85    8.56
  -4  -3   0  283.81    8.56
   4  -3   0  286.19    8.19
  -4  -3   0  288.02    8.21
  -4  -3   0  288.76    8.35
   4  -3   0  286.21    8.57
  -4  -3   0  286.94    9.53
  -4  -3   0  291.93    9.02
  -4  -3   0  292.58    8.94
  -4  -3   0  288.37    8.52
   4  -3   0  283.95    8.72
   4   3   0  287.25    8.19
   4   3   0  303.21    8.52
   4   3   0  286.69    8.53
  -4   3   0  289.75    8.32
  -4   3   0  296.10    8.32
   4   3   0  272.94    8.29
  -4   3   0  288.24    8.40
  -4   3   0  297.14    9.60
  -4   3   0  291.43    9.04
   4   3   0  293.94    7.86
  -4   3   0  291.09    8.59
   4   3   0  289.26    8.70
  -4   3   0  283.73    8.58
  -4   3   0  289.56    8.96
  -4   3   0  294.51    8.72
   4   3   0  290.88    9.00
   4   3   0  306.71    8.90
   4   3   0  284.60    8.17
  -4   3   0  285.61    8.23
  -4   3   0  303.10    8.41
   4   3   0  288.19    8.20
  -4   3   0  286.89    8.95
   4   3   0  297.73    8.53
   4   3   0  290.56    8.90
   4   3   0  294.72    8.25
   5  -3   0   30.44    1.14
  -5  -3   0   29.41    1.20
  -5  -3   0   31.28    1.16
  -5  -3   0   29.91    1.15
   5  -3   0   29.85    1.11
   5  -3   0   32.17    1.24
   5  -3   0   28.72    1.24
   5  -3   0   32.85    1.12
   5  -3   0   30.69    1.06
  -5  -3   0   31.18    1.22
   5  -3   0   33.06    1.21
   5  -3   0   28.84    1.08
  -5  -3   0   29.94    1.25
  -5  -3   0   29.81    1.19
  -5  -3   0   31.02    1.19
  -5  -3   0   31.20    1.12
   5  -3   0   28.74    1.14
  -5  -3   0   30.52    1.11
  -5  -3   0   30.03    1.26
   5  -3   0   29.72    1.23
   5  -3   0   30.03    1.15
  -5  -3   0   29.98    1.13
   5  -3   0   30.04    1.12
   5  -3   0   28.84    1.15
   5   3   0   32.23    1.16
   5   3   0   31.64    1.17
   5   3   0   29.67    1.13
   5   3   0   31.13    1.24
   5   3   0   31.02    1.02
   5   3   0   30.65    1.22
  -5   3   0   30.14    1.13
  -5   3   0   30.72    1.18
  -5   3   0   31.53    1.25
   5   3   0   30.00    1.11
  -5   3   0   30.94    1.15
   5   3   0   31.56    1.00
  -5   3   0   31.41    1.22
  -5   3   0   30.46    1.18
   5   3   0   30.41    1.10
   5   3   0   32.25    1.14
  -5   3   0   30.52    1.23
  -5   3   0   27.16    1.22
  -5   3   0   32.53    1.34
  -5   3   0   29.45    1.28
   5   3   0   30.57    1.14
  -5   3   0   30.33    1.15
   5   3   0   30.67    1.13
  -5   3   0   29.93    1.11
  -6  -3   0    3.94    0.39
   6  -3   0    3.89    0.39
  -6  -3   0    3.89    0.41
   6  -3   0    3.87    0.40
  -6  -3   0    4.30    0.39
   6  -3   0    4.06    0.44
  -6  -3   0    4.01    0.42
   6  -3   0    4.33    0.38
   6  -3   0    4.54    0.36
  -6  -3   0    3.90    0.43
   6  -3   0    4.43    0.45
   6  -3   0    4.34    0.36
  -6  -3   0    4.21    0.39
  -6  -3   0    4.45    0.42
  -6  -3   0    3.81    0.38
   6  -3   0    3.99    0.36
   6  -3   0    3.47    0.39
  -6  -3   0    4.34    0.38
  -6  -3   0    2.81    0.35
  -6  -3   0    4.41    0.42
   6  -3   0    4.85    0.43
   6  -3   0    5.21    0.46
  -6  -3   0    3.75    0.43
  -6  -3   0    3.78    0.37
   6  -3   0    5.22    0.45
  -6  -3   0    3.67    0.40
  -6   3   0    4.70    0.49
  -6   3   0    3.84    0.45
  -6   3   0    4.40    0.40
   6   3   0    3.94    0.42
   6   3   0    4.41    0.41
   6   3   0    4.16    0.43
  -6   3   0    4.14    0.41
  -6   3   0    3.85    0.44
  -6   3   0    3.67    0.39
   6   3   0    3.87    0.36
   6   3   0    3.83    0.28
  -6   3   0    4.17    0.40
  -6   3   0    3.14    0.38
  -6   3   0    5.46    0.50
   6   3   0    4.08    0.40
  -6   3   0    4.76    0.42
   6   3   0    3.51    0.36
   6   3   0    3.78    0.37
   6   3   0    4.94    0.31
   6   3   0    4.94    0.44
  -6   3   0    3.85    0.43
  -6   3   0    4.68    0.46
   6   3   0    4.22    0.40
   7  -3   0    9.05    0.61
   7  -3   0   10.88    0.72
  -7  -3   0    9.70    0.62
  -7  -3   0    8.10    0.62
   7  -3   0   10.30    0.58
   7  -3   0   10.63    0.56
  -7  -3   0   11.38    0.70
   7  -3   0   10.71    0.67
  -7  -3   0    9.90    0.64
  -7  -3   0   10.34    0.72
  -7  -3   0   10.51    0.63
   7  -3   0   10.02    0.66
   7  -3   0   10.04    0.65
  -7  -3   0   10.33    0.66
   7  -3   0    9.80    0.57
  -7  -3   0   10.13    0.64
   7  -3   0   10.15    0.71
  -7  -3   0   10.06    0.61
   7  -3   0    9.91    0.62
  -7  -3   0    9.75    0.70
   7  -3   0    9.05    0.59
  -7  -3   0   10.88    0.70
   7  -3   0    8.80    0.51
  -7   3   0    9.08    0.73
   7   3   0    9.63    0.45
  -7   3   0   10.49    0.68
   7   3   0   10.74    0.70
  -7   3   0    9.04    0.67
   7   3   0   10.43    0.61
   7   3   0   10.20    0.65
  -7   3   0   10.33    0.63
   7   3   0   10.44    0.62
  -7   3   0   10.13    0.71
   7   3   0    9.88    0.61
  -7   3   0    9.91    0.63
  -7   3   0    8.27    0.60
  -7   3   0   10.30    0.67
  -7   3   0    9.40    0.71
  -7   3   0   11.40    0.73
   7   3   0    9.84    0.68
  -7   3   0    9.46    0.69
   7   3   0   10.07    0.62
   7   3   0   10.45    0.61
   7   3   0   10.06    0.60
  -8  -3   0    0.21    0.27
   8  -3   0    0.44    0.33
   8  -3   0    0.31    0.20
   8  -3   0    0.20    0.25
  -8  -3   0    0.28    0.30
  -8  -3   0    0.52    0.33
   8  -3   0    0.44    0.29
   8  -3   0    0.41    0.26
  -8  -3   0    0.67    0.32
  -8  -3   0    0.42    0.32
   8  -3   0    0.02    0.21
   8  -3   0    0.29    0.27
  -8  -3   0    0.27    0.28
   8  -3   0    0.22    0.31
   8  -3   0    0.08    0.26
  -8  -3   0    0.00    0.26
   8  -3   0    0.02    0.23
   8  -3   0    0.29    0.24
  -8  -3   0    0.06    0.23
  -8  -3   0    0.06    0.28
  -8  -3   0    0.29    0.34
  -8  -3   0    0.05    0.29
  -8   3   0    0.58    0.31
  -8   3   0    0.70    0.32
   8   3   0    0.21    0.25
   8   3   0    0.44    0.29
   8   3   0    0.19    0.14
  -8   3   0    0.44    0.29
  -8   3   0    0.39    0.32
   8   3   0    0.36    0.25
  -8   3   0    0.21    0.25
  -8   3   0    0.26    0.32
   8   3   0    0.69    0.31
  -8   3   0    0.19    0.31
  -8   3   0    0.33    0.39
   8   3   0    0.55    0.34
  -8   3   0    0.31    0.28
  -8   3   0   -0.16    0.30
   8   3   0    0.29    0.25
  -8   3   0    0.18    0.27
   8   3   0    0.21    0.28
   8   3   0    0.20    0.26
  -9  -3   0   10.38    0.79
  -9  -3   0   12.22    0.89
   9  -3   0   12.40    0.51
  -9  -3   0   13.49    0.79
   9  -3   0   12.37    0.75
   9  -3   0   11.91    0.88
   9  -3   0   11.79    0.61
  -9  -3   0   12.74    0.85
  -9  -3   0   11.86    0.81
   9  -3   0   11.76    0.80
  -9  -3   0   12.37    0.92
   9  -3   0   11.10    0.80
   9  -3   0   11.51    0.77
  -9  -3   0   12.20    0.80
  -9  -3   0   12.73    0.81
  -9   3   0   13.42    0.90
  -9   3   0   11.81    0.81
  -9   3   0   11.63    0.86
   9   3   0   12.15    0.77
  -9   3   0   13.27    0.98
   9   3   0   11.64    0.87
  -9   3   0   11.76    0.91
   9   3   0   11.29    0.74
  -9   3   0   12.92    0.83
  -9   3   0   11.96    0.79
   9   3   0   11.90    0.79
  -9   3   0   12.15    0.82
   9   3   0   11.17    0.71
 -10  -3   0  156.24    5.59
  10  -3   0  152.79    4.55
 -10  -3   0  151.32    5.01
  10  -3   0  155.12    4.85
  10  -3   0  158.17    5.20
  10  -3   0  152.61    4.68
  10  -3   0  153.63    4.81
  10  -3   0  152.55    4.85
 -10  -3   0  151.46    5.24
 -10  -3   0  155.78    5.35
 -10  -3   0  155.80    4.85
 -10   3   0  146.74    5.26
 -10   3   0  157.75    5.40
  10   3   0  155.26    4.64
 -10   3   0  150.60    4.84
  10   3   0  159.27    5.18
  10   3   0  153.42    4.76
 -10   3   0  152.44    4.96
 -10   3   0  147.24    5.02
 -10   3   0  157.16    5.63
  10   3   0  156.15    4.82
  10   3   0  154.12    4.79
 -10   3   0  155.53    5.10
  11  -3   0   13.44    1.03
  11  -3   0   11.91    0.89
 -11  -3   0   10.18    0.89
  11  -3   0   11.10    0.76
  11  -3   0   10.89    0.86
 -11  -3   0   11.98    1.06
 -11  -3   0   12.92    0.97
  11  -3   0   12.55    0.87
 -11  -3   0   10.71    0.87
  11   3   0   11.81    1.00
 -11   3   0   12.64    0.91
  11   3   0   11.07    0.81
 -11   3   0   12.60    0.98
  11   3   0   11.62    0.86
  11   3   0   11.79    0.88
  11   3   0   10.71    0.72
 -11   3   0   12.97    0.97
 -11   3   0   15.03    1.10
  12  -3   0    2.53    0.56
  12  -3   0    2.43    0.51
 -12  -3   0    2.62    0.55
  12  -3   0    2.26    0.44
  12  -3   0    2.41    0.53
 -12  -3   0    2.44    0.57
 -12  -3   0    2.16    0.58
  12   3   0    2.58    0.53
  12   3   0    2.53    0.42
 -12   3   0    3.42    0.65
 -12   3   0    2.09    0.58
  12   3   0    2.70    0.49
  12   3   0    2.43    0.63
  12   3   0    1.31    0.52
 -12   3   0    3.03    0.57
  13  -3   0    0.76    0.37
  13  -3   0    0.84    0.44
 -13  -3   0    0.87    0.48
  13  -3   0    0.27    0.45
  13  -3   0    0.54    0.44
 -13  -3   0    0.72    0.52
 -13   3   0    0.72    0.50
  13   3   0    0.57    0.45
  13   3   0    1.12    0.42
  13   3   0    0.82    0.46
  13   3   0    0.77    0.31
 -13   3   0    0.60    0.46
   0  -4   0  177.70    5.14
   0  -4   0  168.30    5.39
   0  -4   0  178.85    5.18
   0  -4   0  177.60    5.47
   0  -4   0  173.83    5.56
   0  -4   0  168.74    4.98
   0  -4   0  178.18    4.97
   0  -4   0  183.67    5.76
   0  -4   0  173.26    5.01
   0  -4   0  170.14    5.45
   0  -4   0  172.26    5.40
   0  -4   0  167.70    5.16
   0  -4   0  176.04    5.00
   0   4   0  168.35    4.97
   0   4   0  173.98    5.57
   0   4   0  170.81    5.28
   0   4   0  169.94    5.18
   0   4   0  172.56    4.98
   0   4   0  186.02    5.77
   0   4   0  166.56    5.39
   0   4   0  175.81    5.00
   0   4   0  172.81    5.17
   0   4   0  175.83    5.39
   0   4   0  176.18    5.06
   0   4   0  173.78    5.05
   0   4   0  173.93    5.01
   0   4   0  174.16    5.48
   0   4   0  176.38    5.47
   1  -4   0   62.30    1.91
   1  -4   0   63.09    2.13
  -1  -4   0   60.42    2.05
  -1  -4   0   62.84    1.90
  -1  -4   0   61.63    2.19
  -1  -4   0   65.38    1.91
   1  -4   0   62.58    1.94
  -1  -4   0   63.00    1.97
   1  -4   0   63.20    1.91
   1  -4   0   63.45    2.10
   1  -4   0   61.24    2.15
  -1  -4   0   61.52    1.92
   1  -4   0   63.39    2.07
   1  -4   0   64.21    1.93
  -1  -4   0   62.43    1.97
  -1  -4   0   61.64    2.09
   1  -4   0   63.28    1.93
   1  -4   0   64.65    2.02
  -1  -4   0   62.65    2.19
   1  -4   0   61.50    1.91
   1  -4   0   60.91    1.95
  -1  -4   0   65.35    2.09
   1  -4   0   66.14    2.07
  -1  -4   0   60.22    1.91
   1  -4   0   61.86    2.11
  -1   4   0   62.24    1.91
  -1   4   0   63.91    1.93
  -1   4   0   65.25    2.23
  -1   4   0   63.46    1.94
   1   4   0   62.11    2.14
  -1   4   0   61.44    1.91
   1   4   0   60.38    1.99
  -1   4   0   59.38    1.95
  -1   4   0   61.74    1.93
  -1   4   0   61.81    1.97
  -1   4   0   62.22    1.91
   1   4   0   63.43    1.96
   1   4   0   60.93    1.90
   1   4   0   63.41    2.11
   1   4   0   64.78    1.89
  -1   4   0   61.31    2.10
   1   4   0   62.54    1.90
  -1   4   0   61.27    2.00
   1   4   0   64.88    2.04
   1   4   0   62.69    2.09
   1   4   0   63.83    1.91
  -1   4   0   64.86    2.06
   1   4   0   61.95    2.04
   1   4   0   66.08    1.98
  -1   4   0   62.26    2.07
  -1   4   0   64.98    2.13
  -1   4   0   61.27    2.09
   1   4   0   66.02    1.97
   2  -4   0    2.22    0.26
  -2  -4   0    2.54    0.23
  -2  -4   0    3.54    0.31
   2  -4   0    3.41    0.27
   2  -4   0    3.00    0.29
  -2  -4   0    1.83    0.23
  -2  -4   0    3.26    0.28
   2  -4   0    2.34    0.24
  -2  -4   0    2.58    0.29
  -2  -4   0    3.18    0.32
   2  -4   0    2.41    0.29
  -2  -4   0    3.19    0.29
  -2  -4   0    1.78    0.23
   2  -4   0    2.36    0.25
  -2  -4   0    2.66    0.25
  -2  -4   0    2.19    0.27
   2  -4   0    3.10    0.24
  -2  -4   0    2.80    0.26
   2  -4   0    2.62    0.25
  -2  -4   0    3.12    0.25
  -2  -4   0    2.62    0.26
  -2   4   0    1.35    0.25
   2   4   0    2.43    0.23
   2   4   0    3.07    0.26
   2   4   0    2.64    0.24
   2   4   0    2.98    0.25
  -2   4   0    2.32    0.25
   2   4   0    2.46    0.27
  -2   4   0    3.05    0.27
  -2   4   0    2.35    0.27
   2   4   0    2.41    0.26
  -2   4   0    2.22    0.25
   2   4   0    2.90    0.24
  -2   4   0    2.79    0.30
   2   4   0    2.64    0.24
  -2   4   0    2.83    0.25
  -2   4   0    2.79    0.25
   2   4   0    2.40    0.24
  -3  -4   0    3.91    0.35
  -3  -4   0    4.24    0.35
   3  -4   0    5.48    0.42
  -3  -4   0    4.63    0.32
   3  -4   0    3.64    0.32
   3  -4   0    4.48    0.40
   3  -4   0    4.18    0.34
  -3  -4   0    5.10    0.39
   3  -4   0    4.41    0.36
   3  -4   0    4.65    0.33
  -3  -4   0    4.27    0.33
   3  -4   0    4.34    0.35
  -3  -4   0    5.05    0.36
  -3  -4   0    4.88    0.38
   3  -4   0    4.07    0.35
  -3  -4   0    4.35    0.33
   3  -4   0    4.22    0.37
   3  -4   0    5.33    0.35
  -3  -4   0    4.82    0.38
   3  -4   0    4.80    0.43
  -3  -4   0    4.72    0.33
   3  -4   0    4.08    0.36
  -3  -4   0    4.07    0.34
  -3  -4   0    4.49    0.35
   3  -4   0    4.49    0.35
   3  -4   0    4.08    0.37
  -3  -4   0    3.89    0.35
   3  -4   0    4.00    0.34
   3   4   0    4.25    0.31
   3   4   0    4.45    0.33
   3   4   0    4.91    0.32
   3   4   0    3.80    0.31
   3   4   0    3.91    0.32
  -3   4   0    3.91    0.34
   3   4   0    5.40    0.36
  -3   4   0    4.68    0.36
  -3   4   0    5.81    0.43
   3   4   0    4.96    0.34
   3   4   0    4.70    0.29
  -3   4   0    4.66    0.37
   3   4   0    4.43    0.28
  -3   4   0    4.99    0.39
   3   4   0    3.82    0.36
   3   4   0    4.06    0.35
  -3   4   0    4.65    0.39
  -3   4   0    4.56    0.35
  -3   4   0    4.04    0.42
   3   4   0    5.30    0.34
  -3   4   0    4.74    0.37
  -3   4   0    5.07    0.39
  -3   4   0    5.97    0.43
   3   4   0    4.00    0.37
   3   4   0    4.45    0.38
  -4  -4   0   58.39    1.94
   4  -4   0   61.70    2.09
   4  -4   0   60.11    2.12
  -4  -4   0   57.86    2.08
   4  -4   0   58.90    1.93
   4  -4   0   58.25    1.90
   4  -4   0   59.31    1.88
   4  -4   0   59.50    1.86
  -4  -4   0   56.73    2.03
   4  -4   0   61.16    1.87
   4  -4   0   57.96    1.94
   4  -4   0   54.98    1.95
  -4  -4   0   59.44    1.89
  -4  -4   0   60.85    1.95
  -4  -4   0   59.02    2.15
  -4  -4   0   57.94    1.89
   4  -4   0   57.06    1.91
  -4  -4   0   60.53    1.89
   4  -4   0   60.55    1.92
  -4  -4   0   59.28    1.97
  -4  -4   0   59.27    2.05
  -4  -4   0   59.71    2.16
   4  -4   0   58.39    2.05
   4  -4   0   62.24    2.01
  -4  -4   0   57.41    1.99
  -4   4   0   58.33    1.94
   4   4   0   56.51    1.88
  -4   4   0   60.69    1.95
   4   4   0   59.18    1.87
   4   4   0   58.73    1.99
   4   4   0   59.97    1.80
   4   4   0   58.31    2.00
   4   4   0   56.67    2.00
  -4   4   0   60.11    1.92
  -4   4   0   58.85    1.90
   4   4   0   59.55    1.93
  -4   4   0   60.81    2.05
   4   4   0   59.44    1.79
   4   4   0   61.30    1.90
  -4   4   0   57.98    2.08
  -4   4   0   58.29    2.12
  -4   4   0   59.83    2.01
  -4   4   0   57.95    2.22
   4   4   0   58.37    1.93
   4   4   0   58.13    2.07
  -4   4   0   59.20    2.07
  -4   4   0   61.31    1.92
  -4   4   0   61.24    1.99
   4   4   0   57.33    1.81
   5  -4   0   82.36    2.69
   5  -4   0   84.95    2.59
   5  -4   0   80.84    2.53
  -5  -4   0   76.18    2.52
  -5  -4   0   74.42    2.63
  -5  -4   0   79.00    2.67
  -5  -4   0   81.69    2.47
  -5  -4   0   77.27    2.70
   5  -4   0   81.52    2.75
   5  -4   0   78.19    2.45
   5  -4   0   78.27    2.48
   5  -4   0   80.26    2.44
   5  -4   0   79.17    2.41
  -5  -4   0   77.53    2.46
  -5  -4   0   77.40    2.59
   5  -4   0   75.08    2.53
   5  -4   0   77.60    2.48
   5  -4   0   78.42    2.48
  -5  -4   0   78.70    2.53
  -5  -4   0   74.50    2.79
  -5  -4   0   76.55    2.79
  -5  -4   0   76.94    2.45
   5  -4   0   76.70    2.64
  -5  -4   0   79.47    2.57
   5  -4   0   83.51    2.42
  -5   4   0   80.05    2.70
   5   4   0   76.81    2.32
  -5   4   0   76.36    2.52
  -5   4   0   79.17    2.49
  -5   4   0   75.37    2.45
  -5   4   0   78.13    2.51
   5   4   0   76.59    2.43
   5   4   0   78.21    2.45
  -5   4   0   80.56    2.49
   5   4   0   79.21    2.37
   5   4   0   74.86    2.59
   5   4   0   80.61    2.51
  -5   4   0   75.73    2.55
  -5   4   0   79.92    2.60
   5   4   0   79.69    2.59
   5   4   0   74.98    2.35
   5   4   0   75.02    2.49
   5   4   0   81.17    2.70
  -5   4   0   80.67    2.65
  -5   4   0   78.23    2.87
   5   4   0   75.31    2.60
  -5   4   0   74.84    2.72
  -5   4   0   77.26    2.69
   5   4   0   77.05    2.45
  -6  -4   0  252.68    8.44
   6  -4   0  255.86    7.56
  -6  -4   0  259.28    7.56
  -6  -4   0  255.13    7.30
   6  -4   0  244.22    7.30
  -6  -4   0  247.57    7.58
  -6  -4   0  238.82    7.90
   6  -4   0  243.98    7.28
  -6  -4   0  241.46    7.99
   6  -4   0  246.14    7.76
   6  -4   0  242.81    7.56
  -6  -4   0  262.64    7.63
  -6  -4   0  254.51    7.71
  -6  -4   0  255.27    7.36
   6  -4   0  253.18    7.32
  -6  -4   0  259.34    7.94
   6  -4   0  248.68    7.30
   6  -4   0  249.17    7.89
   6  -4   0  248.38    7.02
   6  -4   0  255.61    7.39
  -6  -4   0  252.58    7.39
   6  -4   0  267.16    7.62
   6  -4   0  265.17    8.05
   6  -4   0  262.02    7.27
   6   4   0  262.61    7.85
  -6   4   0  250.58    7.47
   6   4   0  256.25    7.26
   6   4   0  255.36    6.98
  -6   4   0  262.19    7.97
   6   4   0  242.28    7.24
   6   4   0  247.49    7.17
   6   4   0  268.27    7.54
   6   4   0  261.22    7.99
   6   4   0  247.78    7.73
  -6   4   0  256.97    7.76
   6   4   0  244.38    7.51
  -6   4   0  251.90    8.06
  -6   4   0  253.54    7.37
  -6   4   0  254.76    7.33
   6   4   0  260.57    7.29
  -6   4   0  259.87    7.64
  -6   4   0  241.62    7.94
  -6   4   0  247.02    7.38
  -6   4   0  259.36    7.66
  -6   4   0  256.94    8.51
   6   4   0  247.69    7.25
  -7  -4   0   23.59    1.17
   7  -4   0   22.29    0.95
  -7  -4   0   24.16    1.08
   7  -4   0   23.82    1.06
  -7  -4   0   25.73    1.16
  -7  -4   0   23.98    1.06
   7  -4   0   24.30    1.08
   7  -4   0   23.79    1.06
  -7  -4   0   24.07    1.11
   7  -4   0   25.12    1.21
  -7  -4   0   22.98    1.12
   7  -4   0   22.98    1.15
  -7  -4   0   23.21    1.06
  -7  -4   0   22.88    1.03
  -7  -4   0   24.59    1.06
   7  -4   0   25.27    1.01
   7  -4   0   23.37    1.04
  -7  -4   0   26.43    1.17
  -7  -4   0   24.96    1.20
  -7  -4   0   24.04    1.08
   7  -4   0   23.98    0.96
   7  -4   0   25.18    1.11
   7  -4   0   24.92    1.03
  -7   4   0   25.34    1.17
   7   4   0   25.32    1.09
   7   4   0   26.06    1.05
  -7   4   0   21.91    1.13
   7   4   0   23.45    0.84
  -7   4   0   24.30    1.08
  -7   4   0   23.47    1.21
  -7   4   0   23.77    1.11
  -7   4   0   25.27    1.25
   7   4   0   25.23    1.02
  -7   4   0   24.69    1.18
   7   4   0   23.92    1.15
   7   4   0   24.22    1.03
   7   4   0   22.43    1.11
  -7   4   0   24.40    1.15
  -7   4   0   25.06    1.07
   7   4   0   24.44    1.06
   7   4   0   23.95    1.00
  -7   4   0   22.87    1.08
   7   4   0   24.21    1.03
  -7   4   0   23.42    1.07
  -8  -4   0    0.19    0.29
   8  -4   0    0.66    0.29
  -8  -4   0    0.64    0.32
   8  -4   0    0.73    0.36
   8  -4   0    0.71    0.27
   8  -4   0    0.91    0.37
   8  -4   0    0.55    0.31
   8  -4   0    0.63    0.30
   8  -4   0    0.39    0.27
  -8  -4   0    0.50    0.34
  -8  -4   0    0.80    0.29
   8  -4   0    0.71    0.25
  -8  -4   0    0.20    0.28
  -8  -4   0    0.65    0.38
  -8  -4   0    0.69    0.35
   8  -4   0    0.63    0.30
   8  -4   0    1.16    0.34
  -8  -4   0    0.37    0.32
  -8  -4   0    0.29    0.29
  -8  -4   0    0.64    0.35
  -8  -4   0    0.67    0.31
   8  -4   0    0.64    0.23
   8   4   0    0.58    0.30
   8   4   0    1.24    0.39
  -8   4   0    0.58    0.32
  -8   4   0    1.55    0.40
   8   4   0    0.69    0.28
   8   4   0    0.46    0.26
   8   4   0    1.09    0.36
  -8   4   0    1.62    0.40
  -8   4   0    1.01    0.42
   8   4   0    0.94    0.29
  -8   4   0    0.47    0.32
  -8   4   0    0.61    0.31
   8   4   0    0.74    0.32
  -8   4   0    0.45    0.31
  -8   4   0    1.20    0.33
   8   4   0    0.82    0.29
  -9  -4   0    3.11    0.54
  -9  -4   0    2.46    0.49
   9  -4   0    3.40    0.48
   9  -4   0    3.00    0.30
  -9  -4   0    3.65    0.48
  -9  -4   0    3.06    0.52
   9  -4   0    3.07    0.45
  -9  -4   0    3.27    0.51
   9  -4   0    2.88    0.48
   9  -4   0    3.07    0.53
   9  -4   0    3.13    0.44
   9  -4   0    2.52    0.32
  -9  -4   0    2.25    0.45
  -9  -4   0    3.78    0.49
  -9  -4   0    3.08    0.45
  -9   4   0    2.70    0.49
   9   4   0    3.37    0.52
  -9   4   0    2.27    0.52
  -9   4   0    3.11    0.48
  -9   4   0    2.93    0.48
  -9   4   0    4.10    0.65
   9   4   0    3.76    0.49
   9   4   0    2.52    0.41
   9   4   0    2.74    0.46
  -9   4   0    4.16    0.51
  -9   4   0    3.68    0.50
  -9   4   0    3.83    0.55
   9   4   0    3.19    0.41
  10  -4   0   19.37    0.83
  10  -4   0   18.92    1.17
  10  -4   0   19.42    1.08
  10  -4   0   18.22    0.99
 -10  -4   0   18.74    1.20
 -10  -4   0   15.98    1.10
  10  -4   0   18.46    1.08
 -10  -4   0   18.27    1.04
 -10  -4   0   17.46    1.21
 -10  -4   0   17.14    1.05
  10  -4   0   19.22    1.05
 -10   4   0   18.20    1.16
 -10   4   0   18.26    1.28
 -10   4   0   17.32    1.08
  10   4   0   18.12    1.00
 -10   4   0   18.31    1.04
 -10   4   0   18.17    1.15
  10   4   0   18.27    0.93
  10   4   0   18.54    1.06
 -10   4   0   18.45    1.11
  10   4   0   18.32    1.15
  10   4   0   19.16    1.03
 -10   4   0   20.19    1.27
  11  -4   0   35.11    1.60
  11  -4   0   33.06    1.56
  11  -4   0   32.12    1.69
 -11  -4   0   32.65    1.55
  11  -4   0   34.70    1.21
 -11  -4   0   35.34    1.84
 -11  -4   0   34.07    1.62
  11  -4   0   31.89    1.43
 -11  -4   0   32.68    1.68
  11  -4   0   32.86    1.53
 -11   4   0   34.81    1.82
  11   4   0   34.15    1.53
  11   4   0   31.50    1.52
  11   4   0   34.54    1.37
  11   4   0   35.44    1.51
 -11   4   0   31.50    1.54
  11   4   0   36.37    1.73
 -11   4   0   33.06    1.73
 -11   4   0   34.01    1.64
  12  -4   0   36.65    1.67
 -12  -4   0   36.31    1.77
 -12  -4   0   36.50    1.69
 -12  -4   0   35.86    1.83
  12  -4   0   35.62    1.52
  12  -4   0   32.59    1.64
  12  -4   0   36.37    1.72
 -12   4   0   37.96    1.91
  12   4   0   35.52    1.58
 -12   4   0   37.57    1.82
  12   4   0   34.99    1.62
  12   4   0   36.97    1.69
 -12   4   0   36.52    1.70
  12   4   0   35.13    1.84
  12   4   0   34.95    1.41
 -13  -4   0   -0.18    0.43
  13  -4   0   -0.43    0.33
 -13  -4   0   -0.23    0.41
  13  -4   0    0.03    0.44
  13  -4   0   -0.63    0.32
  13  -4   0    0.75    0.46
  13   4   0   -0.23    0.26
  13   4   0    0.53    0.45
 -13   4   0    0.82    0.50
  13   4   0   -0.08    0.34
  13   4   0   -0.06    0.39
   0  -5   0    0.05    0.18
   0  -5   0   -0.04    0.17
   0  -5   0   -0.06    0.15
   0  -5   0   -0.11    0.16
   0  -5   0   -0.05    0.19
   0  -5   0    0.92    0.20
   0  -5   0   -0.14    0.20
   0  -5   0    0.00    0.16
   0  -5   0    0.04    0.20
   0   5   0    0.31    0.18
   0   5   0    0.33    0.20
   0   5   0    0.33    0.19
   0   5   0   -0.11    0.19
   0   5   0    0.39    0.22
   0   5   0    0.20    0.22
   0   5   0   -0.11    0.18
   0   5   0    0.45    0.25
   0   5   0    0.17    0.16
   0   5   0    0.11    0.20
   0   5   0   -0.18    0.19
   0   5   0    0.15    0.19
   0   5   0   -0.11    0.20
   0   5   0    0.20    0.21
   0   5   0    0.23    0.19
   1  -5   0   75.56    2.41
   1  -5   0   79.41    2.43
  -1  -5   0   76.03    2.61
  -1  -5   0   82.10    2.65
  -1  -5   0   79.76    2.40
  -1  -5   0   76.09    2.41
  -1  -5   0   79.02    2.39
  -1  -5   0   75.76    2.40
  -1  -5   0   81.62    2.67
   1  -5   0   80.62    2.50
   1  -5   0   73.92    2.42
   1  -5   0   73.74    2.64
   1  -5   0   77.42    2.41
  -1  -5   0   77.32    2.59
  -1  -5   0   76.57    2.48
   1  -5   0   80.95    2.41
   1  -5   0   81.39    2.65
  -1  -5   0   78.83    2.76
   1  -5   0   77.69    2.58
   1  -5   0   89.26    2.72
  -1  -5   0   76.45    2.48
   1  -5   0   78.06    2.72
   1  -5   0   77.72    2.60
  -1  -5   0   81.46    2.77
   1  -5   0   77.18    2.43
  -1  -5   0   80.65    2.71
  -1   5   0   80.07    2.64
  -1   5   0   76.39    2.45
   1   5   0   77.54    2.71
   1   5   0   79.76    2.40
   1   5   0   78.13    2.57
   1   5   0   88.71    2.68
  -1   5   0   89.18    2.71
  -1   5   0   76.83    2.39
  -1   5   0   77.28    2.79
  -1   5   0   76.86    2.60
  -1   5   0   76.95    2.58
   1   5   0   78.01    2.58
  -1   5   0   74.74    2.40
   1   5   0   79.49    2.44
  -1   5   0   80.85    2.50
   1   5   0   83.88    2.50
  -1   5   0   78.24    2.66
   1   5   0   82.29    2.41
   1   5   0   83.14    2.42
  -1   5   0   86.97    2.55
   1   5   0   74.73    2.49
  -1   5   0   80.89    2.47
  -1   5   0   78.75    2.43
  -1   5   0   75.06    2.40
  -1   5   0   79.28    2.43
  -1   5   0   78.21    2.43
  -1   5   0   75.38    2.46
   1   5   0   78.35    2.46
   1   5   0   81.26    2.48
   1   5   0   82.68    2.39
   1   5   0   80.84    2.67
  -2  -5   0    2.76    0.27
  -2  -5   0    3.27    0.32
   2  -5   0    2.79    0.32
  -2  -5   0    2.99    0.32
  -2  -5   0    2.80    0.33
  -2  -5   0    3.24    0.28
   2  -5   0    2.88    0.28
   2  -5   0    3.15    0.31
  -2  -5   0    4.46    0.38
  -2  -5   0    3.10    0.28
  -2  -5   0    2.75    0.27
  -2  -5   0    2.97    0.27
   2  -5   0    2.89    0.27
   2  -5   0    2.60    0.27
   2  -5   0    2.82    0.27
  -2  -5   0    3.30    0.31
   2  -5   0    3.30    0.33
   2  -5   0    2.75    0.30
  -2  -5   0    3.28    0.30
  -2  -5   0    3.25    0.32
  -2  -5   0    2.81    0.29
  -2  -5   0    2.87    0.29
   2  -5   0    3.23    0.29
   2  -5   0    2.58    0.29
   2  -5   0    2.57    0.32
   2  -5   0    3.35    0.34
  -2  -5   0    3.61    0.29
   2  -5   0    3.06    0.32
  -2   5   0    3.14    0.34
  -2   5   0    2.99    0.33
   2   5   0    2.79    0.28
   2   5   0    3.13    0.30
  -2   5   0    3.19    0.37
  -2   5   0    3.03    0.29
  -2   5   0    2.76    0.32
   2   5   0    4.01    0.33
   2   5   0    3.40    0.30
  -2   5   0    2.32    0.31
  -2   5   0    2.62    0.27
   2   5   0    3.44    0.27
  -2   5   0    2.30    0.26
  -2   5   0    2.94    0.33
   2   5   0    3.71    0.30
   2   5   0    3.06    0.32
  -2   5   0    3.09    0.28
   2   5   0    3.73    0.28
   2   5   0    2.68    0.30
  -2   5   0    2.37    0.26
   2   5   0    2.95    0.26
   2   5   0    2.88    0.26
   2   5   0    3.09    0.30
   2   5   0    3.11    0.31
  -2   5   0    3.13    0.30
  -2   5   0    2.72    0.29
  -2   5   0    2.70    0.27
   3  -5   0   17.24    0.85
   3  -5   0   16.34    0.74
   3  -5   0   16.32    0.77
   3  -5   0   19.04    0.78
  -3  -5   0   18.82    0.79
  -3  -5   0   15.22    0.77
   3  -5   0   16.90    0.74
  -3  -5   0   16.06    0.76
   3  -5   0   15.87    0.70
  -3  -5   0   15.19    0.72
   3  -5   0   16.79    0.76
   3  -5   0   16.63    0.81
   3  -5   0   15.07    0.79
  -3  -5   0   15.59    0.74
  -3  -5   0   17.09    0.76
   3  -5   0   16.88    0.70
   3  -5   0   17.02    0.74
   3  -5   0   15.88    0.74
  -3  -5   0   17.40    0.74
  -3  -5   0   16.18    0.70
  -3  -5   0   16.28    0.81
  -3  -5   0   18.62    0.73
  -3  -5   0   16.46    0.72
   3  -5   0   16.87    0.78
  -3  -5   0   14.13    0.73
   3   5   0   17.64    0.70
  -3   5   0   17.33    0.76
  -3   5   0   16.70    0.80
   3   5   0   16.39    0.75
  -3   5   0   17.49    0.78
   3   5   0   15.62    0.72
  -3   5   0   16.41    0.79
  -3   5   0   20.64    0.92
  -3   5   0   16.80    0.74
  -3   5   0   16.83    0.76
  -3   5   0   16.68    0.75
  -3   5   0   17.45    0.82
  -3   5   0   17.32    0.84
  -3   5   0   17.18    0.73
   3   5   0   16.79    0.73
   3   5   0   16.42    0.65
  -3   5   0   16.58    0.74
   3   5   0   16.36    0.70
   3   5   0   17.26    0.68
   3   5   0   16.19    0.80
   3   5   0   15.76    0.73
   3   5   0   16.13    0.78
   3   5   0   16.66    0.72
   3   5   0   16.94    0.64
  -4  -5   0  145.59    4.47
   4  -5   0  141.84    4.59
   4  -5   0  143.47    4.33
  -4  -5   0  144.47    4.31
  -4  -5   0  144.58    4.54
  -4  -5   0  143.66    4.73
   4  -5   0  144.73    4.16
  -4  -5   0  145.26    4.66
  -4  -5   0  149.85    4.98
   4  -5   0  145.37    4.34
  -4  -5   0  146.77    4.49
   4  -5   0  146.76    4.40
   4  -5   0  145.35    4.48
   4  -5   0  147.54    4.36
  -4  -5   0  146.99    4.45
  -4  -5   0  146.02    4.68
  -4  -5   0  146.97    4.36
   4  -5   0  150.61    4.78
   4  -5   0  151.02    4.53
  -4  -5   0  147.46    4.96
   4  -5   0  150.21    4.34
   4  -5   0  139.07    4.30
   4  -5   0  141.54    4.47
   4  -5   0  150.98    4.73
   4  -5   0  149.12    4.31
  -4  -5   0  150.03    4.35
  -4  -5   0  147.23    4.56
   4  -5   0  140.96    4.40
  -4   5   0  149.30    4.53
  -4   5   0  141.79    4.76
  -4   5   0  146.03    4.50
  -4   5   0  147.01    4.36
   4   5   0  146.30    4.23
   4   5   0  141.28    4.78
   4   5   0  144.67    4.70
  -4   5   0  146.10    4.34
  -4   5   0  150.40    4.71
   4   5   0  147.66    4.58
  -4   5   0  149.04    4.43
   4   5   0  144.74    4.29
   4   5   0  153.16    4.45
  -4   5   0  153.86    4.44
   4   5   0  144.87    4.28
   4   5   0  153.22    4.42
  -4   5   0  145.95    4.34
  -4   5   0  154.34    5.06
  -4   5   0  149.57    4.61
   4   5   0  142.16    4.44
   4   5   0  145.67    4.25
   4   5   0  145.67    4.28
   4   5   0  149.53    4.62
   4   5   0  140.96    4.63
  -4   5   0  144.38    4.71
  -5  -5   0   62.48    2.29
  -5  -5   0   62.44    2.25
  -5  -5   0   59.79    2.06
   5  -5   0   65.48    2.11
   5  -5   0   60.50    2.09
   5  -5   0   66.46    2.09
   5  -5   0   65.52    2.14
   5  -5   0   64.70    2.03
  -5  -5   0   64.68    2.13
   5  -5   0   58.40    2.02
   5  -5   0   63.54    2.05
  -5  -5   0   64.07    2.08
  -5  -5   0   64.87    2.36
   5  -5   0   64.54    2.33
  -5  -5   0   64.67    2.09
  -5  -5   0   63.16    2.35
  -5  -5   0   63.83    2.19
  -5  -5   0   64.27    2.24
  -5  -5   0   65.30    2.17
   5  -5   0   64.32    2.26
  -5  -5   0   63.39    2.13
   5  -5   0   61.78    2.10
   5  -5   0   62.59    2.15
   5  -5   0   66.22    2.30
   5   5   0   59.29    2.08
   5   5   0   62.91    1.92
  -5   5   0   63.03    2.14
   5   5   0   64.48    2.19
   5   5   0   65.35    2.11
  -5   5   0   64.39    2.45
   5   5   0   66.00    2.18
   5   5   0   62.19    2.21
   5   5   0   65.12    2.27
  -5   5   0   62.31    2.10
  -5   5   0   63.77    2.34
  -5   5   0   61.55    2.10
   5   5   0   62.03    2.07
  -5   5   0   65.65    2.15
   5   5   0   63.29    1.96
   5   5   0   60.75    2.04
  -5   5   0   65.30    2.21
   5   5   0   61.86    2.07
  -5   5   0   63.73    2.17
  -5   5   0   63.29    2.29
  -5   5   0   63.07    2.27
  -5   5   0   67.45    2.27
  -5   5   0   64.15    2.08
  -6  -5   0    2.80    0.41
  -6  -5   0    2.65    0.34
   6  -5   0    2.66    0.36
   6  -5   0    4.21    0.39
  -6  -5   0    3.79    0.45
  -6  -5   0    2.25    0.34
   6  -5   0    3.77    0.46
  -6  -5   0    3.28    0.38
   6  -5   0    2.98    0.40
  -6  -5   0    2.93    0.38
  -6  -5   0    2.50    0.34
  -6  -5   0    2.91    0.38
   6  -5   0    2.37    0.35
   6  -5   0    2.29    0.29
  -6  -5   0    2.54    0.33
   6  -5   0    2.63    0.31
   6  -5   0    1.84    0.34
   6  -5   0    2.71    0.36
   6  -5   0    1.98    0.38
  -6  -5   0    2.12    0.37
   6  -5   0    2.15    0.34
  -6  -5   0    2.67    0.38
  -6   5   0    4.91    0.56
  -6   5   0    2.18    0.35
  -6   5   0    2.79    0.39
  -6   5   0    2.88    0.38
   6   5   0    2.72    0.37
   6   5   0    2.51    0.21
  -6   5   0    2.01    0.34
  -6   5   0    3.80    0.45
   6   5   0    3.30    0.29
   6   5   0    2.01    0.32
   6   5   0    2.46    0.36
   6   5   0    1.98    0.33
   6   5   0    2.52    0.32
  -6   5   0    3.15    0.46
   6   5   0    2.69    0.40
   6   5   0    2.30    0.33
  -6   5   0    2.71    0.41
  -6   5   0    2.88    0.36
   6   5   0    2.89    0.34
   6   5   0    2.38    0.39
  -6   5   0    2.62    0.41
  -6   5   0    3.20    0.42
  -6   5   0    2.61    0.35
  -7  -5   0   10.14    0.75
   7  -5   0   11.01    0.64
   7  -5   0   10.80    0.78
   7  -5   0   10.53    0.69
   7  -5   0   10.27    0.69
   7  -5   0    9.37    0.56
  -7  -5   0   11.78    0.78
  -7  -5   0    9.17    0.65
  -7  -5   0    9.71    0.63
   7  -5   0   10.22    0.75
   7  -5   0   10.20    0.65
  -7  -5   0   10.67    0.71
  -7  -5   0    9.92    0.70
   7  -5   0    9.93    0.63
   7  -5   0   10.16    0.61
   7  -5   0   11.65    0.70
  -7  -5   0   10.04    0.65
  -7  -5   0    8.85    0.66
  -7  -5   0    9.70    0.69
  -7  -5   0   10.01    0.66
   7  -5   0    9.64    0.68
   7   5   0    9.89    0.66
  -7   5   0   10.75    0.71
  -7   5   0   10.89    0.75
   7   5   0   10.01    0.73
   7   5   0    9.78    0.61
   7   5   0   10.80    0.46
  -7   5   0    9.42    0.77
  -7   5   0    9.82    0.67
   7   5   0   10.13    0.65
  -7   5   0   10.55    0.73
  -7   5   0   11.24    0.76
   7   5   0   11.45    0.75
  -7   5   0    9.78    0.73
  -7   5   0   10.74    0.69
  -7   5   0    9.34    0.63
  -7   5   0   10.12    0.77
   7   5   0   10.11    0.63
   7   5   0   10.74    0.65
  -7   5   0    9.95    0.69
   7   5   0    9.63    0.63
  -8  -5   0   -0.52    0.26
   8  -5   0   -0.23    0.28
   8  -5   0   -0.20    0.23
   8  -5   0   -0.02    0.19
   8  -5   0    0.04    0.25
  -8  -5   0    0.07    0.31
   8  -5   0   -0.29    0.30
   8  -5   0   -0.43    0.21
  -8  -5   0   -0.53    0.22
  -8  -5   0   -0.01    0.31
  -8  -5   0   -0.07    0.31
  -8  -5   0    0.02    0.26
   8  -5   0   -0.10    0.27
  -8  -5   0   -0.34    0.28
   8  -5   0    0.06    0.29
  -8  -5   0   -0.23    0.27
  -8  -5   0    0.14    0.37
   8  -5   0   -0.15    0.27
  -8  -5   0    0.00    0.28
   8   5   0    0.06    0.25
  -8   5   0   -0.16    0.29
   8   5   0    0.03    0.26
  -8   5   0   -0.02    0.28
  -8   5   0   -0.10    0.38
  -8   5   0   -0.32    0.28
  -8   5   0   -0.20    0.29
   8   5   0    0.08    0.25
  -8   5   0    0.23    0.27
  -8   5   0   -0.24    0.29
  -8   5   0   -0.10    0.26
   8   5   0    0.57    0.32
  -8   5   0    0.23    0.33
   8   5   0   -0.27    0.22
   8   5   0    0.05    0.31
   8   5   0    0.20    0.24
   8   5   0   -0.15    0.28
  -8   5   0   -0.26    0.32
   9  -5   0   47.69    1.57
   9  -5   0   46.62    1.86
  -9  -5   0   47.88    1.83
   9  -5   0   48.31    2.02
   9  -5   0   48.89    1.84
  -9  -5   0   43.54    1.95
   9  -5   0   48.46    1.83
  -9  -5   0   48.22    2.11
  -9  -5   0   45.90    2.03
   9  -5   0   47.05    1.65
  -9  -5   0   48.16    1.84
   9  -5   0   45.63    1.83
  -9  -5   0   48.71    1.96
  -9  -5   0   48.72    1.93
  -9  -5   0   45.42    1.87
   9   5   0   48.06    1.79
  -9   5   0   46.27    1.82
  -9   5   0   48.47    2.18
  -9   5   0   48.60    2.10
   9   5   0   46.04    1.82
  -9   5   0   44.26    1.90
   9   5   0   47.77    1.78
   9   5   0   46.69    1.73
  -9   5   0   42.83    1.97
  -9   5   0   47.70    1.98
   9   5   0   47.09    1.97
  -9   5   0   51.14    1.95
  10  -5   0   86.01    3.15
  10  -5   0   89.92    3.14
 -10  -5   0   96.11    3.64
  10  -5   0   88.14    3.07
  10  -5   0   90.39    3.11
  10  -5   0   95.12    2.90
 -10  -5   0   96.87    3.17
 -10  -5   0   93.54    3.43
  10  -5   0   94.09    3.43
 -10  -5   0   87.90    3.22
 -10  -5   0   94.08    3.51
 -10   5   0   92.73    3.70
 -10   5   0   88.86    3.43
  10   5   0   90.81    3.01
 -10   5   0   92.84    3.36
 -10   5   0   91.39    3.15
  10   5   0   86.89    3.00
 -10   5   0   91.23    3.53
  10   5   0   89.62    3.05
 -10   5   0   91.05    3.29
  10   5   0   96.97    3.40
  10   5   0   92.63    3.13
  11  -5   0   29.49    1.44
 -11  -5   0   27.86    1.51
  11  -5   0   28.56    1.30
  11  -5   0   27.92    1.07
  11  -5   0   26.63    1.41
 -11  -5   0   29.80    1.66
 -11  -5   0   27.76    1.44
 -11  -5   0   26.41    1.38
  11  -5   0   27.03    1.37
 -11   5   0   29.33    1.65
  11   5   0   24.82    1.27
  11   5   0   26.19    1.34
  11   5   0   27.79    1.52
 -11   5   0   28.97    1.42
 -11   5   0   25.59    1.52
  11   5   0   28.53    1.20
 -11   5   0   28.61    1.51
  11   5   0   27.84    1.41
 -12  -5   0    2.63    0.63
 -12  -5   0    1.62    0.53
  12  -5   0    2.28    0.44
  12  -5   0    2.23    0.49
  12  -5   0    2.65    0.56
  12  -5   0    2.43    0.55
 -12  -5   0    2.39    0.55
  12   5   0    1.75    0.39
 -12   5   0    1.54    0.54
  12   5   0    2.28    0.53
 -12   5   0    3.02    0.66
  12   5   0    1.43    0.48
  12   5   0    2.31    0.48
 -12   5   0    2.38    0.53
  12   5   0    2.00    0.60
  13  -5   0    0.80    0.46
 -13  -5   0    0.71    0.48
 -13  -5   0    1.11    0.54
  13  -5   0    0.44    0.42
  13  -5   0    0.11    0.36
  13  -5   0    0.67    0.49
 -13   5   0    0.55    0.47
  13   5   0    0.96    0.46
  13   5   0    0.16    0.41
  13   5   0    0.69    0.39
   0  -6   0  507.90   15.50
   0  -6   0  541.63   16.18
   0  -6   0  554.75   14.86
   0  -6   0  522.64   16.59
   0  -6   0  517.20   16.15
   0  -6   0  553.81   16.32
   0  -6   0  532.08   15.04
   0  -6   0  542.91   15.43
   0  -6   0  523.52   16.30
   0  -6   0  531.18   14.88
   0   6   0  523.15   14.86
   0   6   0  508.70   15.49
   0   6   0  548.01   15.52
   0   6   0  521.33   15.03
   0   6   0  529.22   14.87
   0   6   0  521.59   16.59
   0   6   0  569.96   17.32
   0   6   0  550.57   15.04
   0   6   0  524.85   15.15
   0   6   0  537.93   16.16
   0   6   0  534.09   16.18
   0   6   0  537.06   15.76
   0   6   0  522.82   15.14
   0   6   0  537.99   16.31
   0   6   0  528.77   16.32
  -1  -6   0  239.20    7.27
   1  -6   0  229.74    6.28
  -1  -6   0  214.72    6.27
  -1  -6   0  225.59    6.26
  -1  -6   0  222.95    6.48
  -1  -6   0  215.04    6.87
   1  -6   0  211.86    6.31
   1  -6   0  210.65    6.78
   1  -6   0  222.69    6.83
   1  -6   0  216.04    6.88
  -1  -6   0  212.06    6.78
  -1  -6   0  222.79    7.26
  -1  -6   0  216.18    6.87
  -1  -6   0  222.60    6.82
   1  -6   0  216.35    7.02
  -1  -6   0  214.96    6.99
  -1  -6   0  213.88    6.50
  -1  -6   0  218.44    6.31
   1  -6   0  222.65    6.91
   1  -6   0  219.61    6.36
   1  -6   0  218.25    6.32
   1  -6   0  213.38    6.65
   1  -6   0  214.59    6.51
  -1   6   0  223.58    6.30
   1   6   0  209.51    6.32
  -1   6   0  216.38    6.79
  -1   6   0  221.08    6.52
  -1   6   0  224.23    6.30
  -1   6   0  211.82    6.37
   1   6   0  221.93    6.90
   1   6   0  221.56    6.26
   1   6   0  224.15    6.30
  -1   6   0  210.25    6.65
   1   6   0  212.96    6.52
  -1   6   0  211.18    6.35
  -1   6   0  208.06    6.53
  -1   6   0  224.92    7.28
   1   6   0  221.86    6.87
   1   6   0  223.43    6.50
   1   6   0  218.39    6.35
  -1   6   0  216.55    6.26
   1   6   0  224.13    6.78
  -1   6   0  208.97    6.38
   1   6   0  212.51    6.27
   1   6   0  224.48    7.02
  -1   6   0  210.22    6.81
   1   6   0  228.18    6.51
   1   6   0  227.16    6.47
  -1   6   0  209.00    6.88
   1   6   0  217.31    6.28
   1   6   0  215.09    6.65
  -1   6   0  219.27    6.88
  -2  -6   0   16.43    0.86
   2  -6   0   16.75    0.73
  -2  -6   0   18.40    0.78
  -2  -6   0   16.74    0.76
   2  -6   0   18.08    0.78
  -2  -6   0   19.87    0.76
   2  -6   0   16.78    0.80
  -2  -6   0   16.70    0.76
  -2  -6   0   17.64    0.81
   2  -6   0   15.78    0.78
   2  -6   0   16.32    0.85
  -2  -6   0   19.37    0.81
   2  -6   0   16.04    0.86
   2  -6   0   16.60    0.86
  -2  -6   0   18.36    0.84
   2  -6   0   16.44    0.78
   2  -6   0   16.00    0.81
  -2  -6   0   19.68    0.87
  -2  -6   0   17.21    0.87
  -2  -6   0   19.67    0.87
   2  -6   0   15.67    0.75
   2  -6   0   15.22    0.77
  -2  -6   0   15.98    0.75
  -2   6   0   16.02    0.82
   2   6   0   17.48    0.82
  -2   6   0   15.62    0.72
   2   6   0   15.34    0.73
  -2   6   0   15.75    0.73
  -2   6   0   17.40    0.77
   2   6   0   18.76    0.75
  -2   6   0   17.23    0.92
   2   6   0   17.25    0.73
   2   6   0   16.59    0.84
  -2   6   0   15.73    0.79
  -2   6   0   16.58    0.73
  -2   6   0   17.05    0.77
   2   6   0   18.30    0.74
   2   6   0   18.43    0.83
   2   6   0   16.80    0.78
  -2   6   0   15.48    0.73
  -2   6   0   16.45    0.78
  -2   6   0   15.69    0.84
  -2   6   0   16.03    0.83
  -2   6   0   15.56    0.83
  -2   6   0   16.26    0.83
   2   6   0   16.63    0.84
   2   6   0   18.40    0.71
  -3  -6   0    6.19    0.48
  -3  -6   0    5.82    0.48
   3  -6   0    5.46    0.49
   3  -6   0    5.53    0.48
   3  -6   0    5.30    0.44
  -3  -6   0    5.69    0.42
   3  -6   0    5.68    0.44
  -3  -6   0    6.11    0.51
   3  -6   0    5.13    0.46
  -3  -6   0    6.39    0.54
  -3  -6   0    5.29    0.41
  -3  -6   0    6.09    0.45
   3  -6   0    5.18    0.48
  -3  -6   0    5.18    0.49
   3  -6   0    5.20    0.46
   3  -6   0    4.96    0.42
   3  -6   0    5.29    0.45
  -3  -6   0    5.05    0.44
  -3  -6   0    5.46    0.47
   3  -6   0    5.48    0.42
   3  -6   0    5.73    0.51
  -3   6   0    4.99    0.49
  -3   6   0    4.84    0.46
   3   6   0    6.53    0.47
  -3   6   0    5.31    0.48
   3   6   0    5.76    0.43
  -3   6   0    5.48    0.44
   3   6   0    5.50    0.36
   3   6   0    5.32    0.43
  -3   6   0    5.26    0.44
   3   6   0    4.87    0.45
   3   6   0    5.33    0.49
   3   6   0    5.56    0.41
  -3   6   0    5.74    0.53
   3   6   0    6.47    0.45
  -3   6   0    5.79    0.43
  -3   6   0    5.63    0.47
   3   6   0    5.28    0.43
  -3   6   0    5.71    0.45
   3   6   0    6.15    0.48
   3   6   0    6.55    0.52
  -3   6   0    5.83    0.55
   3   6   0    5.71    0.38
  -3   6   0    4.76    0.47
  -3   6   0    5.55    0.47
  -4  -6   0   29.30    1.20
  -4  -6   0   30.84    1.15
   4  -6   0   30.07    1.28
  -4  -6   0   30.59    1.15
  -4  -6   0   29.85    1.16
   4  -6   0   32.61    1.19
   4  -6   0   29.76    1.23
   4  -6   0   29.53    1.18
  -4  -6   0   28.54    1.19
  -4  -6   0   29.39    1.26
   4  -6   0   30.83    1.18
   4  -6   0   30.77    1.31
  -4  -6   0   28.59    1.27
  -4  -6   0   30.62    1.20
   4  -6   0   28.34    1.15
   4  -6   0   28.98    1.16
  -4  -6   0   29.58    1.24
  -4  -6   0   29.58    1.12
   4  -6   0   30.79    1.19
   4  -6   0   29.36    1.25
   4  -6   0   30.14    1.19
   4  -6   0   29.61    1.18
  -4  -6   0   29.80    1.22
  -4  -6   0   31.83    1.19
   4  -6   0   28.03    1.10
  -4  -6   0   29.50    1.29
  -4  -6   0   27.81    1.13
   4   6   0   29.55    1.15
   4   6   0   30.73    1.17
   4   6   0   30.29    1.27
   4   6   0   29.22    1.12
   4   6   0   29.91    1.06
  -4   6   0   31.44    1.21
  -4   6   0   30.32    1.16
   4   6   0   28.49    1.03
   4   6   0   32.09    1.16
  -4   6   0   31.86    1.28
  -4   6   0   28.87    1.28
  -4   6   0   30.04    1.25
  -4   6   0   28.82    1.29
   4   6   0   29.85    1.15
  -4   6   0   31.87    1.19
  -4   6   0   30.66    1.20
   4   6   0   30.17    1.20
  -4   6   0   29.55    1.36
   4   6   0   30.39    1.25
  -4   6   0   31.46    1.26
  -4   6   0   29.60    1.20
   4   6   0   30.05    1.03
  -4   6   0   30.15    1.16
  -5  -6   0  156.07    4.86
   5  -6   0  149.82    4.67
   5  -6   0  157.88    4.83
  -5  -6   0  163.68    4.71
   5  -6   0  161.32    5.11
  -5  -6   0  151.90    5.11
  -5  -6   0  155.94    4.67
  -5  -6   0  148.10    5.03
   5  -6   0  159.26    4.68
   5  -6   0  158.11    4.52
  -5  -6   0  152.14    4.80
   5  -6   0  155.02    4.69
   5  -6   0  155.03    4.70
  -5  -6   0  157.59    4.93
   5  -6   0  168.06    4.72
  -5  -6   0  158.86    5.08
   5  -6   0  150.22    4.83
  -5  -6   0  153.89    5.36
  -5  -6   0  156.59    4.93
  -5  -6   0  159.63    5.39
   5  -6   0  163.63    5.19
  -5  -6   0  152.85    4.82
   5  -6   0  153.40    4.74
   5  -6   0  153.71    4.99
  -5  -6   0  157.18    4.71
  -5   6   0  151.61    5.16
   5   6   0  158.82    4.53
   5   6   0  153.33    4.95
  -5   6   0  162.55    4.74
   5   6   0  163.10    4.79
   5   6   0  155.34    4.55
   5   6   0  155.48    4.62
   5   6   0  157.32    4.59
   5   6   0  158.24    4.65
  -5   6   0  160.88    4.92
  -5   6   0  152.53    4.69
  -5   6   0  160.68    4.88
  -5   6   0  160.37    4.71
   5   6   0  152.76    5.17
  -5   6   0  156.18    5.11
   5   6   0  161.33    5.10
   5   6   0  158.43    5.00
   5   6   0  159.28    4.66
  -5   6   0  159.22    5.09
  -5   6   0  161.88    5.00
  -5   6   0  162.65    4.80
  -5   6   0  155.17    5.46
   5   6   0  151.72    4.79
  -5   6   0  155.85    4.79
  -6  -6   0  109.70    3.61
  -6  -6   0  104.48    3.64
  -6  -6   0  105.25    3.32
   6  -6   0  105.77    3.34
   6  -6   0  100.44    3.25
   6  -6   0  105.36    3.34
   6  -6   0  112.29    3.72
   6  -6   0  103.86    3.22
  -6  -6   0  110.46    3.47
  -6  -6   0  103.43    3.77
  -6  -6   0  106.05    3.48
  -6  -6   0   99.72    3.55
   6  -6   0  107.57    3.57
  -6  -6   0  107.24    3.41
  -6  -6   0  107.17    3.32
   6  -6   0  102.23    3.27
  -6  -6   0  107.93    3.42
   6  -6   0  103.59    3.41
  -6  -6   0  107.06    3.80
   6  -6   0  104.85    3.34
   6  -6   0  109.66    3.41
  -6   6   0  107.14    3.35
  -6   6   0  105.20    3.88
   6   6   0  106.73    3.60
   6   6   0  110.25    3.36
   6   6   0  104.45    3.35
   6   6   0  101.94    3.13
   6   6   0  106.83    3.29
  -6   6   0  104.99    3.49
   6   6   0   99.19    3.25
  -6   6   0  111.83    3.65
  -6   6   0  103.93    3.63
  -6   6   0  104.38    3.39
   6   6   0  106.55    3.30
   6   6   0  105.02    3.52
   6   6   0  103.41    3.64
  -6   6   0  102.73    3.31
   6   6   0  104.30    3.08
   6   6   0  102.63    3.48
  -6   6   0  104.58    3.40
  -6   6   0  111.76    3.38
   6   6   0  106.49    3.17
  -6   6   0  100.84    3.67
  -6   6   0  109.50    3.47
  -6   6   0  107.06    3.56
   7  -6   0    8.00    0.64
  -7  -6   0    7.82    0.62
  -7  -6   0    7.60    0.64
   7  -6   0    8.86    0.72
  -7  -6   0    7.70    0.58
   7  -6   0    7.54    0.57
  -7  -6   0    9.10    0.71
  -7  -6   0    8.23    0.64
  -7  -6   0    9.01    0.72
   7  -6   0    8.74    0.65
   7  -6   0    8.55    0.76
   7  -6   0   11.27    0.65
   7  -6   0    8.18    0.54
   7  -6   0    8.56    0.63
  -7  -6   0    7.96    0.63
   7  -6   0    7.85    0.62
  -7  -6   0    8.18    0.66
  -7  -6   0    8.25    0.68
   7  -6   0    8.45    0.64
  -7   6   0    9.81    0.71
  -7   6   0    8.73    0.62
  -7   6   0    8.10    0.69
  -7   6   0    8.51    0.65
   7   6   0    7.75    0.58
   7   6   0    9.12    0.67
  -7   6   0    8.02    0.71
   7   6   0    7.02    0.59
  -7   6   0    8.36    0.65
   7   6   0    9.07    0.60
   7   6   0    8.02    0.59
  -7   6   0    7.70    0.78
   7   6   0    8.72    0.43
   7   6   0    8.45    0.69
  -7   6   0   10.35    0.68
   7   6   0    9.50    0.71
  -7   6   0    9.56    0.77
   7   6   0    8.66    0.61
  -7   6   0    9.61    0.73
  -7   6   0    9.57    0.69
   8  -6   0    0.55    0.30
  -8  -6   0    0.14    0.33
  -8  -6   0    0.22    0.29
  -8  -6   0    0.51    0.39
   8  -6   0    0.22    0.35
   8  -6   0    0.16    0.29
   8  -6   0    0.58    0.33
  -8  -6   0    0.44    0.33
  -8  -6   0    0.56    0.35
   8  -6   0    0.90    0.35
   8  -6   0    0.34    0.35
  -8  -6   0    0.59    0.35
  -8  -6   0    0.26    0.34
   8  -6   0    0.19    0.28
  -8  -6   0    0.38    0.31
   8  -6   0    0.14    0.21
  -8  -6   0    0.46    0.31
   8  -6   0    0.60    0.31
  -8  -6   0    0.16    0.31
  -8   6   0    0.27    0.41
   8   6   0    0.46    0.28
  -8   6   0   -0.02    0.27
  -8   6   0    0.68    0.33
  -8   6   0    0.48    0.36
   8   6   0    0.79    0.36
  -8   6   0   -0.17    0.29
   8   6   0    0.70    0.34
  -8   6   0    0.78    0.35
   8   6   0    0.54    0.29
   8   6   0    0.50    0.29
   8   6   0    0.55    0.30
  -8   6   0    0.49    0.38
  -8   6   0    0.25    0.34
   8   6   0   -0.49    0.29
  -8   6   0    0.61    0.38
   8   6   0    0.43    0.28
   9  -6   0    6.99    0.72
   9  -6   0    6.40    0.51
  -9  -6   0    7.13    0.70
   9  -6   0    7.34    0.68
   9  -6   0    7.06    0.51
  -9  -6   0    8.29    0.66
   9  -6   0    6.18    0.62
  -9  -6   0    6.59    0.63
  -9  -6   0    7.81    0.72
  -9  -6   0    7.52    0.68
  -9  -6   0    7.45    0.75
  -9  -6   0    6.52    0.71
   9  -6   0    7.10    0.63
   9  -6   0    7.54    0.67
  -9  -6   0    6.38    0.61
  -9   6   0    8.02    0.76
   9   6   0    6.27    0.58
  -9   6   0    6.50    0.70
   9   6   0    6.21    0.62
  -9   6   0    7.31    0.81
   9   6   0    6.95    0.72
  -9   6   0    7.41    0.78
  -9   6   0    7.40    0.67
   9   6   0    6.71    0.58
  -9   6   0    7.62    0.69
   9   6   0    7.17    0.62
 -10  -6   0   11.75    0.98
 -10  -6   0   11.14    0.93
 -10  -6   0   11.14    0.86
  10  -6   0   12.03    0.66
  10  -6   0   11.10    0.83
  10  -6   0   10.27    0.84
  10  -6   0   12.12    0.90
 -10  -6   0   10.61    0.84
  10  -6   0   11.10    0.95
  10  -6   0   11.50    0.80
 -10  -6   0   11.66    1.02
  10   6   0   11.91    1.00
 -10   6   0   11.67    0.87
  10   6   0   10.94    0.84
  10   6   0   12.39    0.81
 -10   6   0   10.75    0.92
  10   6   0   12.14    0.84
 -10   6   0   11.24    0.93
 -10   6   0   11.44    0.95
  10   6   0   12.05    0.75
 -10   6   0   13.22    1.04
 -11  -6   0   48.51    2.24
  11  -6   0   43.50    1.80
 -11  -6   0   44.89    2.09
 -11  -6   0   46.87    1.93
  11  -6   0   42.06    1.92
  11  -6   0   44.58    1.58
  11  -6   0   46.31    1.93
 -11  -6   0   44.97    1.97
  11  -6   0   44.51    1.90
 -11   6   0   43.26    2.10
  11   6   0   43.12    1.88
  11   6   0   44.46    1.82
 -11   6   0   44.38    2.03
  11   6   0   44.81    1.69
 -11   6   0   43.83    1.91
  11   6   0   46.06    1.87
  11   6   0   49.29    2.15
 -11   6   0   44.93    2.20
  12  -6   0   12.35    1.01
 -12  -6   0   15.29    1.08
  12  -6   0   11.93    0.97
  12  -6   0   12.31    0.86
 -12  -6   0   14.36    1.03
  12  -6   0   13.48    1.00
 -12   6   0   14.07    1.02
 -12   6   0   14.34    1.16
  12   6   0   13.32    0.96
 -12   6   0   12.37    1.03
  12   6   0   12.87    0.77
  12   6   0   11.87    0.89
  12   6   0   14.38    1.00
 -13  -6   0    0.13    0.48
 -13  -6   0   -0.07    0.44
  13  -6   0    0.26    0.48
  13  -6   0    0.53    0.45
  13  -6   0    0.13    0.37
  13  -6   0    0.19    0.45
  13   6   0    0.58    0.39
  13   6   0    1.20    0.50
  13   6   0    0.15    0.44
 -13   6   0    0.29    0.50
   0  -7   0   -0.29    0.24
   0  -7   0    0.18    0.25
   0  -7   0    0.10    0.24
   0  -7   0   -0.25    0.24
   0  -7   0    0.01    0.22
   0  -7   0   -0.49    0.22
   0  -7   0   -0.02    0.22
   0  -7   0   -0.11    0.25
   0  -7   0    0.09    0.21
   0  -7   0    0.05    0.24
   0   7   0    0.16    0.22
   0   7   0   -0.12    0.24
   0   7   0   -0.14    0.23
   0   7   0    0.05    0.25
   0   7   0    0.49    0.27
   0   7   0    0.59    0.27
   0   7   0    0.03    0.24
   0   7   0    0.45    0.28
   0   7   0    0.35    0.28
   0   7   0    0.33    0.26
   0   7   0    0.56    0.28
   0   7   0    0.39    0.25
  -1  -7   0  129.65    4.49
  -1  -7   0  123.89    4.19
   1  -7   0  130.55    4.40
  -1  -7   0  129.29    4.24
   1  -7   0  132.79    4.34
   1  -7   0  135.90    3.93
   1  -7   0  132.61    3.93
   1  -7   0  128.56    4.04
  -1  -7   0  126.50    4.02
   1  -7   0  131.93    4.23
  -1  -7   0  130.61    3.91
   1  -7   0  128.06    4.17
   1  -7   0  129.56    3.94
  -1  -7   0  129.94    4.01
  -1  -7   0  124.76    4.36
  -1  -7   0  126.73    4.29
  -1  -7   0  130.86    4.48
   1  -7   0  124.04    4.28
  -1  -7   0  131.14    4.30
   1  -7   0  133.55    3.96
   1  -7   0  133.36    3.92
  -1  -7   0  123.12    3.90
   1  -7   0  138.53    4.27
  -1   7   0  129.91    3.94
  -1   7   0  129.81    3.96
   1   7   0  131.73    3.90
   1   7   0  129.55    4.06
  -1   7   0  133.12    4.08
  -1   7   0  129.65    3.99
   1   7   0  122.25    4.30
  -1   7   0  130.18    3.89
  -1   7   0  134.74    4.32
   1   7   0  132.51    3.90
   1   7   0  127.16    3.90
   1   7   0  129.04    4.00
  -1   7   0  131.78    4.05
   1   7   0  134.18    4.03
  -1   7   0  124.18    3.92
  -1   7   0  134.31    4.52
  -1   7   0  128.15    4.24
  -1   7   0  136.89    4.50
   1   7   0  134.36    4.30
   1   7   0  131.95    3.87
   1   7   0  130.47    3.94
  -1   7   0  129.18    4.18
   1   7   0  123.81    4.21
   1   7   0  129.27    3.93
   1   7   0  128.50    4.16
  -1   7   0  132.21    4.33
  -1   7   0  133.58    4.23
   1   7   0  126.18    4.38
   1   7   0  132.86    4.20
  -1   7   0  127.41    3.91
  -2  -7   0    2.98    0.36
   2  -7   0    2.30    0.34
  -2  -7   0    2.89    0.36
  -2  -7   0    3.87    0.46
  -2  -7   0    2.36    0.34
   2  -7   0    2.63    0.41
   2  -7   0    2.65    0.38
  -2  -7   0    2.26    0.36
   2  -7   0    2.96    0.33
  -2  -7   0    2.61    0.40
   2  -7   0    2.92    0.35
   2  -7   0    3.05    0.41
  -2  -7   0    3.34    0.41
   2  -7   0    2.61    0.38
  -2  -7   0    2.26    0.40
  -2  -7   0    3.14    0.36
   2  -7   0    2.70    0.43
  -2  -7   0    3.11    0.34
   2  -7   0    2.99    0.37
   2  -7   0    2.16    0.34
   2  -7   0    3.42    0.43
  -2   7   0    2.82    0.38
  -2   7   0    3.64    0.38
   2   7   0    2.66    0.31
   2   7   0    2.73    0.35
  -2   7   0    3.15    0.44
  -2   7   0    2.37    0.36
  -2   7   0    2.63    0.33
  -2   7   0    2.24    0.33
  -2   7   0    2.40    0.34
   2   7   0    3.18    0.36
  -2   7   0    2.82    0.42
   2   7   0    2.48    0.31
   2   7   0    3.10    0.40
  -2   7   0    2.28    0.40
  -2   7   0    2.71    0.35
   2   7   0    2.76    0.41
   2   7   0    2.66    0.39
  -2   7   0    2.96    0.42
  -2   7   0    2.80    0.32
   2   7   0    2.48    0.29
  -2   7   0    2.66    0.39
   2   7   0    3.44    0.35
   2   7   0    2.75    0.32
  -2   7   0    3.24    0.39
   2   7   0    3.11    0.36
   2   7   0    2.82    0.37
  -2   7   0    2.67    0.34
   2   7   0    3.32    0.35
  -3  -7   0   29.96    1.31
   3  -7   0   32.33    1.37
   3  -7   0   30.61    1.23
   3  -7   0   31.45    1.22
  -3  -7   0   31.57    1.26
  -3  -7   0   30.07    1.22
  -3  -7   0   33.19    1.32
   3  -7   0   30.90    1.36
   3  -7   0   29.57    1.29
  -3  -7   0   31.16    1.21
  -3  -7   0   30.86    1.17
   3  -7   0   31.62    1.29
  -3  -7   0   31.64    1.27
   3  -7   0   28.66    1.20
  -3  -7   0   30.81    1.34
   3  -7   0   32.49    1.35
  -3  -7   0   31.14    1.19
   3  -7   0   28.79    1.15
   3  -7   0   29.94    1.21
   3  -7   0   33.23    1.22
  -3  -7   0   30.70    1.24
  -3  -7   0   31.71    1.21
  -3  -7   0   31.86    1.36
  -3  -7   0   31.83    1.28
   3   7   0   32.03    1.21
  -3   7   0   31.07    1.37
   3   7   0   30.63    1.33
   3   7   0   32.44    1.15
   3   7   0   32.78    1.16
   3   7   0   30.74    1.16
  -3   7   0   32.81    1.43
  -3   7   0   30.19    1.22
  -3   7   0   31.98    1.20
  -3   7   0   30.62    1.35
   3   7   0   31.10    1.10
  -3   7   0   32.36    1.31
  -3   7   0   29.89    1.31
   3   7   0   31.37    1.22
  -3   7   0   32.98    1.34
  -3   7   0   31.77    1.20
  -3   7   0   31.85    1.31
  -3   7   0   32.59    1.23
   3   7   0   29.30    1.09
   3   7   0   29.51    1.18
   3   7   0   32.32    1.31
   3   7   0   30.73    1.23
  -3   7   0   31.54    1.18
  -3   7   0   30.49    1.22
   3   7   0   31.03    1.32
  -4  -7   0   27.63    1.17
   4  -7   0   26.23    1.24
  -4  -7   0   28.03    1.10
  -4  -7   0   24.99    1.18
  -4  -7   0   26.90    1.12
   4  -7   0   24.27    1.12
  -4  -7   0   27.35    1.14
  -4  -7   0   26.39    1.12
  -4  -7   0   24.80    1.06
   4  -7   0   26.22    1.11
  -4  -7   0   24.85    1.12
   4  -7   0   26.53    1.08
  -4  -7   0   25.48    1.18
   4  -7   0   27.96    1.21
   4  -7   0   27.53    1.22
   4  -7   0   27.87    1.11
   4  -7   0   25.99    1.04
  -4  -7   0   27.06    1.08
   4  -7   0   25.87    1.08
  -4  -7   0   28.26    1.24
  -4  -7   0   24.47    1.06
   4  -7   0   24.34    1.10
   4  -7   0   26.66    1.11
  -4  -7   0   25.65    1.05
  -4  -7   0   26.69    1.08
  -4   7   0   25.82    1.10
  -4   7   0   29.20    1.22
   4   7   0   24.63    1.06
  -4   7   0   28.07    1.31
   4   7   0   24.55    1.07
  -4   7   0   25.90    1.21
  -4   7   0   27.55    1.08
   4   7   0   28.54    1.18
  -4   7   0   25.80    1.12
   4   7   0   25.63    0.95
  -4   7   0   28.10    1.19
  -4   7   0   27.19    1.18
   4   7   0   25.51    1.18
   4   7   0   26.45    1.08
   4   7   0   25.37    1.10
  -4   7   0   25.78    1.09
  -4   7   0   25.87    1.20
   4   7   0   25.90    0.94
  -4   7   0   26.47    1.08
   4   7   0   23.96    1.02
  -4   7   0   26.03    1.19
   4   7   0   26.09    1.06
   4   7   0   26.49    0.99
   5  -7   0   73.93    2.55
  -5  -7   0   77.55    2.61
  -5  -7   0   74.65    2.53
   5  -7   0   74.32    2.46
  -5  -7   0   76.96    2.54
  -5  -7   0   80.38    2.86
  -5  -7   0   74.11    2.66
   5  -7   0   74.45    2.68
  -5  -7   0   74.64    2.73
  -5  -7   0   79.88    2.63
  -5  -7   0   73.15    2.47
  -5  -7   0   76.54    2.69
   5  -7   0   74.47    2.51
   5  -7   0   78.50    2.80
   5  -7   0   76.00    2.67
  -5  -7   0   79.52    2.60
  -5  -7   0   73.97    2.80
   5  -7   0   80.15    2.53
   5  -7   0   77.21    2.54
   5  -7   0   71.19    2.44
  -5  -7   0   76.58    2.48
  -5  -7   0   78.32    2.50
   5  -7   0   74.03    2.50
   5  -7   0   76.39    2.55
   5   7   0   75.68    2.33
   5   7   0   73.49    2.46
  -5   7   0   78.14    2.52
  -5   7   0   75.07    2.56
  -5   7   0   78.85    2.51
  -5   7   0   72.09    2.76
   5   7   0   74.75    2.61
   5   7   0   72.76    2.50
  -5   7   0   75.96    2.56
   5   7   0   80.37    2.52
   5   7   0   74.02    2.43
  -5   7   0   76.60    2.64
  -5   7   0   73.19    2.72
   5   7   0   77.28    2.70
   5   7   0   72.77    2.73
   5   7   0   75.80    2.30
  -5   7   0   75.91    2.92
   5   7   0   76.60    2.34
  -5   7   0   73.52    2.69
  -5   7   0   75.99    2.59
  -5   7   0   73.51    2.47
  -5   7   0   80.72    2.70
  -6  -7   0    1.33    0.33
   6  -7   0    1.67    0.41
  -6  -7   0    1.51    0.35
  -6  -7   0    2.00    0.36
   6  -7   0    1.33    0.32
  -6  -7   0    2.26    0.38
  -6  -7   0    1.65    0.37
   6  -7   0    2.28    0.34
   6  -7   0    2.54    0.43
   6  -7   0    1.66    0.35
  -6  -7   0    1.95    0.40
   6  -7   0    2.05    0.35
  -6  -7   0    2.73    0.40
   6  -7   0    1.55    0.34
  -6  -7   0    1.59    0.40
   6  -7   0    2.01    0.35
  -6  -7   0    1.37    0.34
   6  -7   0    2.08    0.38
  -6  -7   0    2.08    0.33
  -6  -7   0    1.72    0.32
   6  -7   0    1.48    0.27
   6   7   0    1.98    0.33
  -6   7   0    1.65    0.34
   6   7   0    1.99    0.21
  -6   7   0    2.14    0.42
  -6   7   0    2.34    0.47
  -6   7   0    1.69    0.37
   6   7   0    2.33    0.39
   6   7   0    2.11    0.33
   6   7   0    1.82    0.36
  -6   7   0    1.56    0.35
  -6   7   0    1.80    0.39
   6   7   0    1.91    0.37
   6   7   0    1.81    0.32
  -6   7   0    1.81    0.40
  -6   7   0    1.96    0.38
  -6   7   0    1.33    0.34
   6   7   0    1.69    0.32
   6   7   0    1.98    0.32
  -6   7   0    1.76    0.34
   6   7   0    2.00    0.24
  -6   7   0    2.05    0.40
   6   7   0    1.54    0.37
  -6   7   0    1.56    0.34
   7  -7   0   16.17    1.04
   7  -7   0   14.88    0.81
  -7  -7   0   15.23    0.85
  -7  -7   0   16.87    0.95
  -7  -7   0   16.15    0.91
   7  -7   0   13.22    0.86
  -7  -7   0   15.55    0.93
   7  -7   0   16.42    0.89
   7  -7   0   18.04    0.84
  -7  -7   0   14.59    0.93
  -7  -7   0   14.61    0.89
   7  -7   0   15.76    0.89
  -7  -7   0   15.27    0.98
   7  -7   0   15.32    0.97
   7  -7   0   13.26    0.84
  -7  -7   0   15.43    0.90
  -7  -7   0   14.50    0.86
   7  -7   0   14.07    0.75
  -7  -7   0   14.66    0.82
  -7   7   0   16.20    0.92
   7   7   0   15.45    0.82
   7   7   0   16.27    0.86
   7   7   0   14.69    0.81
   7   7   0   16.22    0.93
  -7   7   0   14.94    0.93
   7   7   0   15.60    0.88
   7   7   0   14.03    0.89
  -7   7   0   15.41    0.98
   7   7   0   16.04    0.83
  -7   7   0   15.22    1.05
  -7   7   0   15.82    0.97
   7   7   0   14.35    0.62
  -7   7   0   14.16    0.83
  -7   7   0   15.48    0.97
   7   7   0   16.39    0.86
  -7   7   0   14.66    0.85
  -7   7   0   14.72    0.91
  -7   7   0   14.43    0.96
  -7   7   0   15.51    0.90
   7   7   0   15.17    0.96
   7   7   0   15.00    0.61
  -8  -7   0   -0.12    0.31
   8  -7   0    0.69    0.39
  -8  -7   0    0.26    0.34
  -8  -7   0    0.49    0.36
  -8  -7   0   -0.06    0.38
  -8  -7   0   -0.06    0.30
   8  -7   0    0.05    0.31
   8  -7   0    0.11    0.27
   8  -7   0    0.24    0.33
   8  -7   0    0.35    0.32
  -8  -7   0    0.06    0.34
   8  -7   0   -0.04    0.21
   8  -7   0    0.32    0.32
   8  -7   0    0.26    0.30
  -8  -7   0    0.45    0.33
   8   7   0    0.35    0.31
   8   7   0    0.70    0.30
   8   7   0    0.41    0.30
   8   7   0   -0.25    0.26
   8   7   0    0.91    0.39
  -8   7   0    0.46    0.38
  -8   7   0    0.55    0.37
  -8   7   0    0.59    0.33
  -8   7   0    0.02    0.44
  -8   7   0    0.32    0.34
   8   7   0    0.53    0.32
  -8   7   0    0.09    0.37
  -8   7   0    0.33    0.36
  -9  -7   0   67.10    2.75
   9  -7   0   64.97    2.38
   9  -7   0   64.77    2.23
  -9  -7   0   67.52    2.55
   9  -7   0   65.91    2.45
   9  -7   0   65.38    2.16
  -9  -7   0   66.33    2.48
   9  -7   0   68.30    2.65
   9  -7   0   64.44    2.40
  -9  -7   0   63.63    2.59
  -9  -7   0   71.22    2.71
   9  -7   0   61.56    2.40
  -9   7   0   66.86    2.85
  -9   7   0   69.83    2.44
   9   7   0   65.90    2.31
   9   7   0   64.68    2.58
   9   7   0   68.88    2.63
   9   7   0   61.38    2.29
   9   7   0   63.77    2.29
   9   7   0   65.85    2.40
  -9   7   0   68.58    2.52
  -9   7   0   66.21    2.72
  -9   7   0   67.25    2.60
  -9   7   0   64.58    2.65
  10  -7   0   65.20    2.49
 -10  -7   0   66.67    2.69
  10  -7   0   63.55    2.50
 -10  -7   0   69.71    2.48
  10  -7   0   65.38    2.24
 -10  -7   0   72.79    2.89
  10  -7   0   70.52    2.76
  10  -7   0   64.21    2.43
 -10  -7   0   64.15    2.53
  10  -7   0   68.85    2.48
 -10   7   0   62.80    2.71
  10   7   0   68.31    2.49
  10   7   0   63.75    2.36
  10   7   0   61.42    2.34
 -10   7   0   66.40    2.62
  10   7   0   66.58    2.32
 -10   7   0   66.12    2.81
  10   7   0   67.72    2.68
 -10   7   0   66.10    2.67
 -10   7   0   67.46    2.49
  11  -7   0   25.71    1.38
  11  -7   0   25.45    1.39
 -11  -7   0   26.39    1.49
 -11  -7   0   25.86    1.38
  11  -7   0   27.11    1.10
  11  -7   0   24.97    1.26
  11  -7   0   24.15    1.38
 -11  -7   0   27.11    1.45
  11   7   0   25.91    1.34
 -11   7   0   26.49    1.61
 -11   7   0   27.63    1.56
  11   7   0   25.21    1.26
  11   7   0   28.10    1.20
 -11   7   0   25.28    1.45
  11   7   0   29.04    1.58
  11   7   0   23.78    1.33
 -11   7   0   24.80    1.35
  12  -7   0    1.46    0.56
  12  -7   0    1.59    0.43
 -12  -7   0    1.93    0.52
  12  -7   0    1.42    0.47
 -12  -7   0    1.03    0.52
  12  -7   0    0.49    0.43
 -12   7   0    1.00    0.51
  12   7   0    1.22    0.37
  12   7   0    2.34    0.55
  12   7   0    1.55    0.51
 -12   7   0    0.62    0.55
  12   7   0    1.00    0.41
 -13  -7   0   -0.17    0.47
  13  -7   0    0.25    0.48
 -13  -7   0    0.25    0.51
  13  -7   0    0.72    0.49
  13  -7   0   -0.03    0.49
  13   7   0    0.75    0.40
 -13   7   0   -0.12    0.45
  13   7   0    0.23    0.45
  13   7   0    0.12    0.44
   0  -8   0  226.38    7.27
   0  -8   0  228.40    7.18
   0  -8   0  229.61    6.83
   0  -8   0  237.52    6.63
   0  -8   0  228.67    7.41
   0  -8   0  219.73    7.15
   0  -8   0  226.20    6.64
   0  -8   0  217.02    6.85
   0  -8   0  241.47    7.31
   0  -8   0  227.09    6.64
   0  -8   0  216.16    6.64
   0   8   0  225.01    6.64
   0   8   0  221.23    6.69
   0   8   0  222.33    6.62
   0   8   0  220.38    7.17
   0   8   0  228.95    7.30
   0   8   0  219.80    6.88
   0   8   0  229.56    6.64
   0   8   0  233.93    7.06
   0   8   0  234.54    6.88
   0   8   0  239.55    7.32
   0   8   0  237.56    7.20
   0   8   0  224.85    6.70
   0   8   0  220.99    7.39
   0   8   0  234.57    7.64
   1  -8   0  189.84    5.68
   1  -8   0  187.43    5.65
   1  -8   0  188.36    5.86
   1  -8   0  198.70    6.37
  -1  -8   0  195.26    6.22
  -1  -8   0  182.80    5.64
   1  -8   0  184.63    6.11
  -1  -8   0  191.97    5.67
  -1  -8   0  195.82    6.00
  -1  -8   0  185.38    5.75
  -1  -8   0  200.07    6.52
   1  -8   0  192.61    6.25
   1  -8   0  189.28    5.71
  -1  -8   0  191.96    6.11
   1  -8   0  187.29    6.20
   1  -8   0  199.31    6.16
  -1  -8   0  191.32    6.21
  -1  -8   0  194.77    6.14
   1  -8   0  195.73    5.68
   1  -8   0  189.37    5.69
   1  -8   0  191.01    6.50
  -1  -8   0  195.56    5.83
  -1  -8   0  185.83    5.84
   1  -8   0  187.67    6.01
  -1  -8   0  195.43    6.33
  -1  -8   0  197.80    6.52
  -1   8   0  200.12    6.14
   1   8   0  188.68    6.20
  -1   8   0  193.29    6.04
   1   8   0  191.01    5.88
   1   8   0  191.77    5.63
   1   8   0  193.22    5.70
   1   8   0  193.57    5.69
  -1   8   0  197.41    5.87
   1   8   0  195.63    6.10
   1   8   0  191.88    5.64
   1   8   0  194.98    6.24
  -1   8   0  186.24    6.22
  -1   8   0  194.44    5.79
  -1   8   0  185.09    5.88
   1   8   0  197.04    5.82
   1   8   0  189.91    6.33
   1   8   0  186.16    5.67
  -1   8   0  201.43    6.25
   1   8   0  192.19    5.84
  -1   8   0  184.62    6.12
  -1   8   0  193.74    5.67
   1   8   0  192.74    6.12
  -1   8   0  182.54    5.70
  -1   8   0  202.61    6.55
   1   8   0  189.65    6.02
  -1   8   0  192.23    5.65
  -1   8   0  198.06    5.75
   2  -8   0    9.92    0.74
  -2  -8   0    9.06    0.62
  -2  -8   0    9.51    0.62
   2  -8   0    9.75    0.78
  -2  -8   0   10.43    0.65
   2  -8   0   10.64    0.63
   2  -8   0   10.12    0.68
  -2  -8   0   10.32    0.70
  -2  -8   0   11.05    0.73
   2  -8   0    9.78    0.67
  -2  -8   0    9.60    0.71
   2  -8   0    9.67    0.73
  -2  -8   0   10.88    0.75
   2  -8   0    9.46    0.72
  -2  -8   0   10.55    0.64
  -2  -8   0   10.27    0.72
   2  -8   0   10.19    0.61
   2  -8   0    9.59    0.65
   2  -8   0   12.09    0.78
  -2  -8   0   10.29    0.62
   2  -8   0   10.01    0.66
  -2  -8   0   10.73    0.68
   2  -8   0   10.34    0.64
  -2  -8   0    9.52    0.66
   2   8   0   10.10    0.63
  -2   8   0   10.87    0.63
  -2   8   0   10.77    0.77
   2   8   0    9.81    0.71
  -2   8   0    9.11    0.61
   2   8   0    9.70    0.61
   2   8   0   10.81    0.66
   2   8   0   10.44    0.72
   2   8   0   10.06    0.63
   2   8   0    9.05    0.66
   2   8   0   10.90    0.63
  -2   8   0   10.14    0.66
   2   8   0   10.38    0.68
  -2   8   0   10.99    0.72
  -2   8   0   11.48    0.79
   2   8   0   10.98    0.59
   2   8   0    9.38    0.69
  -2   8   0    8.95    0.60
  -2   8   0   10.90    0.77
  -2   8   0   10.40    0.64
  -2   8   0    9.87    0.61
  -2   8   0   10.11    0.71
  -2   8   0    9.25    0.70
  -2   8   0   10.43    0.66
   2   8   0    9.66    0.56
  -2   8   0    9.18    0.67
   2   8   0   10.13    0.74
   2   8   0   10.53    0.63
  -2   8   0    9.34    0.67
  -2   8   0   10.90    0.67
  -3  -8   0    5.72    0.51
  -3  -8   0    6.09    0.51
   3  -8   0    5.96    0.52
  -3  -8   0    7.18    0.59
   3  -8   0    7.10    0.63
  -3  -8   0    6.74    0.51
   3  -8   0    6.51    0.60
   3  -8   0    6.54    0.54
  -3  -8   0    6.06    0.50
   3  -8   0    6.22    0.52
  -3  -8   0    6.60    0.51
  -3  -8   0    6.73    0.53
  -3  -8   0    6.29    0.53
   3  -8   0    6.60    0.49
   3  -8   0    7.16    0.56
  -3  -8   0    7.36    0.61
  -3  -8   0    6.32    0.53
  -3  -8   0    6.14    0.54
   3  -8   0    6.33    0.55
   3  -8   0    6.73    0.62
   3  -8   0    7.51    0.60
  -3  -8   0    6.79    0.59
   3  -8   0    6.28    0.52
  -3  -8   0    6.74    0.59
   3   8   0    5.39    0.51
   3   8   0    8.04    0.53
   3   8   0    7.30    0.51
   3   8   0    6.63    0.48
   3   8   0    8.21    0.47
  -3   8   0    5.88    0.55
  -3   8   0    5.94    0.50
  -3   8   0    7.09    0.52
   3   8   0    7.53    0.45
  -3   8   0    6.81    0.54
  -3   8   0    6.84    0.60
  -3   8   0    6.79    0.59
  -3   8   0    5.57    0.49
   3   8   0    6.23    0.51
  -3   8   0    7.01    0.54
  -3   8   0    5.61    0.59
  -3   8   0    5.64    0.50
  -3   8   0    6.56    0.63
   3   8   0    5.86    0.56
  -3   8   0    5.60    0.56
  -3   8   0    6.86    0.51
   3   8   0    7.12    0.57
   3   8   0    6.53    0.58
   3   8   0    6.88    0.51
   4  -8   0   12.68    0.71
   4  -8   0   11.09    0.76
  -4  -8   0   11.91    0.66
   4  -8   0   11.54    0.70
  -4  -8   0   11.63    0.67
  -4  -8   0   12.03    0.73
  -4  -8   0   10.75    0.71
   4  -8   0   11.44    0.71
  -4  -8   0   11.75    0.69
   4  -8   0   12.30    0.71
   4  -8   0   11.37    0.72
   4  -8   0   11.86    0.79
   4  -8   0   11.94    0.83
  -4  -8   0   10.75    0.75
  -4  -8   0   12.02    0.69
   4  -8   0   11.86    0.79
  -4  -8   0   10.12    0.68
  -4  -8   0   10.99    0.73
  -4  -8   0   12.50    0.72
   4  -8   0   11.44    0.70
  -4  -8   0   11.33    0.75
   4  -8   0   11.26    0.64
  -4  -8   0   11.40    0.68
  -4  -8   0   12.26    0.76
  -4   8   0   11.48    0.71
  -4   8   0   12.31    0.79
   4   8   0   10.93    0.54
  -4   8   0   12.17    0.78
  -4   8   0   11.93    0.68
  -4   8   0   12.18    0.71
  -4   8   0   12.25    0.79
   4   8   0   11.26    0.74
   4   8   0   10.46    0.55
  -4   8   0   10.41    0.75
   4   8   0   11.59    0.74
  -4   8   0   12.60    0.85
   4   8   0   10.60    0.66
   4   8   0   13.22    0.63
   4   8   0   11.75    0.65
  -4   8   0   11.82    0.74
  -4   8   0   11.08    0.69
  -4   8   0   11.36    0.66
   4   8   0   10.80    0.70
   4   8   0   12.75    0.67
   4   8   0   12.43    0.71
  -4   8   0   11.13    0.67
   4   8   0   10.99    0.61
   4   8   0   11.88    0.71
   5  -8   0  140.43    4.70
  -5  -8   0  143.28    4.39
  -5  -8   0  140.11    4.84
   5  -8   0  131.33    4.34
  -5  -8   0  138.38    4.63
   5  -8   0  134.46    4.22
   5  -8   0  134.64    4.54
   5  -8   0  144.29    4.26
  -5  -8   0  140.48    4.59
  -5  -8   0  140.03    4.43
  -5  -8   0  138.22    4.85
   5  -8   0  140.30    4.35
  -5  -8   0  134.70    4.34
   5  -8   0  138.31    4.76
  -5  -8   0  141.62    4.45
   5  -8   0  136.64    4.21
   5  -8   0  134.54    4.51
  -5  -8   0  138.60    4.21
   5  -8   0  132.76    4.18
  -5  -8   0  135.83    4.24
   5  -8   0  137.08    4.26
  -5  -8   0  132.15    4.53
   5  -8   0  145.17    4.33
  -5  -8   0  135.29    4.33
  -5   8   0  139.89    4.45
   5   8   0  133.78    4.60
   5   8   0  136.32    4.02
  -5   8   0  137.68    4.33
   5   8   0  142.00    4.30
  -5   8   0  146.04    4.27
  -5   8   0  140.99    4.53
   5   8   0  136.48    4.08
  -5   8   0  143.81    4.27
   5   8   0  132.51    4.30
  -5   8   0  132.06    4.21
  -5   8   0  138.17    4.39
  -5   8   0  129.43    4.65
   5   8   0  133.15    4.66
   5   8   0  143.60    4.60
   5   8   0  143.35    4.06
   5   8   0  128.07    4.13
  -5   8   0  137.29    4.63
   5   8   0  136.36    4.49
   5   8   0  134.59    4.18
   5   8   0  131.28    4.12
  -5   8   0  142.04    4.60
  -5   8   0  135.62    4.93
  -6  -8   0   37.66    1.66
  -6  -8   0   36.38    1.52
   6  -8   0   38.66    1.52
   6  -8   0   34.67    1.47
   6  -8   0   37.77    1.48
  -6  -8   0   36.86    1.54
  -6  -8   0   39.20    1.46
  -6  -8   0   35.74    1.55
   6  -8   0   35.56    1.48
   6  -8   0   35.19    1.41
   6  -8   0   37.59    1.63
   6  -8   0   37.12    1.52
  -6  -8   0   37.48    1.60
  -6  -8   0   35.97    1.48
  -6  -8   0   36.45    1.64
   6  -8   0   38.27    1.70
  -6  -8   0   38.13    1.50
  -6  -8   0   34.39    1.59
   6  -8   0   35.71    1.39
  -6  -8   0   37.35    1.47
  -6   8   0   34.94    1.62
   6   8   0   37.00    1.49
  -6   8   0   38.44    1.61
  -6   8   0   35.62    1.48
   6   8   0   37.69    1.43
   6   8   0   38.52    1.47
   6   8   0   36.05    1.19
   6   8   0   33.68    1.27
   6   8   0   36.78    1.41
  -6   8   0   39.44    1.55
  -6   8   0   38.59    1.64
  -6   8   0   35.50    1.66
   6   8   0   36.68    1.57
   6   8   0   36.45    1.44
  -6   8   0   37.54    1.61
  -6   8   0   38.11    1.53
  -6   8   0   37.01    1.53
  -6   8   0   35.78    1.44
   6   8   0   39.02    1.49
   6   8   0   35.68    1.24
  -6   8   0   36.15    1.75
  -7  -8   0   33.39    1.57
   7  -8   0   32.06    1.37
   7  -8   0   33.89    1.43
  -7  -8   0   31.35    1.41
   7  -8   0   34.97    1.62
  -7  -8   0   34.80    1.50
   7  -8   0   30.05    1.37
  -7  -8   0   33.22    1.46
  -7  -8   0   31.96    1.53
   7  -8   0   32.72    1.54
   7  -8   0   31.39    1.30
  -7  -8   0   32.74    1.41
  -7  -8   0   32.90    1.51
  -7  -8   0   31.94    1.56
   7  -8   0   30.29    1.27
   7  -8   0   30.45    1.40
  -7  -8   0   33.34    1.38
  -7  -8   0   28.18    1.42
   7   8   0   31.34    1.37
   7   8   0   34.32    1.39
  -7   8   0   34.05    1.44
  -7   8   0   33.99    1.56
  -7   8   0   30.29    1.41
   7   8   0   32.89    1.51
  -7   8   0   33.90    1.39
   7   8   0   31.86    1.09
   7   8   0   30.27    1.31
   7   8   0   34.46    1.39
   7   8   0   33.22    1.35
  -7   8   0   29.22    1.51
  -7   8   0   32.73    1.53
  -7   8   0   35.35    1.58
  -7   8   0   35.08    1.48
  -7   8   0   32.21    1.59
   7   8   0   31.30    1.46
   7   8   0   31.17    1.11
  -7   8   0   33.65    1.47
  -7   8   0   32.14    1.67
   8  -8   0    3.25    0.54
   8  -8   0    3.95    0.53
  -8  -8   0    3.52    0.59
   8  -8   0    3.95    0.44
  -8  -8   0    3.88    0.50
   8  -8   0    3.82    0.53
   8  -8   0    3.40    0.51
  -8  -8   0    5.36    0.61
   8  -8   0    3.81    0.41
  -8  -8   0    3.29    0.54
  -8  -8   0    4.51    0.59
   8  -8   0    3.50    0.49
  -8  -8   0    3.59    0.54
  -8  -8   0    3.72    0.49
   8   8   0    3.94    0.51
  -8   8   0    3.49    0.58
  -8   8   0    4.20    0.56
   8   8   0    3.44    0.44
   8   8   0    3.49    0.45
   8   8   0    4.25    0.58
  -8   8   0    4.56    0.64
   8   8   0    3.35    0.51
   8   8   0    4.16    0.52
  -8   8   0    3.82    0.52
  -8   8   0    3.30    0.66
  -8   8   0    4.53    0.60
   9  -8   0    8.16    0.74
  -9  -8   0   10.14    0.81
  -9  -8   0    9.59    0.93
   9  -8   0    7.54    0.59
   9  -8   0    7.74    0.72
   9  -8   0    8.13    0.73
   9  -8   0    8.98    0.84
  -9  -8   0    8.81    0.84
   9  -8   0    8.61    0.62
   9  -8   0    8.48    0.74
  -9  -8   0    9.52    0.80
   9   8   0    8.84    0.69
   9   8   0   10.92    0.88
   9   8   0    8.00    0.67
  -9   8   0    9.41    0.79
   9   8   0    9.17    0.74
  -9   8   0    7.68    0.83
   9   8   0    8.97    0.76
  -9   8   0    9.62    0.87
  -9   8   0    8.48    0.82
   9   8   0    8.40    0.77
  10  -8   0    8.88    0.75
 -10  -8   0    8.94    0.85
  10  -8   0    8.49    0.78
 -10  -8   0    8.45    0.92
  10  -8   0    7.57    0.75
  10  -8   0    7.75    0.77
  10  -8   0    8.91    0.62
 -10  -8   0    8.57    0.78
  10   8   0    8.54    0.88
 -10   8   0    9.12    0.89
 -10   8   0    7.52    0.73
 -10   8   0    8.54    0.89
  10   8   0    8.24    0.67
  10   8   0    7.73    0.71
  10   8   0    7.81    0.74
  10   8   0    9.41    0.72
 -10   8   0    7.85    0.85
 -11  -8   0   53.82    2.22
 -11  -8   0   55.04    2.41
 -11  -8   0   56.35    2.32
  11  -8   0   59.45    2.30
  11  -8   0   50.95    2.18
  11  -8   0   52.84    2.13
  11  -8   0   52.13    2.24
  11   8   0   52.08    2.11
 -11   8   0   53.92    2.36
  11   8   0   54.47    1.99
  11   8   0   53.00    2.19
 -11   8   0   56.95    2.58
 -11   8   0   54.24    2.23
 -11   8   0   54.77    2.48
  11   8   0   54.82    2.11
  11   8   0   54.75    2.42
  12  -8   0    4.86    0.70
  12  -8   0    3.85    0.66
  12  -8   0    4.15    0.57
  12  -8   0    4.38    0.67
 -12  -8   0    5.79    0.72
 -12  -8   0    3.36    0.66
  12   8   0    4.67    0.47
  12   8   0    4.74    0.68
 -12   8   0    3.85    0.74
 -12   8   0    3.74    0.67
  12   8   0    4.07    0.59
  12   8   0    5.13    0.69
   0  -9   0    0.08    0.30
   0  -9   0    0.24    0.25
   0  -9   0   -0.29    0.26
   0  -9   0   -0.37    0.24
   0  -9   0   -0.02    0.24
   0  -9   0    0.08    0.28
   0  -9   0    0.05    0.24
   0  -9   0   -0.01    0.27
   0  -9   0    0.27    0.24
   0  -9   0   -0.13    0.23
   0   9   0   -0.15    0.24
   0   9   0    0.09    0.27
   0   9   0    0.32    0.33
   0   9   0   -0.44    0.21
   0   9   0    0.01    0.31
   0   9   0   -0.04    0.26
   0   9   0    0.08    0.29
   0   9   0    0.22    0.31
   0   9   0   -0.14    0.25
   0   9   0    0.19    0.30
   0   9   0    0.06    0.32
   0   9   0    0.30    0.28
   0   9   0   -0.17    0.30
   0   9   0   -0.15    0.28
   0   9   0    0.19    0.28
   1  -9   0  102.87    3.47
   1  -9   0   94.95    3.18
  -1  -9   0  102.18    3.37
   1  -9   0   98.23    3.14
   1  -9   0   95.53    3.31
   1  -9   0  100.51    3.37
  -1  -9   0   97.42    3.16
   1  -9   0   95.27    3.33
   1  -9   0   95.45    3.06
  -1  -9   0   95.91    3.17
  -1  -9   0  100.44    3.50
  -1  -9   0   98.09    3.54
   1  -9   0   94.82    3.08
  -1  -9   0   97.11    3.12
  -1  -9   0   98.04    3.08
  -1  -9   0   97.01    3.29
  -1  -9   0   93.61    3.39
   1  -9   0   92.87    3.08
   1  -9   0   93.95    3.40
  -1  -9   0   95.60    3.32
  -1  -9   0  101.09    3.44
   1  -9   0  100.52    3.51
  -1  -9   0   94.12    3.14
  -1   9   0   99.94    3.16
  -1   9   0   97.70    3.36
   1   9   0   97.28    3.20
   1   9   0   98.98    3.16
  -1   9   0   95.64    3.11
   1   9   0   99.26    3.15
  -1   9   0  100.91    3.55
  -1   9   0   94.82    3.11
  -1   9   0   97.13    3.44
   1   9   0   95.52    3.02
   1   9   0   94.52    3.47
   1   9   0   93.35    3.39
   1   9   0   95.30    3.06
  -1   9   0  100.75    3.36
  -1   9   0   93.69    3.21
   1   9   0   97.22    3.08
  -1   9   0   92.00    3.41
  -1   9   0   97.02    3.18
   1   9   0   99.00    3.32
   1   9   0   93.35    3.31
   1   9   0   99.27    3.34
  -1   9   0   96.91    3.05
  -1   9   0   96.68    3.34
  -1   9   0   96.16    3.10
  -1   9   0  102.47    3.21
   1   9   0   95.78    3.43
   1   9   0  100.74    3.18
   1   9   0   93.74    3.08
  -2  -9   0    1.10    0.30
   2  -9   0    1.14    0.36
  -2  -9   0    1.51    0.36
  -2  -9   0    0.83    0.31
   2  -9   0    1.30    0.28
   2  -9   0    1.82    0.38
  -2  -9   0    1.83    0.34
   2  -9   0    0.95    0.28
   2  -9   0    0.63    0.33
  -2  -9   0    1.34    0.36
  -2  -9   0    2.18    0.42
   2  -9   0    1.84    0.41
   2  -9   0    1.29    0.33
   2  -9   0    1.08    0.31
  -2  -9   0    1.46    0.36
   2  -9   0    1.67    0.39
  -2  -9   0    1.03    0.34
  -2  -9   0    1.36    0.31
   2  -9   0    1.38    0.31
   2  -9   0    1.01    0.32
   2  -9   0    1.66    0.37
  -2  -9   0    0.99    0.32
  -2  -9   0    1.45    0.32
  -2  -9   0    0.70    0.29
   2   9   0    1.26    0.36
  -2   9   0    1.05    0.31
  -2   9   0    0.95    0.32
  -2   9   0    0.95    0.34
   2   9   0    1.04    0.32
   2   9   0    1.17    0.30
   2   9   0    1.86    0.39
   2   9   0    0.88    0.26
  -2   9   0    1.26    0.32
  -2   9   0    1.21    0.31
  -2   9   0    0.63    0.32
  -2   9   0    1.43    0.38
  -2   9   0    1.40    0.37
   2   9   0    1.04    0.32
   2   9   0    1.21    0.37
   2   9   0    0.99    0.30
   2   9   0    1.37    0.38
  -2   9   0    0.86    0.29
   2   9   0    1.24    0.27
  -2   9   0    1.05    0.30
  -2   9   0    1.23    0.40
  -2   9   0    1.01    0.29
   2   9   0    0.80    0.32
  -2   9   0    1.38    0.38
   3  -9   0   16.78    0.99
  -3  -9   0   16.84    0.87
   3  -9   0   16.39    0.83
  -3  -9   0   16.64    0.91
   3  -9   0   16.77    0.91
  -3  -9   0   17.94    0.94
  -3  -9   0   16.85    0.97
   3  -9   0   18.27    0.91
   3  -9   0   17.00    0.92
   3  -9   0   18.45    1.03
  -3  -9   0   16.94    0.91
   3  -9   0   17.10    0.90
  -3  -9   0   17.56    0.98
   3  -9   0   18.08    0.87
  -3  -9   0   18.50    0.91
  -3  -9   0   17.83    0.97
  -3  -9   0   16.63    0.84
  -3  -9   0   16.83    0.87
  -3  -9   0   17.20    0.87
  -3  -9   0   17.83    0.98
   3  -9   0   17.75    0.89
   3  -9   0   17.88    0.99
   3  -9   0   17.98    1.04
  -3   9   0   17.99    0.88
   3   9   0   18.04    0.87
  -3   9   0   16.82    0.84
   3   9   0   17.80    0.83
  -3   9   0   17.48    0.90
   3   9   0   18.08    0.86
  -3   9   0   18.04    0.97
   3   9   0   15.65    0.93
  -3   9   0   16.22    0.84
  -3   9   0   16.15    0.82
   3   9   0   16.47    0.94
   3   9   0   18.40    0.84
  -3   9   0   18.54    1.03
   3   9   0   16.32    0.95
   3   9   0   17.05    0.75
   3   9   0   16.13    0.89
  -3   9   0   17.31    1.02
  -3   9   0   16.82    0.91
  -3   9   0   18.66    0.99
   3   9   0   17.44    0.78
  -3   9   0   16.82    0.89
  -3   9   0   17.76    1.03
  -3   9   0   16.49    0.97
  -3   9   0   17.12    0.90
   4  -9   0    9.65    0.69
  -4  -9   0   11.02    0.70
  -4  -9   0   10.60    0.81
   4  -9   0   12.36    0.85
   4  -9   0   11.78    0.74
  -4  -9   0   12.16    0.82
   4  -9   0   11.06    0.66
   4  -9   0   12.23    0.76
   4  -9   0   12.00    0.86
  -4  -9   0   11.09    0.72
  -4  -9   0   14.41    0.82
  -4  -9   0   11.52    0.75
   4  -9   0    9.90    0.69
  -4  -9   0   12.00    0.76
   4  -9   0   10.88    0.73
  -4  -9   0   13.67    0.89
  -4  -9   0   11.57    0.69
   4  -9   0   11.78    0.76
  -4  -9   0   14.53    0.82
  -4  -9   0   13.06    0.78
   4  -9   0   12.37    0.85
  -4  -9   0   12.14    0.82
   4  -9   0   11.88    0.87
  -4  -9   0   12.39    0.76
  -4   9   0   10.53    0.81
  -4   9   0   11.92    0.86
   4   9   0   11.47    0.68
  -4   9   0   11.25    0.75
   4   9   0   10.82    0.79
   4   9   0   10.73    0.72
  -4   9   0   10.89    0.78
  -4   9   0   10.34    0.71
   4   9   0   12.34    0.80
  -4   9   0   11.94    0.87
  -4   9   0   12.54    0.73
   4   9   0   14.84    0.64
  -4   9   0   10.49    0.71
   4   9   0   10.24    0.76
   4   9   0   11.95    0.66
   4   9   0   11.41    0.59
  -4   9   0   11.84    0.92
  -4   9   0   10.67    0.81
  -4   9   0   10.89    0.69
   4   9   0   15.18    0.82
  -4   9   0   11.61    0.73
   5  -9   0   59.67    2.09
   5  -9   0   62.84    2.20
   5  -9   0   58.44    2.16
  -5  -9   0   60.68    2.15
  -5  -9   0   63.06    2.21
  -5  -9   0   59.04    2.28
   5  -9   0   60.82    2.34
   5  -9   0   60.98    2.46
  -5  -9   0   62.15    2.38
  -5  -9   0   62.12    2.43
   5  -9   0   61.90    2.22
   5  -9   0   63.38    2.21
  -5  -9   0   64.71    2.37
  -5  -9   0   63.70    2.48
  -5  -9   0   58.23    2.12
  -5  -9   0   60.94    2.15
   5  -9   0   65.61    2.48
  -5  -9   0   63.01    2.25
   5  -9   0   61.55    2.21
  -5  -9   0   65.75    2.31
   5  -9   0   63.60    2.32
  -5  -9   0   59.98    2.19
   5  -9   0   61.51    2.12
   5  -9   0   61.36    2.18
  -5  -9   0   59.64    2.24
  -5   9   0   59.32    2.53
   5   9   0   58.67    2.08
   5   9   0   62.20    2.26
   5   9   0   58.73    2.33
  -5   9   0   62.25    2.30
  -5   9   0   56.56    2.35
   5   9   0   60.58    1.96
   5   9   0   63.33    1.97
  -5   9   0   63.20    2.36
   5   9   0   61.33    1.93
  -5   9   0   59.77    2.18
   5   9   0   58.84    2.01
  -5   9   0   60.29    2.16
  -5   9   0   57.84    2.11
   5   9   0   63.43    2.34
  -5   9   0   62.61    2.24
   5   9   0   59.84    2.17
   5   9   0   59.17    2.14
  -5   9   0   65.01    2.37
  -5   9   0   59.70    2.22
  -5   9   0   61.35    2.16
   5   9   0   55.57    2.34
  -5   9   0   62.50    2.45
  -6  -9   0    1.47    0.41
  -6  -9   0    1.01    0.38
  -6  -9   0    1.49    0.34
  -6  -9   0    0.40    0.31
   6  -9   0    1.85    0.45
   6  -9   0    0.97    0.37
   6  -9   0    0.85    0.38
   6  -9   0    1.04    0.32
  -6  -9   0    1.01    0.43
  -6  -9   0    0.40    0.36
  -6  -9   0    1.23    0.39
   6  -9   0    0.86    0.35
  -6  -9   0    0.94    0.35
   6  -9   0    1.16    0.37
  -6  -9   0    0.95    0.36
  -6  -9   0    1.01    0.37
   6  -9   0    0.92    0.34
   6  -9   0    1.73    0.38
  -6  -9   0    1.13    0.41
   6  -9   0    1.50    0.31
   6  -9   0    1.46    0.36
   6  -9   0    1.65    0.44
   6  -9   0    1.45    0.36
  -6   9   0    1.24    0.39
  -6   9   0    1.04    0.43
  -6   9   0    0.99    0.41
   6   9   0    0.80    0.35
   6   9   0    1.35    0.28
  -6   9   0    1.61    0.53
  -6   9   0    1.04    0.33
  -6   9   0    0.57    0.36
  -6   9   0    1.43    0.43
   6   9   0    1.09    0.37
  -6   9   0    1.22    0.39
  -6   9   0    1.18    0.35
   6   9   0    0.90    0.23
   6   9   0    0.61    0.33
   6   9   0    1.00    0.32
  -6   9   0    1.15    0.39
  -6   9   0    0.82    0.40
   6   9   0    1.18    0.37
   6   9   0    1.26    0.40
   6   9   0    0.92    0.32
  -7  -9   0   17.57    1.05
  -7  -9   0   18.05    1.12
   7  -9   0   18.48    1.17
   7  -9   0   16.33    0.98
  -7  -9   0   18.18    1.11
   7  -9   0   18.95    1.13
  -7  -9   0   17.23    1.03
   7  -9   0   16.93    0.97
  -7  -9   0   18.02    0.98
   7  -9   0   17.17    0.89
   7  -9   0   17.54    0.92
  -7  -9   0   19.02    0.99
  -7  -9   0   18.85    1.16
  -7  -9   0   18.85    1.05
   7  -9   0   17.21    1.02
  -7   9   0   18.11    1.11
  -7   9   0   16.15    0.99
   7   9   0   16.35    0.69
  -7   9   0   18.62    1.22
  -7   9   0   17.04    1.10
  -7   9   0   18.72    0.99
   7   9   0   18.05    1.05
  -7   9   0   17.74    1.15
   7   9   0   18.19    1.05
   7   9   0   17.65    0.96
   7   9   0   18.75    0.93
  -7   9   0   15.80    1.00
  -7   9   0   19.20    1.13
   7   9   0   16.76    0.72
   7   9   0   18.99    1.01
  -7   9   0   20.01    1.08
   7   9   0   17.36    0.95
   8  -9   0    1.28    0.36
   8  -9   0    1.11    0.31
  -8  -9   0    0.94    0.44
   8  -9   0    0.77    0.38
  -8  -9   0    1.24    0.39
   8  -9   0    1.10    0.42
  -8  -9   0    1.95    0.53
  -8  -9   0    1.15    0.43
  -8  -9   0    0.52    0.41
   8  -9   0    0.48    0.42
  -8  -9   0    1.23    0.39
  -8  -9   0    1.76    0.48
   8  -9   0    1.24    0.40
   8   9   0    0.54    0.32
  -8   9   0    0.61    0.45
   8   9   0    1.58    0.43
  -8   9   0    1.04    0.48
   8   9   0    0.57    0.35
  -8   9   0    1.24    0.47
  -8   9   0    2.12    0.46
   8   9   0    0.87    0.36
   8   9   0    0.87    0.40
   9  -9   0   53.06    2.16
  -9  -9   0   53.61    2.28
   9  -9   0   53.33    2.15
  -9  -9   0   56.71    2.45
   9  -9   0   52.31    1.94
   9  -9   0   55.97    2.35
  -9  -9   0   53.37    2.17
   9  -9   0   51.71    2.09
   9  -9   0   53.23    1.89
  -9  -9   0   53.52    2.35
  -9   9   0   53.15    2.41
   9   9   0   51.10    2.27
   9   9   0   52.89    1.99
   9   9   0   53.08    2.02
  -9   9   0   58.11    2.36
  -9   9   0   54.90    2.39
  -9   9   0   51.64    2.09
   9   9   0   50.17    2.07
   9   9   0   57.10    2.06
  10  -9   0   15.22    1.05
 -10  -9   0   16.40    1.06
  10  -9   0   15.92    1.00
  10  -9   0   15.26    1.06
 -10  -9   0   15.04    1.21
  10  -9   0   14.76    0.84
 -10  -9   0   16.64    1.13
 -10   9   0   15.81    1.19
 -10   9   0   15.69    1.21
  10   9   0   14.36    1.00
 -10   9   0   16.90    1.06
  10   9   0   15.34    0.94
  10   9   0   16.28    1.03
  10   9   0   13.98    0.87
 -10   9   0   17.38    1.23
 -11  -9   0   24.20    1.38
  11  -9   0   26.09    1.45
  11  -9   0   25.77    1.31
 -11  -9   0   24.76    1.50
 -11  -9   0   26.56    1.45
  11  -9   0   25.36    1.43
 -11   9   0   25.13    1.40
  11   9   0   26.35    1.37
  11   9   0   24.69    1.39
 -11   9   0   27.62    1.63
  11   9   0   25.53    1.19
  11   9   0   25.61    1.29
  12  -9   0    2.32    0.59
 -12  -9   0    2.73    0.62
 -12  -9   0    3.27    0.64
  12  -9   0    2.60    0.62
  12  -9   0    3.55    0.55
 -12   9   0    2.49    0.62
  12   9   0    2.41    0.57
  12   9   0    2.12    0.55
  12   9   0    1.70    0.38
  12   9   0    2.27    0.50
   0 -10   0   25.18    1.25
   0 -10   0   24.29    1.26
   0 -10   0   24.61    1.11
   0 -10   0   27.30    1.14
   0 -10   0   24.21    1.08
   0 -10   0   24.37    1.14
   0 -10   0   24.88    1.21
   0 -10   0   24.52    1.08
   0 -10   0   24.95    1.19
   0 -10   0   24.34    1.27
   0  10   0   23.10    1.07
   0  10   0   25.67    1.25
   0  10   0   25.41    1.19
   0  10   0   24.38    1.20
   0  10   0   26.26    1.23
   0  10   0   23.49    1.05
   0  10   0   24.18    1.14
   0  10   0   25.35    1.30
   0  10   0   22.89    1.25
   0  10   0   24.00    1.25
   0  10   0   26.81    1.17
   0  10   0   25.42    1.09
   0  10   0   25.32    1.14
   0  10   0   23.99    1.16
  -1 -10   0  167.93    5.36
   1 -10   0  170.01    5.50
   1 -10   0  159.13    4.98
   1 -10   0  158.93    4.96
   1 -10   0  170.18    5.01
  -1 -10   0  157.87    5.10
  -1 -10   0  170.55    5.40
   1 -10   0  172.76    5.41
  -1 -10   0  163.04    5.08
  -1 -10   0  163.80    5.06
   1 -10   0  158.91    4.93
  -1 -10   0  164.81    5.47
  -1 -10   0  157.97    4.93
  -1 -10   0  160.57    5.44
  -1 -10   0  160.10    5.67
   1 -10   0  160.28    5.45
   1 -10   0  167.29    5.58
  -1 -10   0  160.42    5.25
  -1 -10   0  166.40    5.57
   1 -10   0  161.31    5.12
   1 -10   0  160.24    5.35
  -1 -10   0  165.80    4.99
   1  10   0  162.31    4.89
   1  10   0  156.48    4.95
   1  10   0  153.77    5.11
   1  10   0  173.74    5.02
   1  10   0  159.16    4.94
  -1  10   0  170.66    5.51
  -1  10   0  162.26    5.47
  -1  10   0  163.74    4.97
   1  10   0  162.88    5.47
   1  10   0  158.10    5.29
  -1  10   0  173.91    5.04
  -1  10   0  158.38    4.91
   1  10   0  169.75    5.48
   1  10   0  164.52    4.95
   1  10   0  163.66    5.33
  -1  10   0  173.33    5.15
  -1  10   0  160.36    4.99
  -1  10   0  161.78    5.00
   1  10   0  157.17    5.53
  -1  10   0  161.75    5.38
  -1  10   0  167.69    5.37
   1  10   0  157.97    5.33
  -1  10   0  161.60    5.31
  -1  10   0  157.85    5.15
   1  10   0  166.56    5.09
  -2 -10   0    9.38    0.65
  -2 -10   0    9.15    0.65
  -2 -10   0    9.84    0.63
  -2 -10   0    9.80    0.65
  -2 -10   0    9.05    0.68
   2 -10   0    9.34    0.69
  -2 -10   0    9.76    0.76
  -2 -10   0    9.47    0.76
  -2 -10   0    8.08    0.71
   2 -10   0    8.05    0.69
   2 -10   0    9.75    0.82
  -2 -10   0    9.66    0.73
   2 -10   0   10.07    0.66
   2 -10   0    9.26    0.76
  -2 -10   0    9.47    0.77
   2 -10   0    8.52    0.62
  -2 -10   0    9.47    0.74
   2 -10   0   10.55    0.76
   2 -10   0    8.99    0.67
   2 -10   0    8.96    0.74
   2 -10   0    8.62    0.71
  -2 -10   0    9.27    0.67
   2 -10   0    9.85    0.64
   2  10   0    9.16    0.61
  -2  10   0    9.13    0.77
   2  10   0    8.77    0.68
   2  10   0    9.07    0.73
   2  10   0    8.65    0.56
   2  10   0    9.07    0.66
   2  10   0    9.39    0.77
  -2  10   0    8.67    0.61
  -2  10   0    9.02    0.66
  -2  10   0    9.68    0.69
  -2  10   0    9.07    0.75
  -2  10   0    8.94    0.65
   2  10   0    8.94    0.66
  -2  10   0    7.58    0.73
   2  10   0    9.05    0.68
  -2  10   0    8.24    0.62
   2  10   0    8.99    0.71
  -2  10   0    8.33    0.64
   2  10   0    8.89    0.70
  -2  10   0    9.24    0.73
   2  10   0    9.57    0.59
  -2  10   0    9.13    0.69
  -2  10   0    9.01    0.70
  -2  10   0    9.03    0.79
   3 -10   0    5.80    0.63
  -3 -10   0    6.37    0.56
   3 -10   0    6.40    0.55
   3 -10   0    5.23    0.55
  -3 -10   0    5.92    0.56
  -3 -10   0    5.48    0.52
  -3 -10   0    4.94    0.53
  -3 -10   0    6.56    0.56
  -3 -10   0    5.62    0.60
  -3 -10   0    6.89    0.69
  -3 -10   0    5.56    0.62
   3 -10   0    8.50    0.59
  -3 -10   0    4.90    0.52
  -3 -10   0    4.95    0.57
   3 -10   0    5.06    0.53
   3 -10   0    5.45    0.57
   3 -10   0    8.59    0.79
   3 -10   0    8.92    0.75
   3 -10   0    5.35    0.52
  -3 -10   0    5.23    0.52
   3 -10   0    7.00    0.59
   3 -10   0    6.23    0.53
   3 -10   0    6.01    0.57
  -3 -10   0    5.82    0.59
  -3  10   0    6.28    0.56
  -3  10   0    5.62    0.63
   3  10   0    5.55    0.60
   3  10   0    5.93    0.57
  -3  10   0    5.88    0.52
   3  10   0    6.70    0.50
  -3  10   0    5.93    0.55
   3  10   0    5.60    0.49
  -3  10   0    6.34    0.61
  -3  10   0    5.28    0.59
   3  10   0    6.33    0.54
   3  10   0    6.15    0.49
  -3  10   0    5.38    0.60
  -3  10   0    5.98    0.63
  -3  10   0    6.06    0.55
   3  10   0    5.92    0.64
  -3  10   0    7.42    0.59
  -3  10   0    6.00    0.57
   3  10   0    4.81    0.58
  -3  10   0    6.05    0.54
  -3  10   0    5.95    0.56
   4 -10   0    9.47    0.75
  -4 -10   0    8.63    0.68
   4 -10   0    8.63    0.68
  -4 -10   0    9.83    0.77
   4 -10   0    8.17    0.60
   4 -10   0    9.58    0.79
   4 -10   0    8.16    0.64
  -4 -10   0    8.81    0.66
  -4 -10   0    9.47    0.75
  -4 -10   0    9.31    0.67
  -4 -10   0    9.35    0.70
   4 -10   0    8.64    0.68
  -4 -10   0    8.37    0.65
   4 -10   0    7.47    0.66
  -4 -10   0    8.81    0.67
  -4 -10   0    8.23    0.70
  -4 -10   0    8.19    0.71
  -4 -10   0    9.42    0.75
  -4 -10   0    9.58    0.66
   4 -10   0    9.34    0.68
   4 -10   0    9.63    0.80
  -4  10   0    8.46    0.75
   4  10   0    8.97    0.58
   4  10   0    7.86    0.67
   4  10   0    8.68    0.72
  -4  10   0   10.06    0.72
  -4  10   0    7.74    0.76
  -4  10   0    9.23    0.81
   4  10   0    8.78    0.53
  -4  10   0    8.96    0.68
  -4  10   0    9.70    0.70
   4  10   0    8.96    0.62
  -4  10   0    8.70    0.64
   4  10   0    8.08    0.71
   4  10   0   10.67    0.75
  -4  10   0    9.67    0.65
  -4  10   0    8.54    0.76
  -4  10   0    8.33    0.65
  -4  10   0    7.32    0.71
  -4  10   0    9.02    0.72
   4  10   0    9.21    0.53
   4  10   0    8.90    0.69
  -5 -10   0  106.87    3.50
  -5 -10   0  107.51    3.69
  -5 -10   0  101.38    3.34
   5 -10   0  112.52    3.43
   5 -10   0  104.86    3.43
  -5 -10   0  104.89    3.82
  -5 -10   0   95.83    3.57
   5 -10   0  103.81    3.60
   5 -10   0   94.47    3.27
  -5 -10   0  101.41    3.34
  -5 -10   0  101.40    3.84
  -5 -10   0   99.51    3.66
  -5 -10   0  101.80    3.42
  -5 -10   0  101.69    3.44
   5 -10   0  105.09    3.83
  -5 -10   0  103.15    3.35
   5 -10   0  102.34    3.46
   5 -10   0  100.12    3.39
   5 -10   0   98.40    3.29
  -5 -10   0  101.16    3.53
   5 -10   0  104.01    3.63
   5 -10   0  104.77    3.40
   5 -10   0  105.11    3.44
   5  10   0  105.68    3.14
   5  10   0  100.33    3.40
  -5  10   0  104.41    3.46
   5  10   0   98.94    3.69
  -5  10   0  106.26    3.49
   5  10   0   99.29    3.20
   5  10   0  109.08    3.66
  -5  10   0  112.47    3.68
   5  10   0   99.73    3.15
   5  10   0  103.03    3.55
  -5  10   0  104.48    3.39
   5  10   0  102.89    3.10
   5  10   0  100.68    3.27
  -5  10   0  103.76    3.39
  -5  10   0  105.19    3.58
  -5  10   0  103.77    3.93
  -5  10   0   99.18    3.66
   5  10   0   97.04    3.63
  -5  10   0   99.91    3.37
  -5  10   0  107.41    3.65
  -5  10   0  100.08    3.74
  -5  10   0  100.33    3.32
  -6 -10   0    9.20    0.70
   6 -10   0    8.80    0.73
  -6 -10   0    8.72    0.74
  -6 -10   0   10.08    0.79
  -6 -10   0   10.09    0.80
  -6 -10   0    8.37    0.74
  -6 -10   0    8.46    0.74
   6 -10   0    8.92    0.69
   6 -10   0    8.16    0.60
  -6 -10   0   10.04    0.81
   6 -10   0    8.72    0.74
   6 -10   0    9.99    0.84
  -6 -10   0    9.64    0.83
   6 -10   0    9.28    0.75
   6 -10   0    9.11    0.83
  -6 -10   0   10.70    0.89
   6 -10   0    8.24    0.71
   6 -10   0    8.39    0.72
  -6 -10   0    8.83    0.69
  -6 -10   0    8.74    0.69
   6 -10   0    9.57    0.69
   6  10   0    8.26    0.47
   6  10   0    8.93    0.75
   6  10   0    9.30    0.56
  -6  10   0   10.86    0.88
   6  10   0    8.96    0.73
  -6  10   0    9.22    0.96
  -6  10   0    7.94    0.80
   6  10   0    7.57    0.72
  -6  10   0    9.85    0.76
  -6  10   0    8.47    0.74
  -6  10   0    6.97    0.74
   6  10   0    8.95    0.75
  -6  10   0    8.15    0.68
  -6  10   0    9.71    0.77
   6  10   0    7.42    0.61
  -6  10   0    8.53    0.78
   6  10   0    8.49    0.69
   6  10   0    6.94    0.63
   6  10   0    8.59    0.50
  -6  10   0    7.68    0.68
  -6  10   0    8.69    0.78
   7 -10   0   36.45    1.57
  -7 -10   0   36.48    1.64
  -7 -10   0   34.53    1.68
   7 -10   0   35.48    1.57
   7 -10   0   34.08    1.42
  -7 -10   0   35.69    1.56
   7 -10   0   35.44    1.69
  -7 -10   0   36.58    1.53
  -7 -10   0   38.30    1.64
  -7 -10   0   32.67    1.54
   7 -10   0   36.22    1.60
  -7 -10   0   36.72    1.74
   7 -10   0   33.95    1.42
   7  10   0   33.82    1.22
  -7  10   0   34.07    1.73
  -7  10   0   33.28    1.58
   7  10   0   34.40    1.65
  -7  10   0   37.49    1.71
  -7  10   0   38.19    1.61
   7  10   0   35.25    1.46
   7  10   0   35.50    1.54
   7  10   0   34.00    1.64
  -7  10   0   35.66    1.52
   7  10   0   33.92    1.19
  -7  10   0   34.46    1.72
   7  10   0   37.23    1.50
   8 -10   0    8.34    0.84
   8 -10   0    7.35    0.73
  -8 -10   0    6.44    0.69
   8 -10   0    8.25    0.65
  -8 -10   0    7.49    0.74
  -8 -10   0    7.88    0.79
  -8 -10   0    6.62    0.70
  -8 -10   0    7.62    0.79
   8 -10   0    7.11    0.60
   8 -10   0    7.04    0.66
   8 -10   0    6.41    0.67
   8  10   0    7.60    0.73
  -8  10   0    7.79    0.82
   8  10   0    6.13    0.66
  -8  10   0    7.57    0.81
   8  10   0    7.37    0.74
  -8  10   0    7.20    0.80
   8  10   0    7.56    0.63
   8  10   0    6.85    0.64
  -8  10   0    7.26    0.68
   8  10   0    7.99    0.68
   9 -10   0    4.98    0.51
   9 -10   0    3.88    0.47
   9 -10   0    4.14    0.62
  -9 -10   0    4.25    0.61
   9 -10   0    4.26    0.60
   9 -10   0    4.72    0.59
  -9 -10   0    4.34    0.72
  -9 -10   0    3.41    0.65
  -9 -10   0    3.36    0.59
   9  10   0    4.88    0.60
   9  10   0    3.77    0.52
   9  10   0    2.93    0.60
  -9  10   0    3.28    0.55
   9  10   0    3.28    0.57
   9  10   0    2.83    0.48
  -9  10   0    4.08    0.72
  -9  10   0    4.76    0.73
  -9  10   0    7.46    0.81
  10 -10   0    3.51    0.61
 -10 -10   0    3.23    0.63
  10 -10   0    3.33    0.54
  10 -10   0    3.05    0.56
 -10 -10   0    2.85    0.59
 -10  10   0    2.15    0.55
 -10  10   0    1.75    0.60
 -10  10   0    1.45    0.61
  10  10   0    3.30    0.57
 -10  10   0    2.56    0.66
  10  10   0    3.17    0.49
  10  10   0    3.70    0.64
  10  10   0    3.28    0.51
  10  10   0    2.92    0.58
  11 -10   0   51.72    2.18
  11 -10   0   54.60    2.33
 -11 -10   0   53.27    2.33
  11 -10   0   49.10    2.24
 -11 -10   0   57.19    2.31
 -11  10   0   56.03    2.30
  11  10   0   57.22    2.15
  11  10   0   50.36    1.97
  11  10   0   52.64    2.23
  11  10   0   53.39    2.15
 -11  10   0   53.00    2.53
  11  10   0   56.43    2.44
 -12 -10   0    0.63    0.52
  12 -10   0    1.24    0.55
  12 -10   0    0.59    0.45
 -12 -10   0    0.16    0.51
  12 -10   0    0.62    0.43
  12  10   0    0.61    0.41
 -12  10   0    1.14    0.55
  12  10   0    0.16    0.45
  12  10   0    0.74    0.47
   0 -11   0   -0.26    0.27
   0 -11   0    0.49    0.30
   0 -11   0   -0.28    0.29
   0 -11   0   -0.24    0.23
   0 -11   0    0.27    0.37
   0 -11   0    0.10    0.28
   0 -11   0    0.11    0.26
   0 -11   0   -0.28    0.24
   0 -11   0    0.13    0.29
   0  11   0   -0.18    0.29
   0  11   0   -0.12    0.28
   0  11   0    0.18    0.32
   0  11   0    0.28    0.35
   0  11   0    0.06    0.35
   0  11   0   -0.20    0.26
   0  11   0   -0.37    0.29
   0  11   0    0.26    0.33
   0  11   0   -0.40    0.29
   0  11   0    0.55    0.33
   0  11   0   -0.29    0.29
   0  11   0   -0.35    0.28
   0  11   0    0.20    0.30
  -1 -11   0   62.33    2.19
   1 -11   0   61.92    2.33
   1 -11   0   57.40    2.16
  -1 -11   0   56.88    2.35
   1 -11   0   60.47    2.31
   1 -11   0   60.45    2.13
  -1 -11   0   52.95    2.23
  -1 -11   0   60.75    2.44
   1 -11   0   57.16    2.09
  -1 -11   0   57.96    2.09
  -1 -11   0   61.05    2.20
  -1 -11   0   60.19    2.41
  -1 -11   0   56.02    2.16
  -1 -11   0   59.82    2.29
   1 -11   0   62.26    2.46
   1 -11   0   58.34    2.19
   1 -11   0   58.81    2.37
   1 -11   0   56.79    2.10
  -1 -11   0   61.07    2.18
  -1 -11   0   64.27    2.36
  -1  11   0   58.54    2.13
   1  11   0   57.17    2.13
  -1  11   0   57.36    2.21
  -1  11   0   58.15    2.13
   1  11   0   62.82    2.42
   1  11   0   60.47    2.39
   1  11   0   57.35    2.03
  -1  11   0   59.82    2.33
  -1  11   0   62.10    2.34
  -1  11   0   58.48    2.15
  -1  11   0   53.38    2.35
   1  11   0   57.16    2.39
   1  11   0   58.11    2.10
   1  11   0   57.47    2.08
  -1  11   0   68.85    2.50
   1  11   0   62.57    2.23
   1  11   0   63.49    2.37
  -1  11   0   61.61    2.35
  -1  11   0   58.95    2.08
   1  11   0   62.84    2.20
   1  11   0   62.77    2.31
  -1  11   0   59.15    2.19
   2 -11   0    4.70    0.63
  -2 -11   0    3.28    0.52
  -2 -11   0    3.43    0.55
  -2 -11   0    3.33    0.46
   2 -11   0    2.89    0.42
  -2 -11   0    3.11    0.53
  -2 -11   0    3.41    0.49
   2 -11   0    2.98    0.50
   2 -11   0    3.36    0.50
   2 -11   0    4.50    0.50
  -2 -11   0    3.00    0.47
  -2 -11   0    3.60    0.45
  -2 -11   0    3.51    0.45
  -2 -11   0    3.11    0.53
   2 -11   0    3.44    0.52
  -2 -11   0    3.03    0.43
   2 -11   0    3.05    0.44
   2 -11   0    3.49    0.45
  -2 -11   0    4.24    0.54
   2 -11   0    3.70    0.51
  -2 -11   0    3.10    0.44
  -2 -11   0    3.26    0.45
   2 -11   0    3.68    0.45
   2  11   0    3.48    0.45
   2  11   0    3.74    0.41
  -2  11   0    3.28    0.49
  -2  11   0    3.31    0.52
   2  11   0    3.04    0.51
  -2  11   0    3.40    0.51
   2  11   0    3.93    0.54
  -2  11   0    3.35    0.47
  -2  11   0    3.97    0.53
  -2  11   0    2.59    0.42
  -2  11   0    3.83    0.47
  -2  11   0    3.27    0.57
  -2  11   0    2.96    0.45
   2  11   0    3.20    0.40
   2  11   0    2.82    0.42
   2  11   0    4.60    0.51
   2  11   0    3.52    0.52
   2  11   0    3.87    0.49
   2  11   0    3.47    0.49
  -2  11   0    2.20    0.48
   2  11   0    2.89    0.52
  -2  11   0    2.87    0.52
  -2  11   0    3.32    0.49
  -3 -11   0   28.95    1.34
   3 -11   0   24.68    1.24
  -3 -11   0   25.46    1.27
  -3 -11   0   25.07    1.31
  -3 -11   0   27.28    1.34
   3 -11   0   25.30    1.16
   3 -11   0   24.90    1.39
   3 -11   0   25.17    1.19
   3 -11   0   28.25    1.36
  -3 -11   0   23.85    1.18
  -3 -11   0   25.06    1.20
  -3 -11   0   26.55    1.22
  -3 -11   0   25.32    1.16
   3 -11   0   25.98    1.35
   3 -11   0   26.16    1.16
   3 -11   0   25.01    1.22
   3 -11   0   25.03    1.22
  -3 -11   0   25.03    1.23
   3 -11   0   26.86    1.29
  -3 -11   0   27.27    1.36
  -3 -11   0   24.84    1.33
  -3 -11   0   25.21    1.16
   3  11   0   25.95    1.11
   3  11   0   25.96    1.32
  -3  11   0   26.05    1.41
  -3  11   0   25.13    1.14
  -3  11   0   26.61    1.33
  -3  11   0   25.00    1.21
  -3  11   0   25.78    1.21
   3  11   0   25.22    1.23
   3  11   0   24.68    1.34
  -3  11   0   25.48    1.19
  -3  11   0   25.40    1.29
  -3  11   0   26.36    1.28
  -3  11   0   23.06    1.20
  -3  11   0   23.85    1.30
   3  11   0   25.20    1.06
  -3  11   0   24.76    1.17
  -3  11   0   26.91    1.24
  -3  11   0   24.91    1.37
   3  11   0   24.58    1.16
   3  11   0   24.74    1.20
  -3  11   0   25.75    1.21
   3  11   0   25.17    1.34
   3  11   0   25.28    1.04
  -4 -11   0   -0.13    0.32
   4 -11   0    0.01    0.30
   4 -11   0    0.36    0.33
  -4 -11   0    0.29    0.30
   4 -11   0   -0.09    0.35
  -4 -11   0   -0.02    0.25
  -4 -11   0    0.28    0.28
  -4 -11   0   -0.32    0.33
  -4 -11   0   -0.16    0.30
   4 -11   0    0.21    0.26
  -4 -11   0    0.49    0.35
   4 -11   0   -0.10    0.23
  -4 -11   0    0.00    0.29
   4 -11   0    0.27    0.32
  -4 -11   0    0.00    0.31
   4 -11   0    0.34    0.37
  -4 -11   0    0.34    0.33
   4 -11   0    0.06    0.32
  -4 -11   0   -0.19    0.27
  -4 -11   0    0.27    0.31
  -4  11   0   -0.24    0.28
  -4  11   0    0.25    0.30
  -4  11   0    0.09    0.28
  -4  11   0    0.29    0.36
   4  11   0    0.13    0.28
  -4  11   0    0.89    0.33
  -4  11   0    0.00    0.29
   4  11   0   -0.15    0.32
  -4  11   0    0.61    0.42
   4  11   0   -0.28    0.22
  -4  11   0   -0.49    0.28
   4  11   0    0.02    0.25
   4  11   0    0.35    0.34
  -4  11   0    0.48    0.37
   4  11   0   -0.21    0.27
   4  11   0    0.27    0.35
  -4  11   0   -0.35    0.22
   4  11   0    0.19    0.32
  -4  11   0    0.32    0.30
  -4  11   0   -0.10    0.30
  -4  11   0    1.16    0.43
  -4  11   0   -0.21    0.30
   4  11   0   -0.06    0.22
  -5 -11   0   55.43    2.14
   5 -11   0   53.71    2.03
   5 -11   0   51.91    2.05
  -5 -11   0   52.32    2.26
  -5 -11   0   53.78    1.99
  -5 -11   0   51.97    2.01
  -5 -11   0   52.06    2.19
   5 -11   0   54.12    2.34
  -5 -11   0   54.37    2.24
   5 -11   0   53.09    2.05
  -5 -11   0   51.09    1.98
   5 -11   0   55.83    2.16
  -5 -11   0   49.46    2.01
  -5 -11   0   57.95    2.10
   5 -11   0   50.35    1.92
  -5 -11   0   53.52    2.08
   5 -11   0   55.33    2.24
   5 -11   0   51.01    1.93
  -5 -11   0   51.88    2.28
   5 -11   0   50.69    2.04
  -5 -11   0   50.16    2.12
   5  11   0   52.23    1.77
  -5  11   0   51.98    2.00
   5  11   0   49.20    2.19
   5  11   0   52.27    1.83
  -5  11   0   51.69    2.27
  -5  11   0   52.78    2.04
   5  11   0   53.38    1.74
   5  11   0   54.72    2.18
  -5  11   0   50.85    2.15
   5  11   0   48.83    1.90
  -5  11   0   52.50    2.08
   5  11   0   51.88    2.02
  -5  11   0   53.59    2.35
  -5  11   0   53.54    2.08
  -5  11   0   49.65    1.94
  -5  11   0   56.82    2.26
  -5  11   0   56.03    2.21
  -5  11   0   47.95    2.18
   5  11   0   52.51    2.08
   5  11   0   47.80    2.15
  -6 -11   0    1.99    0.46
   6 -11   0    1.64    0.42
   6 -11   0    1.04    0.32
   6 -11   0    1.66    0.46
  -6 -11   0    1.43    0.45
  -6 -11   0    1.37    0.38
   6 -11   0    1.31    0.41
   6 -11   0    1.15    0.48
  -6 -11   0    1.34    0.39
  -6 -11   0    1.51    0.49
   6 -11   0    1.38    0.44
  -6 -11   0    1.80    0.44
   6 -11   0    0.78    0.45
   6 -11   0    2.39    0.43
  -6 -11   0    1.67    0.44
   6  11   0    1.00    0.41
   6  11   0    1.60    0.28
  -6  11   0    0.99    0.44
  -6  11   0    0.66    0.46
   6  11   0    1.47    0.26
   6  11   0    1.38    0.30
  -6  11   0    2.07    0.53
  -6  11   0    1.30    0.50
  -6  11   0    1.04    0.42
  -6  11   0    0.75    0.38
  -6  11   0    0.95    0.40
   6  11   0    0.75    0.39
   6  11   0    0.77    0.41
   6  11   0    0.97    0.36
   6  11   0    1.38    0.45
  -6  11   0    1.31    0.41
  -7 -11   0    5.87    0.70
   7 -11   0    6.22    0.59
  -7 -11   0    5.13    0.63
  -7 -11   0    6.30    0.68
   7 -11   0    5.98    0.53
   7 -11   0    6.33    0.63
  -7 -11   0    5.20    0.67
   7 -11   0    6.38    0.68
  -7 -11   0    5.33    0.62
   7 -11   0    5.64    0.66
   7 -11   0    5.54    0.70
  -7  11   0    5.65    0.60
   7  11   0    5.65    0.57
   7  11   0    5.93    0.60
   7  11   0    6.10    0.68
   7  11   0    6.30    0.70
   7  11   0    4.99    0.60
  -7  11   0    6.15    0.77
  -7  11   0    5.82    0.76
  -7  11   0    5.39    0.73
   8 -11   0    1.61    0.47
  -8 -11   0    1.60    0.49
   8 -11   0    0.96    0.33
   8 -11   0    1.04    0.43
  -8 -11   0    1.31    0.53
   8 -11   0    0.60    0.39
  -8 -11   0    0.94    0.47
  -8 -11   0    1.02    0.46
  -8 -11   0    1.12    0.48
   8 -11   0    0.56    0.39
  -8  11   0    1.55    0.57
  -8  11   0    1.62    0.48
   8  11   0    1.15    0.44
  -8  11   0    1.75    0.55
  -8  11   0    0.78    0.50
   8  11   0    1.60    0.44
   8  11   0    0.74    0.45
   8  11   0    1.22    0.44
   8  11   0    1.51    0.40
   9 -11   0   56.66    2.35
   9 -11   0   58.05    2.06
   9 -11   0   55.99    2.32
  -9 -11   0   61.69    2.41
  -9 -11   0   58.58    2.65
   9 -11   0   56.66    2.29
   9 -11   0   56.01    2.10
  -9 -11   0   58.75    2.49
  -9  11   0   57.55    2.28
   9  11   0   54.74    2.16
  -9  11   0   59.32    2.54
   9  11   0   58.12    2.47
  -9  11   0   57.61    2.59
   9  11   0   58.07    2.19
  -9  11   0   56.17    2.61
   9  11   0   55.97    2.17
   9  11   0   58.30    2.28
 -10 -11   0    0.52    0.49
 -10 -11   0    0.79    0.48
  10 -11   0    0.36    0.45
  10 -11   0   -0.26    0.35
  10 -11   0    0.87    0.42
  10  11   0    0.08    0.32
  10  11   0    0.88    0.38
 -10  11   0    0.46    0.43
 -10  11   0    0.04    0.48
 -10  11   0   -0.16    0.46
  10  11   0    0.68    0.43
 -10  11   0    0.72    0.54
  10  11   0    0.69    0.50
  10  11   0    0.43    0.41
  11 -11   0   26.38    1.39
  11 -11   0   25.38    1.51
 -11 -11   0   25.97    1.51
  11 -11   0   26.02    1.50
  11  11   0   24.42    1.32
 -11  11   0   27.87    1.73
  11  11   0   25.92    1.20
  11  11   0   25.62    1.39
 -11  11   0   29.15    1.54
  11  11   0   23.50    1.42
   0 -12   0    0.68    0.31
   0 -12   0    0.52    0.31
   0 -12   0    0.57    0.34
   0 -12   0   -0.01    0.26
   0 -12   0    0.99    0.32
   0 -12   0    0.50    0.32
   0 -12   0    0.23    0.30
   0 -12   0    0.78    0.37
   0 -12   0    0.74    0.36
   0 -12   0    0.36    0.34
   0  12   0   -0.03    0.29
   0  12   0    0.21    0.32
   0  12   0    0.16    0.30
   0  12   0    0.39    0.29
   0  12   0    1.11    0.39
   0  12   0    0.25    0.35
   0  12   0    0.68    0.39
   0  12   0    0.50    0.34
   0  12   0    0.44    0.37
   0  12   0    0.89    0.33
  -1 -12   0   98.92    3.29
   1 -12   0   98.60    3.26
   1 -12   0   98.69    3.32
   1 -12   0   94.71    3.20
  -1 -12   0   93.62    3.44
   1 -12   0  101.20    3.67
  -1 -12   0   93.17    3.39
  -1 -12   0   94.33    3.16
   1 -12   0   91.03    3.53
  -1 -12   0  104.24    3.53
  -1 -12   0   94.99    3.53
   1 -12   0   93.90    3.20
   1 -12   0   94.07    3.44
  -1 -12   0   96.98    3.30
  -1 -12   0   99.19    3.29
   1 -12   0   94.36    3.17
  -1 -12   0   99.64    3.25
  -1 -12   0  105.81    3.70
   1 -12   0  101.93    3.52
  -1  12   0  101.65    3.50
   1  12   0   99.05    3.17
   1  12   0   94.09    3.44
  -1  12   0   92.14    3.32
  -1  12   0   96.36    3.48
  -1  12   0   94.47    3.20
  -1  12   0   96.31    3.22
  -1  12   0   97.62    3.49
   1  12   0  104.52    3.62
  -1  12   0   93.16    3.57
   1  12   0   92.26    3.54
  -1  12   0   98.20    3.31
   1  12   0   97.92    3.48
   1  12   0   92.39    3.10
   1  12   0   97.96    3.23
   1  12   0   94.34    3.60
  -1  12   0   91.63    3.13
   1  12   0   94.20    3.16
  -1  12   0   95.96    3.24
   1  12   0   97.51    3.31
   1  12   0   99.37    3.27
   2 -12   0   16.62    1.02
  -2 -12   0   16.20    0.95
   2 -12   0   18.32    1.07
   2 -12   0   16.50    0.98
   2 -12   0   16.35    0.93
   2 -12   0   18.73    1.18
  -2 -12   0   16.82    1.02
   2 -12   0   16.69    1.07
   2 -12   0   17.59    1.03
   2 -12   0   17.07    0.93
  -2 -12   0   16.88    1.03
  -2 -12   0   16.73    0.96
  -2 -12   0   17.32    0.98
  -2 -12   0   18.46    1.08
  -2 -12   0   16.37    0.95
  -2 -12   0   17.39    0.99
  -2 -12   0   16.95    0.98
   2 -12   0   15.79    1.06
  -2 -12   0   17.88    1.15
  -2 -12   0   17.79    1.09
  -2 -12   0   16.75    1.09
   2 -12   0   18.19    0.99
  -2  12   0   18.34    0.97
   2  12   0   15.62    1.07
   2  12   0   18.35    1.10
  -2  12   0   16.32    1.11
   2  12   0   16.40    0.87
   2  12   0   17.50    0.91
   2  12   0   17.73    1.01
  -2  12   0   16.52    1.06
  -2  12   0   18.63    1.15
  -2  12   0   17.54    1.08
   2  12   0   16.60    1.10
  -2  12   0   19.88    1.05
  -2  12   0   17.72    1.06
  -2  12   0   17.85    0.98
   2  12   0   17.51    1.08
   2  12   0   19.12    1.06
  -2  12   0   17.18    0.95
   2  12   0   16.96    0.86
  -2  12   0   18.14    1.01
   2  12   0   16.73    0.95
   2  12   0   19.58    1.06
  -2  12   0   17.56    1.04
  -3 -12   0    0.66    0.39
  -3 -12   0    0.77    0.36
  -3 -12   0    1.16    0.38
   3 -12   0    0.68    0.35
  -3 -12   0    1.10    0.42
  -3 -12   0    0.73    0.37
  -3 -12   0    0.54    0.39
  -3 -12   0    0.80    0.35
   3 -12   0    0.19    0.32
   3 -12   0    1.52    0.46
  -3 -12   0    1.35    0.43
   3 -12   0    0.81    0.36
   3 -12   0    0.82    0.43
  -3 -12   0    1.37    0.46
  -3 -12   0    0.71    0.35
   3 -12   0    0.93    0.36
   3 -12   0    1.10    0.36
  -3 -12   0    0.40    0.36
   3 -12   0    1.05    0.34
   3 -12   0    1.19    0.41
   3  12   0    1.28    0.47
  -3  12   0    0.87    0.39
   3  12   0    0.53    0.31
   3  12   0    1.11    0.40
  -3  12   0    1.04    0.47
  -3  12   0    0.78    0.44
  -3  12   0    1.84    0.48
  -3  12   0    1.77    0.45
  -3  12   0    0.14    0.32
   3  12   0    1.29    0.32
  -3  12   0    1.69    0.43
   3  12   0    0.17    0.37
   3  12   0    0.77    0.35
  -3  12   0    0.40    0.33
   3  12   0    0.36    0.28
   3  12   0    0.86    0.37
  -3  12   0    1.08    0.41
   3  12   0    0.80    0.44
  -3  12   0    1.18    0.40
   3  12   0    0.95    0.43
  -3  12   0    1.02    0.39
   4 -12   0    2.75    0.46
  -4 -12   0    3.02    0.55
  -4 -12   0    3.77    0.54
   4 -12   0    2.66    0.46
  -4 -12   0    3.98    0.53
   4 -12   0    4.68    0.69
  -4 -12   0    3.19    0.49
   4 -12   0    3.66    0.53
  -4 -12   0    3.60    0.59
   4 -12   0    3.43    0.53
  -4 -12   0    3.34    0.57
   4 -12   0    2.55    0.47
   4 -12   0    3.50    0.46
   4 -12   0    2.75    0.57
  -4 -12   0    3.35    0.50
  -4 -12   0    2.65    0.50
  -4 -12   0    3.30    0.55
  -4 -12   0    2.69    0.53
  -4 -12   0    2.98    0.47
  -4  12   0    3.31    0.49
  -4  12   0    4.19    0.59
   4  12   0    3.17    0.49
  -4  12   0    2.95    0.48
  -4  12   0    3.30    0.58
  -4  12   0    3.18    0.52
   4  12   0    3.32    0.38
  -4  12   0    3.33    0.60
  -4  12   0    3.51    0.54
  -4  12   0    2.76    0.56
   4  12   0    1.95    0.51
  -4  12   0    3.45    0.60
  -4  12   0    3.38    0.49
  -4  12   0    2.86    0.47
   4  12   0    2.38    0.44
   4  12   0    3.02    0.46
   4  12   0    3.45    0.44
  -4  12   0    2.82    0.48
   4  12   0    3.10    0.38
   4  12   0    4.28    0.62
   4  12   0    3.41    0.56
  -4  12   0    3.19    0.48
   5 -12   0   87.60    3.43
  -5 -12   0   82.58    3.01
  -5 -12   0   92.05    3.08
   5 -12   0   81.00    3.01
  -5 -12   0   85.45    3.38
   5 -12   0   87.88    3.18
   5 -12   0   84.36    2.90
  -5 -12   0   83.62    2.92
  -5 -12   0   85.48    3.18
   5 -12   0   85.25    3.23
   5 -12   0   87.65    3.05
  -5 -12   0   87.45    2.96
   5 -12   0   80.70    2.86
  -5 -12   0   88.57    3.29
  -5 -12   0   90.63    3.00
  -5 -12   0   88.69    3.26
  -5  12   0   90.11    3.24
  -5  12   0   78.76    2.87
  -5  12   0   77.87    3.09
   5  12   0   91.66    3.24
   5  12   0   82.25    2.97
  -5  12   0   85.23    2.99
  -5  12   0   86.21    3.36
   5  12   0   83.33    2.75
   5  12   0   84.73    2.71
  -5  12   0   83.78    3.05
   5  12   0   78.36    3.25
   5  12   0   79.44    3.21
   5  12   0   85.95    2.89
  -5  12   0   83.18    2.96
  -5  12   0   83.18    3.01
  -5  12   0   83.41    3.25
   5  12   0   84.30    2.65
  -6 -12   0    0.29    0.36
   6 -12   0    0.01    0.31
   6 -12   0    0.92    0.36
  -6 -12   0    0.40    0.44
   6 -12   0    0.24    0.33
   6 -12   0    0.13    0.27
  -6 -12   0    0.01    0.34
   6 -12   0   -0.18    0.38
   6 -12   0    0.14    0.34
  -6 -12   0   -0.08    0.34
  -6 -12   0   -0.29    0.35
   6  12   0    0.24    0.26
  -6  12   0    0.72    0.40
  -6  12   0    0.31    0.46
   6  12   0   -0.14    0.28
   6  12   0    0.24    0.38
   6  12   0    0.00    0.23
   6  12   0   -0.04    0.20
  -6  12   0   -0.13    0.39
   6  12   0    0.09    0.36
  -6  12   0    0.35    0.45
  -6  12   0   -0.13    0.33
   6  12   0   -0.39    0.34
   7 -12   0   15.26    1.00
   7 -12   0   15.68    1.04
  -7 -12   0   16.16    1.09
  -7 -12   0   17.06    1.05
   7 -12   0   15.76    0.92
   7 -12   0   14.60    0.89
  -7 -12   0   17.96    1.18
  -7 -12   0   14.16    1.04
  -7 -12   0   13.54    1.12
   7 -12   0   14.35    1.04
   7  12   0   14.90    0.93
  -7  12   0   15.27    1.00
   7  12   0   15.12    0.98
   7  12   0   16.21    1.11
  -7  12   0   15.75    1.22
  -7  12   0   16.62    1.19
  -7  12   0   14.64    1.15
   7  12   0   16.06    1.10
  -8 -12   0    7.80    0.80
  -8 -12   0    8.05    0.89
   8 -12   0    6.90    0.77
   8 -12   0    8.05    0.77
   8 -12   0    8.01    0.82
  -8 -12   0    8.80    0.81
   8 -12   0    8.82    0.69
  -8 -12   0    7.42    0.89
   8 -12   0    8.74    0.72
  -8  12   0    8.35    0.91
  -8  12   0    7.45    0.87
   8  12   0    8.64    0.87
  -8  12   0    7.88    0.93
   8  12   0    7.26    0.66
   8  12   0    7.78    0.72
  -8  12   0    7.31    0.75
   9 -12   0    1.52    0.53
   9 -12   0    1.69    0.43
   9 -12   0    2.01    0.53
  -9 -12   0    2.08    0.58
   9 -12   0    2.08    0.50
  -9 -12   0    2.07    0.54
   9  12   0    1.59    0.44
   9  12   0    1.54    0.57
   9  12   0    1.65    0.45
   9  12   0    1.54    0.48
  -9  12   0    1.54    0.50
  -9  12   0    0.74    0.60
   9  12   0    2.54    0.53
  -9  12   0    1.46    0.59
  -9  12   0    1.16    0.59
 -10 -12   0    1.22    0.57
 -10 -12   0    2.33    0.58
  10 -12   0    1.08    0.46
  10 -12   0    2.18    0.58
  10 -12   0    1.34    0.47
 -10  12   0    0.01    0.58
 -10  12   0    0.82    0.60
  10  12   0    1.10    0.50
  10  12   0    1.58    0.46
 -10  12   0    0.82    0.56
  10  12   0    0.98    0.54
  10  12   0    0.92    0.49
 -10  12   0    0.67    0.50
  10  12   0    1.26    0.45
 -11 -12   0   35.08    1.79
  11 -12   0   31.06    1.74
  11 -12   0   29.31    1.68
  11 -12   0   33.85    1.63
  11  12   0   32.68    1.68
 -11  12   0   31.99    1.69
  11  12   0   32.73    1.62
  11  12   0   31.59    1.37
 -11  12   0   31.11    1.95
  11  12   0   31.49    1.54
   0 -13   0    0.36    0.33
   0 -13   0    0.00    0.30
   0 -13   0   -0.20    0.25
   0 -13   0   -0.41    0.32
   0 -13   0    0.04    0.32
   0 -13   0   -0.18    0.30
   0 -13   0   -0.33    0.24
   0 -13   0    0.06    0.29
   0 -13   0    0.01    0.36
   0  13   0    0.43    0.35
   0  13   0   -0.10    0.31
   0  13   0   -0.35    0.34
   0  13   0    0.08    0.31
   0  13   0    0.15    0.34
   0  13   0   -0.28    0.36
   0  13   0    0.11    0.32
   0  13   0    0.88    0.40
   0  13   0   -0.21    0.32
  -1 -13   0   20.27    1.09
  -1 -13   0   19.73    1.18
   1 -13   0   20.87    1.20
  -1 -13   0   21.67    1.13
   1 -13   0   19.86    1.09
   1 -13   0   17.64    1.10
   1 -13   0   19.22    1.07
  -1 -13   0   14.74    1.15
   1 -13   0   20.33    1.24
  -1 -13   0   19.52    1.15
  -1 -13   0   18.34    1.17
   1 -13   0   18.47    1.17
  -1 -13   0   19.78    1.03
  -1 -13   0   20.31    1.08
  -1 -13   0   17.77    1.09
  -1 -13   0   18.57    1.06
   1 -13   0   19.58    1.04
   1 -13   0   18.96    1.02
   1 -13   0   19.85    1.04
   1  13   0   18.88    1.10
  -1  13   0   19.55    1.23
  -1  13   0   17.88    1.13
  -1  13   0   19.87    1.02
   1  13   0   20.13    1.10
  -1  13   0   19.99    1.23
  -1  13   0   19.46    1.05
   1  13   0   19.41    1.20
  -1  13   0   20.05    1.14
   1  13   0   18.41    1.18
   1  13   0   20.27    1.01
  -1  13   0   20.18    1.12
   1  13   0   19.03    1.02
  -1  13   0   19.72    1.05
   1  13   0   20.16    1.15
   1  13   0   18.99    0.98
   1  13   0   20.12    1.09
   1  13   0   17.98    1.15
   2 -13   0    1.71    0.44
   2 -13   0    1.77    0.45
   2 -13   0    1.30    0.37
  -2 -13   0    1.78    0.42
  -2 -13   0    1.81    0.48
   2 -13   0    1.37    0.47
  -2 -13   0    0.74    0.40
  -2 -13   0    0.97    0.43
  -2 -13   0    0.63    0.37
  -2 -13   0    1.52    0.41
   2 -13   0    1.04    0.39
  -2 -13   0    1.06    0.40
  -2 -13   0    1.21    0.50
   2 -13   0    1.83    0.49
  -2 -13   0    1.41    0.47
  -2 -13   0    1.73    0.41
  -2 -13   0    0.78    0.44
   2 -13   0    1.25    0.38
   2 -13   0    1.21    0.49
   2 -13   0    1.96    0.44
   2  13   0    1.71    0.50
  -2  13   0    1.38    0.46
  -2  13   0    1.07    0.40
   2  13   0    1.19    0.39
   2  13   0    2.30    0.45
   2  13   0    0.81    0.39
   2  13   0    1.05    0.36
  -2  13   0    1.79    0.43
  -2  13   0    1.26    0.46
  -2  13   0    1.40    0.42
   2  13   0    2.04    0.53
   2  13   0    1.18    0.46
   2  13   0    0.83    0.40
  -2  13   0    1.34    0.48
  -2  13   0    1.09    0.49
  -2  13   0    1.83    0.44
   2  13   0    1.10    0.41
  -3 -13   0   18.80    1.15
  -3 -13   0   18.61    1.09
  -3 -13   0   18.89    1.04
  -3 -13   0   18.15    1.07
   3 -13   0   19.34    1.12
   3 -13   0   17.70    1.00
  -3 -13   0   19.51    1.10
   3 -13   0   19.72    1.29
   3 -13   0   16.68    1.09
  -3 -13   0   19.21    1.19
  -3 -13   0   20.02    1.25
   3 -13   0   18.66    1.18
  -3 -13   0   18.82    1.04
   3 -13   0   20.63    1.17
   3 -13   0   16.83    1.03
  -3 -13   0   17.67    1.06
   3 -13   0   17.98    1.06
  -3 -13   0   17.80    1.10
  -3 -13   0   17.31    1.17
   3 -13   0   18.77    1.03
   3  13   0   18.28    1.15
   3  13   0   16.19    1.15
   3  13   0   15.62    1.14
   3  13   0   17.68    0.95
  -3  13   0   19.54    1.10
  -3  13   0   16.99    1.04
   3  13   0   17.04    1.02
  -3  13   0   17.92    1.23
  -3  13   0   18.83    1.18
  -3  13   0   17.44    1.00
  -3  13   0   18.60    1.04
   3  13   0   18.23    0.89
  -3  13   0   17.80    1.12
   3  13   0   18.64    0.94
  -3  13   0   17.05    1.12
   3  13   0   17.27    1.08
  -3  13   0   21.06    1.29
   3  13   0   18.50    1.19
  -4 -13   0    5.78    0.71
   4 -13   0    5.65    0.65
  -4 -13   0    6.10    0.63
  -4 -13   0    5.54    0.74
  -4 -13   0    6.11    0.66
  -4 -13   0    6.98    0.77
   4 -13   0    5.94    0.59
   4 -13   0    4.86    0.71
  -4 -13   0    7.40    0.72
   4 -13   0    5.78    0.67
   4 -13   0    6.73    0.71
   4 -13   0    6.39    0.62
  -4 -13   0    6.21    0.63
  -4 -13   0    5.94    0.64
   4 -13   0    5.97    0.79
  -4  13   0    6.45    0.72
   4  13   0    6.46    0.52
  -4  13   0    5.80    0.65
   4  13   0    5.23    0.72
   4  13   0    6.82    0.64
   4  13   0    5.78    0.64
   4  13   0    6.52    0.73
  -4  13   0    5.90    0.62
  -4  13   0    5.78    0.65
  -4  13   0    6.46    0.75
   4  13   0    6.49    0.56
  -4  13   0    5.69    0.63
   4  13   0    6.22    0.53
  -4  13   0    6.51    0.81
   4  13   0    5.56    0.72
  -4  13   0    6.80    0.69
  -5 -13   0   33.77    1.56
  -5 -13   0   33.93    1.53
   5 -13   0   33.18    1.71
   5 -13   0   31.35    1.59
   5 -13   0   34.50    1.85
  -5 -13   0   34.92    1.76
   5 -13   0   34.53    1.63
  -5 -13   0   32.07    1.69
  -5 -13   0   31.30    1.61
   5 -13   0   30.88    1.53
   5 -13   0   34.35    1.47
   5 -13   0   33.01    1.45
   5  13   0   30.69    1.44
   5  13   0   32.07    1.31
   5  13   0   29.36    1.64
  -5  13   0   30.77    1.65
  -5  13   0   32.45    1.77
  -5  13   0   34.82    1.58
   5  13   0   33.02    1.27
  -5  13   0   33.47    1.48
   5  13   0   30.57    1.67
   5  13   0   30.18    1.48
   5  13   0   32.04    1.22
  -5  13   0   35.53    1.69
   6 -13   0    1.09    0.43
  -6 -13   0    2.03    0.51
   6 -13   0    2.37    0.51
   6 -13   0    1.87    0.53
   6 -13   0    1.79    0.52
   6 -13   0    1.70    0.41
  -6 -13   0    2.18    0.51
  -6 -13   0    2.07    0.59
  -6 -13   0    1.15    0.49
  -6  13   0    1.82    0.59
   6  13   0    1.45    0.47
   6  13   0    1.33    0.40
  -6  13   0    2.11    0.61
   6  13   0    1.23    0.51
   6  13   0    1.71    0.32
  -6  13   0    1.26    0.45
   6  13   0    2.25    0.56
  -6  13   0    2.27    0.60
   6  13   0    1.84    0.29
  -6  13   0    1.48    0.49
  -7 -13   0    5.85    0.76
   7 -13   0    4.92    0.61
  -7 -13   0    4.25    0.72
  -7 -13   0    4.66    0.65
   7 -13   0    3.80    0.62
  -7 -13   0    2.84    0.63
  -7 -13   0    3.78    0.62
   7 -13   0    5.34    0.58
   7 -13   0    4.34    0.54
   7 -13   0    3.87    0.63
   7  13   0    3.92    0.65
   7  13   0    4.53    0.72
  -7  13   0    5.18    0.80
  -7  13   0    3.81    0.72
  -7  13   0    5.51    0.79
   7  13   0    5.38    0.63
  -7  13   0    4.63    0.61
   7  13   0    4.71    0.57
   8 -13   0    2.36    0.48
   8 -13   0    1.00    0.51
  -8 -13   0    0.96    0.49
   8 -13   0    1.97    0.53
   8 -13   0    1.42    0.47
  -8 -13   0    2.36    0.58
   8 -13   0    1.33    0.38
  -8 -13   0    2.13    0.60
  -8  13   0    1.42    0.56
  -8  13   0    2.62    0.69
   8  13   0    2.13    0.56
   8  13   0    0.85    0.45
  -8  13   0    2.26    0.65
   8  13   0    1.99    0.46
  -8  13   0    1.32    0.48
  -9 -13   0   22.04    1.44
   9 -13   0   21.17    1.10
   9 -13   0   20.18    1.31
   9 -13   0   24.68    1.44
   9 -13   0   22.09    1.28
  -9 -13   0   21.14    1.32
  -9  13   0   22.42    1.57
   9  13   0   23.55    1.28
  -9  13   0   23.50    1.56
   9  13   0   23.04    1.45
   9  13   0   20.17    1.15
  -9  13   0   21.88    1.29
  -9  13   0   22.88    1.53
   9  13   0   21.74    1.21
  10 -13   0    0.52    0.51
  10 -13   0    0.48    0.43
 -10 -13   0    1.05    0.53
  10 -13   0    0.29    0.42
  10  13   0    0.56    0.41
 -10  13   0    0.52    0.57
 -10  13   0   -0.64    0.40
 -10  13   0   -0.01    0.58
  10  13   0    0.22    0.42
 -10  13   0    0.48    0.59
  10  13   0    0.02    0.35
  11 -13   0   21.22    1.42
  11 -13   0   21.29    1.27
  11 -13   0   17.80    1.30
  11  13   0   19.01    1.17
  11  13   0   19.03    0.99
 -11  13   0   18.52    1.33
  11  13   0   21.96    1.32
   0 -14   0   11.53    0.81
   0 -14   0   11.20    0.85
   0 -14   0   11.51    0.93
   0 -14   0   13.76    1.01
   0 -14   0   12.81    0.85
   0 -14   0   12.90    0.93
   0 -14   0   10.74    0.80
   0 -14   0   11.19    0.84
   0 -14   0   12.41    0.87
   0 -14   0   11.83    0.97
   0  14   0   11.40    0.89
   0  14   0   11.35    0.89
   0  14   0   12.60    0.96
   0  14   0   10.83    0.82
   0  14   0   11.84    0.98
   0  14   0   10.27    0.79
   0  14   0   10.00    0.80
   0  14   0   11.03    0.81
   1 -14   0   36.74    1.55
   1 -14   0   32.44    1.68
  -1 -14   0   34.79    1.66
  -1 -14   0   30.55    1.41
   1 -14   0   31.35    1.65
   1 -14   0   30.85    1.55
  -1 -14   0   33.75    1.51
   1 -14   0   30.53    1.42
   1 -14   0   30.77    1.43
  -1 -14   0   30.86    1.54
   1 -14   0   33.98    1.46
  -1 -14   0   29.60    1.46
   1 -14   0   33.96    1.53
  -1 -14   0   30.50    1.48
  -1 -14   0   30.90    1.54
  -1 -14   0   28.27    1.37
  -1 -14   0   31.41    1.61
   1  14   0   30.85    1.47
  -1  14   0   28.92    1.63
   1  14   0   32.73    1.40
  -1  14   0   32.10    1.59
   1  14   0   32.91    1.66
   1  14   0   29.39    1.32
  -1  14   0   29.56    1.48
  -1  14   0   31.42    1.54
  -1  14   0   33.80    1.65
  -1  14   0   30.95    1.39
   1  14   0   28.92    1.37
   1  14   0   33.68    1.70
   1  14   0   31.07    1.64
  -1  14   0   32.42    1.47
  -1  14   0   32.29    1.45
   1  14   0   31.05    1.50
   1  14   0   28.56    1.50
   2 -14   0   12.67    0.84
   2 -14   0   13.14    0.98
   2 -14   0   12.71    0.90
   2 -14   0   12.45    1.01
  -2 -14   0   13.72    1.03
  -2 -14   0   13.46    0.95
   2 -14   0   11.69    0.87
  -2 -14   0   12.58    1.01
  -2 -14   0   12.96    1.02
   2 -14   0   13.00    1.03
  -2 -14   0   13.56    0.89
   2 -14   0   15.46    1.01
   2 -14   0   13.91    1.07
  -2 -14   0   13.70    0.96
  -2 -14   0   14.54    0.94
  -2 -14   0   12.81    0.96
  -2  14   0   13.98    1.02
   2  14   0   14.56    0.97
  -2  14   0   13.60    0.90
   2  14   0   13.47    0.86
  -2  14   0   13.43    0.96
  -2  14   0   13.59    1.09
  -2  14   0   15.17    1.01
   2  14   0   12.54    1.04
  -2  14   0   12.25    0.88
   2  14   0   12.88    0.93
   2  14   0   14.06    0.85
   2  14   0   14.32    1.07
  -2  14   0   14.10    0.92
   2  14   0   11.94    1.00
   2  14   0   14.67    0.93
   2  14   0   12.78    0.80
   3 -14   0   -0.25    0.40
  -3 -14   0    0.08    0.36
   3 -14   0   -0.33    0.30
  -3 -14   0   -0.03    0.35
  -3 -14   0   -0.10    0.35
   3 -14   0   -0.59    0.31
  -3 -14   0    0.39    0.36
  -3 -14   0    0.71    0.40
   3 -14   0   -0.42    0.35
  -3 -14   0    0.24    0.41
   3 -14   0   -0.43    0.28
   3 -14   0   -0.09    0.33
  -3 -14   0   -0.14    0.45
   3 -14   0    0.16    0.35
  -3 -14   0    0.44    0.38
   3  14   0    0.24    0.36
  -3  14   0   -0.36    0.33
  -3  14   0   -0.04    0.38
  -3  14   0    0.06    0.43
   3  14   0   -0.58    0.34
  -3  14   0   -0.66    0.34
  -3  14   0    0.28    0.39
   3  14   0    0.01    0.41
   3  14   0   -0.10    0.31
   3  14   0   -0.68    0.26
   3  14   0    0.42    0.43
   3  14   0    0.27    0.45
   3  14   0    0.06    0.35
  -3  14   0   -0.28    0.34
  -3  14   0   -0.05    0.35
  -4 -14   0    5.06    0.67
  -4 -14   0    5.78    0.66
   4 -14   0    5.60    0.68
  -4 -14   0    7.30    0.69
   4 -14   0    6.26    0.80
  -4 -14   0    6.85    0.80
   4 -14   0    5.65    0.62
   4 -14   0    5.47    0.59
  -4 -14   0    5.63    0.74
   4 -14   0    5.54    0.72
   4 -14   0    5.03    0.66
   4  14   0    5.32    0.65
   4  14   0    5.16    0.48
  -4  14   0    5.58    0.73
   4  14   0    5.33    0.52
  -4  14   0    5.30    0.79
   4  14   0    5.30    0.73
   4  14   0    5.69    0.75
  -4  14   0    5.31    0.61
  -4  14   0    5.86    0.74
  -4  14   0    5.62    0.68
   4  14   0    5.71    0.63
   4  14   0    4.64    0.53
  -5 -14   0   55.94    2.48
   5 -14   0   55.22    2.15
   5 -14   0   55.14    2.27
  -5 -14   0   55.84    2.19
  -5 -14   0   57.42    2.41
  -5 -14   0   58.39    2.30
  -5 -14   0   56.56    2.55
   5 -14   0   55.91    2.34
   5 -14   0   51.99    2.09
   5  14   0   54.17    1.96
   5  14   0   53.92    2.20
   5  14   0   56.23    1.93
   5  14   0   52.45    2.45
  -5  14   0   55.89    2.29
   5  14   0   54.80    2.15
  -5  14   0   54.26    2.38
   5  14   0   53.19    1.86
   5  14   0   55.82    2.49
  -5  14   0   50.14    2.48
  -5  14   0   54.95    2.16
  -5  14   0   58.97    2.50
   6 -14   0   -0.02    0.41
   6 -14   0   -0.55    0.33
   6 -14   0   -0.02    0.28
   6 -14   0   -0.12    0.37
  -6 -14   0    0.32    0.45
  -6 -14   0   -0.40    0.39
   6 -14   0   -0.22    0.37
  -6 -14   0    0.10    0.44
   6  14   0   -0.64    0.41
  -6  14   0   -0.03    0.45
   6  14   0   -0.02    0.39
   6  14   0   -0.13    0.44
  -6  14   0    0.02    0.42
   6  14   0   -0.13    0.22
  -6  14   0   -0.13    0.50
  -6  14   0    0.20    0.50
   6  14   0    0.22    0.34
   7 -14   0   16.26    1.13
  -7 -14   0   18.29    1.24
   7 -14   0   18.17    1.22
   7 -14   0   17.44    1.04
  -7 -14   0   18.51    1.19
   7 -14   0   16.49    1.16
  -7 -14   0   16.70    1.29
   7 -14   0   17.25    1.04
  -7  14   0   16.79    1.36
   7  14   0   18.78    1.32
   7  14   0   18.12    1.09
   7  14   0   17.14    1.04
  -7  14   0   17.58    1.31
  -7  14   0   16.13    1.30
  -7  14   0   16.12    1.09
  -8 -14   0    8.27    0.91
   8 -14   0    9.06    0.90
  -8 -14   0    9.68    0.89
   8 -14   0    8.85    0.77
   8 -14   0    8.63    0.82
   8 -14   0    9.16    0.93
  -8  14   0    8.79    1.02
  -8  14   0    7.05    0.82
   8  14   0    8.59    0.78
  -8  14   0    8.05    1.03
   8  14   0    9.40    0.97
   8  14   0    8.83    0.80
  -8  14   0    9.29    0.99
  -9 -14   0    1.83    0.61
   9 -14   0    2.15    0.52
   9 -14   0    1.32    0.57
  -9 -14   0    1.41    0.60
   9 -14   0    2.65    0.62
   9 -14   0    2.06    0.46
  -9  14   0    1.17    0.52
   9  14   0    0.46    0.42
   9  14   0    0.25    0.56
  -9  14   0    1.65    0.69
  -9  14   0    2.25    0.70
   9  14   0    1.33    0.49
  10 -14   0    2.00    0.60
  10 -14   0    2.71    0.60
  10 -14   0    1.30    0.62
  10  14   0    1.72    0.50
  10  14   0    1.96    0.47
  10  14   0    2.05    0.58
 -10  14   0    1.88    0.77
 -10  14   0    2.64    0.80
 -10  14   0    1.58    0.61
   0 -15   0    0.18    0.33
   0 -15   0   -0.01    0.36
   0 -15   0   -0.35    0.29
   0 -15   0   -0.24    0.39
   0 -15   0    0.21    0.35
   0 -15   0    0.64    0.43
   0 -15   0   -0.40    0.27
   0  15   0    0.12    0.38
   0  15   0    0.08    0.34
   0  15   0    0.08    0.37
   0  15   0    0.04    0.39
   0  15   0   -0.42    0.34
   0  15   0    0.27    0.41
   0  15   0    0.06    0.34
   1 -15   0   16.94    1.06
  -1 -15   0   15.55    1.08
  -1 -15   0   14.18    0.96
  -1 -15   0   17.03    1.05
   1 -15   0   16.47    1.23
  -1 -15   0   16.93    1.17
   1 -15   0   15.96    1.09
  -1 -15   0   16.44    1.07
  -1 -15   0   17.86    1.00
   1 -15   0   15.94    0.99
   1 -15   0   16.64    1.00
   1 -15   0   17.29    1.18
   1 -15   0   16.68    1.07
   1  15   0   15.81    0.97
   1  15   0   15.99    0.94
  -1  15   0   15.15    1.16
  -1  15   0   16.66    1.09
   1  15   0   15.98    1.18
  -1  15   0   17.50    1.12
   1  15   0   15.67    0.95
  -1  15   0   15.53    0.99
  -1  15   0   17.29    1.14
   1  15   0   17.46    1.05
   1  15   0   15.85    1.07
  -1  15   0   17.94    1.03
   1  15   0   14.98    1.13
   1  15   0   15.42    1.05
  -1  15   0   16.76    1.01
  -2 -15   0    9.42    0.90
  -2 -15   0    8.83    0.84
   2 -15   0    8.32    0.75
  -2 -15   0    7.79    0.75
   2 -15   0   10.19    0.76
   2 -15   0    9.88    0.96
   2 -15   0    8.62    0.80
  -2 -15   0    9.45    0.82
  -2 -15   0    9.80    0.83
   2 -15   0   10.22    0.93
   2 -15   0    8.17    0.82
  -2  15   0    8.16    0.74
   2  15   0    8.78    0.70
  -2  15   0    9.14    0.84
  -2  15   0   10.19    0.92
   2  15   0    9.48    0.80
  -2  15   0   11.68    0.88
   2  15   0    7.84    0.86
   2  15   0    8.34    0.72
   2  15   0    8.37    0.77
  -2  15   0    9.08    0.92
   2  15   0    8.65    0.71
  -2  15   0    8.63    0.81
   2  15   0    9.31    0.91
  -3 -15   0    8.69    0.79
  -3 -15   0    9.57    0.92
  -3 -15   0    8.84    0.86
  -3 -15   0    8.63    0.79
   3 -15   0    7.53    0.71
   3 -15   0    7.88    0.80
   3 -15   0    9.08    0.82
   3 -15   0    8.59    0.83
   3 -15   0    8.57    0.75
   3 -15   0    9.82    0.99
  -3  15   0    8.61    0.77
   3  15   0    7.42    0.76
   3  15   0    7.37    0.86
   3  15   0   10.47    0.97
   3  15   0    8.57    0.69
  -3  15   0    8.90    0.94
   3  15   0    8.42    0.67
   3  15   0    9.56    0.85
  -3  15   0    8.59    0.85
  -3  15   0    9.20    0.84
   3  15   0   10.69    0.73
  -3  15   0    8.32    0.83
  -4 -15   0   -0.18    0.38
   4 -15   0    0.96    0.41
  -4 -15   0   -0.18    0.39
   4 -15   0   -0.65    0.29
   4 -15   0   -0.57    0.37
   4 -15   0    0.15    0.43
  -4 -15   0    0.04    0.39
  -4 -15   0    0.17    0.45
  -4  15   0    0.12    0.41
   4  15   0   -0.37    0.38
  -4  15   0    0.27    0.50
  -4  15   0    0.21    0.38
   4  15   0    0.43    0.49
  -4  15   0    0.11    0.43
   4  15   0    0.12    0.34
   4  15   0    0.30    0.32
   4  15   0    0.20    0.38
   4  15   0   -0.37    0.37
   4  15   0    0.40    0.33
  -4  15   0   -0.55    0.42
   5 -15   0   13.31    0.97
   5 -15   0   16.67    1.02
  -5 -15   0   17.73    1.15
  -5 -15   0   15.60    1.16
   5 -15   0   13.92    1.07
   5 -15   0   14.98    1.12
  -5 -15   0   17.49    1.12
  -5 -15   0   15.08    1.21
  -5  15   0   16.72    1.05
   5  15   0   14.11    1.16
   5  15   0   16.45    0.84
   5  15   0   15.92    0.80
   5  15   0   14.31    1.19
  -5  15   0   16.99    1.14
  -5  15   0   16.02    1.23
   5  15   0   15.96    1.05
   5  15   0   15.67    1.03
  -5  15   0   15.70    1.27
  -5  15   0   14.60    1.18
   6 -15   0    4.16    0.69
   6 -15   0    2.73    0.51
   6 -15   0    2.60    0.60
   6 -15   0    3.72    0.63
   6 -15   0    3.56    0.56
  -6 -15   0    3.86    0.65
  -6 -15   0    3.38    0.71
  -6 -15   0    3.66    0.68
   6  15   0    2.75    0.66
   6  15   0    3.10    0.57
  -6  15   0    2.90    0.72
  -6  15   0    4.08    0.76
  -6  15   0    3.41    0.74
  -6  15   0    3.69    0.60
   6  15   0    2.44    0.55
   6  15   0    2.79    0.68
   7 -15   0    6.82    0.84
   7 -15   0    4.34    0.62
  -7 -15   0    7.20    0.88
   7 -15   0    6.89    0.83
  -7 -15   0    7.36    0.82
   7 -15   0    4.90    0.69
  -7 -15   0    4.42    0.76
  -7  15   0    5.28    0.81
   7  15   0    5.56    0.65
   7  15   0    5.02    0.84
   7  15   0    5.31    0.65
  -7  15   0    5.81    0.84
  -7  15   0    6.58    0.95
  -7  15   0    4.11    0.68
   8 -15   0    5.13    0.80
   8 -15   0    5.63    0.65
   8 -15   0    4.94    0.78
  -8 -15   0    6.69    0.85
  -8 -15   0    5.65    0.77
   8 -15   0    4.92    0.71
   8  15   0    4.37    0.80
  -8  15   0    4.40    0.88
  -8  15   0    6.06    0.75
   8  15   0    5.52    0.66
  -8  15   0    4.47    0.85
   8  15   0    5.29    0.66
   9 -15   0   11.01    1.04
   9 -15   0    7.32    0.90
   9 -15   0    9.32    0.88
   9 -15   0   10.09    0.80
  -9  15   0    7.67    1.06
   9  15   0    8.35    0.77
   9  15   0    8.68    0.82
  -9  15   0   10.50    1.20
  -9  15   0    8.93    0.90
  10 -15   0    0.32    0.47
  10 -15   0    0.45    0.51
  10 -15   0    0.14    0.44
  10  15   0    0.10    0.49
  10  15   0    0.38    0.42
 -10  15   0   -0.30    0.60
 -10  15   0   -0.09    0.54
  10  15   0    0.55    0.41
   0 -16   0    0.63    0.43
   0 -16   0    0.34    0.35
   0 -16   0    0.26    0.36
   0 -16   0    0.27    0.39
   0 -16   0    0.40    0.40
   0 -16   0    0.03    0.38
   0  16   0    1.06    0.44
   0  16   0    0.13    0.39
   0  16   0   -0.16    0.36
   0  16   0    0.08    0.46
   0  16   0    0.12    0.42
  -1 -16   0   40.59    2.08
  -1 -16   0   44.51    1.95
  -1 -16   0   44.72    1.94
   1 -16   0   47.03    2.08
   1 -16   0   44.63    1.95
  -1 -16   0   41.70    1.84
  -1 -16   0   44.10    1.84
   1 -16   0   44.08    2.13
   1 -16   0   44.80    1.88
   1 -16   0   46.51    2.23
   1 -16   0   45.99    1.87
  -1 -16   0   46.25    2.06
  -1  16   0   42.46    1.85
  -1  16   0   47.23    2.20
  -1  16   0   44.29    1.83
  -1  16   0   44.88    1.95
   1  16   0   44.62    1.92
   1  16   0   44.62    1.81
   1  16   0   41.32    1.79
   1  16   0   44.68    1.95
   1  16   0   36.62    2.01
  -1  16   0   45.12    2.01
   1  16   0   42.19    1.74
  -2 -16   0    9.00    0.85
  -2 -16   0   10.77    0.94
   2 -16   0   10.37    0.84
  -2 -16   0    9.95    0.87
   2 -16   0    9.96    0.99
   2 -16   0   11.75    0.88
   2 -16   0   10.88    0.97
   2 -16   0   11.70    1.11
   2 -16   0   10.58    0.89
  -2 -16   0   10.10    0.98
  -2  16   0   11.73    1.00
  -2  16   0   12.05    0.97
  -2  16   0   11.06    1.08
  -2  16   0   10.52    0.95
   2  16   0   11.07    0.90
  -2  16   0   10.32    0.89
   2  16   0    9.98    0.77
   2  16   0   10.88    0.94
   2  16   0    8.46    0.77
   2  16   0   10.15    0.80
   2  16   0    9.76    0.95
   2  16   0   10.46    1.01
  -3 -16   0   -0.26    0.38
   3 -16   0    0.18    0.36
  -3 -16   0    0.16    0.41
   3 -16   0   -0.16    0.33
  -3 -16   0   -0.04    0.43
   3 -16   0    0.66    0.40
   3 -16   0   -0.12    0.37
  -3 -16   0   -0.13    0.42
   3  16   0    0.03    0.42
  -3  16   0   -0.17    0.41
   3  16   0    0.25    0.40
   3  16   0    1.01    0.50
  -3  16   0    0.96    0.47
   3  16   0    0.32    0.39
   3  16   0    0.18    0.35
   3  16   0   -0.23    0.35
  -3  16   0    0.81    0.43
  -3  16   0    0.35    0.48
  -3  16   0    0.38    0.48
   3  16   0    0.03    0.37
  -4 -16   0    8.42    0.84
   4 -16   0    7.73    0.75
  -4 -16   0    7.24    0.78
   4 -16   0    7.31    0.75
   4 -16   0    7.31    0.82
   4 -16   0    9.34    0.90
  -4 -16   0   10.03    0.97
  -4 -16   0    7.89    0.87
  -4  16   0    9.52    1.05
  -4  16   0    8.57    0.93
  -4  16   0    7.29    0.75
   4  16   0    8.90    0.94
   4  16   0    8.18    0.65
   4  16   0    8.24    0.70
   4  16   0    7.72    0.90
   4  16   0    7.94    0.79
  -4  16   0    7.97    0.91
  -4  16   0    7.02    0.84
   4  16   0    7.70    0.78
  -5 -16   0   32.18    1.73
  -5 -16   0   29.60    1.78
   5 -16   0   31.05    1.48
   5 -16   0   31.55    1.70
  -5 -16   0   31.74    1.65
   5 -16   0   29.81    1.50
   5 -16   0   28.75    1.60
  -5 -16   0   30.90    1.55
  -5  16   0   30.07    1.74
   5  16   0   31.43    1.23
  -5  16   0   31.55    1.87
   5  16   0   30.30    1.54
   5  16   0   29.36    1.76
   5  16   0   30.19    1.76
   5  16   0   30.61    1.53
  -5  16   0   31.14    1.53
  -6 -16   0    0.93    0.58
   6 -16   0    0.96    0.46
   6 -16   0    0.48    0.39
   6 -16   0    0.09    0.40
  -6 -16   0    1.81    0.55
   6 -16   0    0.30    0.45
  -6 -16   0    0.72    0.53
   6 -16   0    0.75    0.53
  -6  16   0    1.77    0.64
  -6  16   0    0.76    0.50
   6  16   0    0.34    0.43
  -6  16   0    0.52    0.61
   6  16   0    0.76    0.43
   6  16   0    1.52    0.62
   7 -16   0   17.24    1.22
   7 -16   0   16.11    1.26
  -7 -16   0   18.30    1.33
   7 -16   0   17.46    1.07
  -7 -16   0   17.80    1.26
   7 -16   0   20.52    1.41
   7  16   0   17.86    1.11
   7  16   0   17.01    1.13
   7  16   0   16.02    1.32
  -7  16   0   16.04    1.17
  -7  16   0   15.33    1.37
  -7  16   0   17.94    1.40
   8 -16   0   15.08    1.14
   8 -16   0   13.66    1.00
  -8 -16   0   18.71    1.40
   8 -16   0   16.83    1.26
   8 -16   0   15.52    1.29
  -8  16   0   16.93    1.49
  -8  16   0   15.31    1.18
   8  16   0   16.42    1.09
  -8  16   0   16.81    1.38
   8  16   0   15.72    1.05
   9 -16   0    0.75    0.50
   9 -16   0    0.54    0.53
   9 -16   0    0.43    0.42
   9 -16   0    0.18    0.50
  -9  16   0    0.48    0.54
   9  16   0    0.69    0.45
  -9  16   0    0.23    0.63
   9  16   0    0.37    0.45
   0 -17   0   -0.45    0.36
   0 -17   0    0.19    0.41
   0 -17   0    0.06    0.41
   0 -17   0   -0.01    0.40
   0 -17   0   -0.51    0.33
   0  17   0    0.25    0.38
   0  17   0    0.73    0.51
   0  17   0    0.42    0.42
   0  17   0   -0.83    0.41
  -1 -17   0   12.15    0.94
   1 -17   0   13.61    1.11
   1 -17   0   13.19    1.07
   1 -17   0   13.02    0.93
  -1 -17   0   12.14    1.07
  -1 -17   0   14.59    0.98
  -1 -17   0   12.90    1.04
   1 -17   0   13.45    0.96
   1 -17   0   12.32    1.02
  -1  17   0   12.29    1.05
   1  17   0   13.30    1.13
   1  17   0   12.04    0.87
   1  17   0   15.06    0.95
   1  17   0   13.58    1.03
  -1  17   0   12.85    0.92
   1  17   0   13.73    1.00
  -1  17   0   13.30    1.16
  -1  17   0   14.08    1.06
   2 -17   0   20.11    1.18
   2 -17   0   18.13    1.23
  -2 -17   0   18.74    1.16
   2 -17   0   20.08    1.17
  -2 -17   0   17.73    1.31
  -2 -17   0   19.09    1.20
  -2 -17   0   17.28    1.23
  -2  17   0   18.20    1.13
   2  17   0   18.34    1.32
   2  17   0   19.67    1.06
   2  17   0   19.55    1.35
  -2  17   0   20.31    1.27
   2  17   0   19.36    1.22
  -2  17   0   18.61    1.28
   2  17   0   17.97    1.08
  -2  17   0   18.10    1.38
   2  17   0   19.05    1.21
  -3 -17   0    4.53    0.67
  -3 -17   0    4.27    0.69
   3 -17   0    4.46    0.63
   3 -17   0    4.63    0.64
  -3 -17   0    3.98    0.73
   3 -17   0    4.07    0.67
   3 -17   0    5.61    0.76
  -3 -17   0    5.61    0.69
   3  17   0    4.99    0.58
  -3  17   0    4.50    0.65
   3  17   0    4.28    0.74
  -3  17   0    3.66    0.72
   3  17   0    5.30    0.61
   3  17   0    4.71    0.55
  -3  17   0    5.15    0.87
   3  17   0    3.67    0.64
  -3  17   0    4.00    0.66
   3  17   0    4.62    0.68
   3  17   0    3.20    0.70
  -4 -17   0    1.51    0.53
   4 -17   0    1.07    0.52
  -4 -17   0    0.78    0.51
   4 -17   0    2.21    0.61
  -4 -17   0    0.85    0.47
   4 -17   0    0.70    0.43
   4 -17   0    1.92    0.55
  -4 -17   0    1.16    0.57
   4  17   0    1.31    0.60
  -4  17   0    0.36    0.58
   4  17   0    1.54    0.53
  -4  17   0    0.91    0.56
   4  17   0    1.61    0.51
  -4  17   0    1.13    0.53
  -4  17   0    1.60    0.53
   4  17   0    1.53    0.40
   4  17   0    1.36    0.60
  -5 -17   0   13.08    1.20
   5 -17   0   12.11    0.95
  -5 -17   0   14.85    1.10
  -5 -17   0   11.61    1.08
   5 -17   0   10.44    0.98
  -5 -17   0   10.74    0.97
   5 -17   0   12.09    1.08
   5 -17   0   10.95    0.88
   5  17   0   11.19    0.95
  -5  17   0   11.05    1.20
  -5  17   0   10.37    0.93
   5  17   0   11.08    0.70
   5  17   0   11.51    0.97
   5  17   0   11.87    1.13
  -5  17   0   10.23    1.06
   6 -17   0    1.16    0.52
   6 -17   0    3.36    0.58
  -6 -17   0    2.39    0.70
   6 -17   0    2.09    0.62
   6 -17   0    1.66    0.57
  -6 -17   0    2.66    0.66
  -6  17   0    0.74    0.67
  -6  17   0    1.64    0.67
   6  17   0    2.55    0.57
  -6  17   0    1.33    0.54
   6  17   0    2.84    0.72
   6  17   0    1.99    0.55
  -7 -17   0   -0.05    0.51
   7 -17   0   -0.03    0.42
   7 -17   0    0.68    0.49
   7 -17   0   -0.97    0.40
   7 -17   0    0.42    0.44
   7  17   0    0.69    0.48
  -7  17   0   -0.08    0.54
  -7  17   0    0.07    0.55
  -7  17   0   -0.68    0.47
   7  17   0   -0.28    0.38
   8 -17   0    1.40    0.61
   8 -17   0    1.32    0.51
   8 -17   0    1.69    0.62
   8 -17   0    1.50    0.58
   8  17   0    0.92    0.51
   8  17   0    0.57    0.45
  -8  17   0    1.56    0.64
  -8  17   0    1.77    0.74
   0 -18   0   16.86    1.12
   0 -18   0   17.88    1.25
   0 -18   0   16.47    1.30
   0 -18   0   18.23    1.15
   0  18   0   15.27    1.16
   0  18   0   17.06    1.06
   0  18   0   16.86    1.18
   0  18   0   17.08    1.29
  -1 -18   0   54.27    2.40
   1 -18   0   47.67    2.07
  -1 -18   0   51.23    2.42
   1 -18   0   53.24    2.19
  -1 -18   0   52.25    2.18
  -1 -18   0   50.63    2.12
   1 -18   0   50.98    2.44
  -1  18   0   50.58    2.46
  -1  18   0   46.88    2.22
   1  18   0   49.11    2.42
  -1  18   0   58.96    2.31
  -1  18   0   51.17    2.10
   1  18   0   48.56    2.20
   1  18   0   50.46    2.18
   1  18   0   48.00    1.97
   2 -18   0   12.61    0.96
  -2 -18   0   10.47    0.88
  -2 -18   0   11.25    1.08
  -2 -18   0   11.71    1.04
   2 -18   0    8.98    0.91
   2 -18   0    9.56    0.86
  -2 -18   0   12.05    0.97
   2  18   0   11.13    0.89
  -2  18   0   13.42    1.05
   2  18   0   11.41    0.96
  -2  18   0   10.63    1.01
  -2  18   0   11.38    0.93
   2  18   0   10.66    0.93
  -2  18   0    9.34    1.03
   2  18   0   11.02    1.08
   2  18   0   10.38    0.83
  -3 -18   0    1.56    0.59
   3 -18   0    2.21    0.60
  -3 -18   0    2.07    0.62
   3 -18   0    1.37    0.49
   3 -18   0    1.53    0.58
  -3 -18   0    2.41    0.58
   3 -18   0    0.77    0.45
   3  18   0    1.07    0.50
   3  18   0    1.05    0.59
   3  18   0    1.70    0.46
  -3  18   0    2.58    0.60
  -3  18   0    2.56    0.63
  -3  18   0    2.60    0.68
  -3  18   0    1.97    0.69
   3  18   0    1.96    0.57
  -4 -18   0    2.40    0.68
   4 -18   0    1.36    0.57
  -4 -18   0    1.54    0.57
   4 -18   0    1.71    0.52
  -4 -18   0    1.38    0.58
   4 -18   0    1.49    0.57
   4 -18   0    1.69    0.53
   4  18   0    1.74    0.55
  -4  18   0    2.52    0.79
   4  18   0    2.34    0.60
   4  18   0    1.56    0.61
   4  18   0    1.77    0.43
  -4  18   0    1.66    0.56
  -4  18   0    1.34    0.61
   5 -18   0   15.83    1.07
  -5 -18   0   18.46    1.36
  -5 -18   0   16.27    1.38
   5 -18   0   15.31    1.22
   5 -18   0   18.04    1.29
  -5  18   0   16.88    1.47
   5  18   0   16.70    1.18
   5  18   0   16.39    1.14
  -5  18   0   16.06    1.14
  -5  18   0   18.01    1.38
   6 -18   0    1.52    0.61
   6 -18   0    1.91    0.53
   6 -18   0    3.32    0.75
  -6 -18   0    2.29    0.67
   6 -18   0    1.75    0.59
   6  18   0    2.58    0.59
   6  18   0    1.48    0.55
  -6  18   0    2.07    0.71
  -6  18   0    1.64    0.61
  -6  18   0    1.19    0.69
  -7 -18   0   18.19    1.39
   7 -18   0   15.94    1.06
   7 -18   0   13.84    1.26
   7 -18   0   15.96    1.26
   7 -18   0   16.41    1.34
  -7  18   0   14.67    1.37
   7  18   0   13.98    1.10
   7  18   0   13.87    1.03
  -7  18   0   14.90    1.20
   8 -18   0   13.39    1.17
   8 -18   0   13.12    1.25
   8 -18   0   14.09    1.03
   8 -18   0   10.87    1.19
   8  18   0   13.29    1.00
  -8  18   0   13.36    1.19
   8  18   0   13.06    1.07
  -8  18   0   14.49    1.37
   0 -19   0   -0.44    0.37
   0 -19   0   -0.36    0.43
   0 -19   0    0.00    0.41
   0  19   0    0.16    0.52
   0  19   0   -0.35    0.43
   0  19   0    0.68    0.49
   0  19   0   -0.62    0.37
  -1 -19   0    3.86    0.64
   1 -19   0    3.42    0.62
   1 -19   0    4.14    0.79
  -1 -19   0    4.14    0.69
  -1 -19   0    3.13    0.71
   1 -19   0    2.91    0.58
  -1  19   0    2.96    0.71
  -1  19   0    3.97    0.79
  -1  19   0    4.40    0.66
   1  19   0    3.68    0.68
  -1  19   0    4.13    0.73
   1  19   0    3.55    0.57
   1  19   0    3.75    0.74
   1  19   0    4.08    0.69
   2 -19   0    4.14    0.65
  -2 -19   0    6.32    0.83
  -2 -19   0    4.68    0.69
  -2 -19   0    5.61    0.82
  -2 -19   0    3.74    0.66
   2 -19   0    4.77    0.67
   2  19   0    6.76    0.68
   2  19   0    4.23    0.71
  -2  19   0    5.41    0.72
  -2  19   0    4.96    0.78
  -2  19   0    4.40    0.76
  -2  19   0    4.00    0.80
   2  19   0    3.98    0.75
   2  19   0    5.43    0.74
  -3 -19   0    1.79    0.63
   3 -19   0    1.43    0.49
   3 -19   0    0.65    0.51
  -3 -19   0    1.12    0.53
  -3 -19   0    1.33    0.58
   3 -19   0    1.11    0.52
  -3  19   0    1.63    0.69
   3  19   0    0.71    0.51
  -3  19   0    0.40    0.53
  -3  19   0    2.23    0.70
   3  19   0    0.84    0.42
   3  19   0    1.74    0.59
  -3  19   0    1.90    0.61
   4 -19   0   12.42    1.13
  -4 -19   0   14.04    1.09
  -4 -19   0   12.56    1.16
  -4 -19   0   12.50    1.18
   4 -19   0   12.91    1.03
   4 -19   0   15.05    1.20
   4  19   0   12.10    1.05
  -4  19   0   12.60    1.32
   4  19   0   13.66    0.84
  -4  19   0   13.85    1.08
   4  19   0   11.91    1.02
  -4  19   0   12.99    1.19
  -5 -19   0    8.89    1.08
   5 -19   0    6.67    0.88
   5 -19   0    6.35    0.77
   5 -19   0    7.67    0.92
  -5 -19   0    9.13    1.04
  -5  19   0    8.67    1.04
   5  19   0    7.41    0.83
  -5  19   0    6.62    0.84
   5  19   0    7.49    0.88
  -6 -19   0    0.70    0.58
   6 -19   0   -0.45    0.43
   6 -19   0    0.00    0.46
   6 -19   0    0.49    0.57
   6 -19   0    0.93    0.57
   6  19   0    0.82    0.50
   6  19   0    0.88    0.55
  -6  19   0   -0.25    0.53
  -6  19   0   -0.29    0.47
   7 -19   0    0.17    0.55
   7 -19   0   -0.35    0.46
   7 -19   0   -0.30    0.51
   7 -19   0    0.12    0.49
   7  19   0    0.15    0.48
  -7  19   0    1.29    0.71
   7  19   0   -0.15    0.42
  -7  19   0   -0.17    0.50
   0 -20   0    3.61    0.62
   0 -20   0    3.06    0.65
   0 -20   0    3.39    0.74
   0  20   0    2.30    0.65
   0  20   0    3.65    0.71
   0  20   0    2.86    0.58
  -1 -20   0   33.99    1.71
   1 -20   0   31.50    1.63
   1 -20   0   30.50    1.66
  -1 -20   0   33.00    1.95
   1 -20   0   33.16    1.97
  -1 -20   0   32.79    1.70
  -1  20   0   34.29    1.81
  -1  20   0   34.34    1.65
   1  20   0   32.07    1.74
  -1  20   0   32.75    1.82
   1  20   0   34.79    1.78
   1  20   0   33.89    1.55
  -2 -20   0    8.55    0.89
   2 -20   0   10.54    1.02
   2 -20   0    8.04    0.87
  -2 -20   0    7.22    0.98
  -2  20   0   11.23    0.97
   2  20   0   10.29    0.84
   2  20   0    7.00    0.85
  -2  20   0    7.92    0.95
  -2  20   0    7.14    0.92
   2  20   0    9.00    0.94
  -3 -20   0    2.75    0.75
  -3 -20   0    3.65    0.72
   3 -20   0    4.59    0.78
   3 -20   0    2.69    0.63
  -3  20   0    3.27    0.69
   3  20   0    3.86    0.71
  -3  20   0    4.00    0.78
   3  20   0    3.10    0.56
   3  20   0    3.70    0.73
  -4 -20   0   -0.12    0.54
   4 -20   0    0.52    0.50
  -4 -20   0    0.66    0.54
   4 -20   0    0.36    0.52
   4  20   0    0.56    0.51
   4  20   0    0.70    0.50
  -4  20   0    0.21    0.57
  -4  20   0    0.78    0.61
   5 -20   0   27.57    1.49
   5 -20   0   22.75    1.57
  -5  20   0   25.53    1.73
  -5  20   0   27.53    1.57
   5  20   0   26.44    1.58
   5  20   0   25.41    1.47
   6 -20   0   11.08    1.09
   6 -20   0   10.63    1.17
   6 -20   0    8.58    0.89
  -6  20   0    8.75    1.12
   6  20   0    8.20    0.87
  -6  20   0   10.39    1.04
   6  20   0   10.95    1.05
   0 -21   0    0.22    0.52
   0  21   0   -0.41    0.39
   0  21   0    0.02    0.52
   0  21   0    0.24    0.47
  -1 -21   0    3.22    0.66
   1 -21   0    2.28    0.64
   1  21   0    3.67    0.71
   1  21   0    2.96    0.60
  -1  21   0    3.42    0.65
  -1  21   0    2.74    0.75
   1  21   0    1.73    0.57
  -1  21   0    4.74    0.81
   2 -21   0    1.83    0.61
  -2 -21   0    3.11    0.76
   2 -21   0    1.31    0.62
  -2 -21   0    2.18    0.64
   2  21   0    4.22    0.74
  -2  21   0    2.74    0.66
   2  21   0    1.95    0.63
   2  21   0    2.55    0.55
  -2  21   0    2.35    0.73
   3 -21   0    5.67    0.87
  -3 -21   0    5.78    0.92
  -3 -21   0    5.66    0.82
   3 -21   0    5.36    0.80
   3  21   0    6.61    0.65
   3  21   0    5.23    0.79
   3  21   0    5.21    0.82
  -3  21   0    4.06    0.84
  -3  21   0    5.72    0.81
   4 -21   0    9.06    1.03
   4 -21   0    9.32    0.95
  -4  21   0    8.38    1.05
   4  21   0    9.82    1.00
   4  21   0    8.85    0.94
  -4  21   0    9.52    0.99
   0 -22   0    5.72    0.80
   0  22   0    4.58    0.70
   0  22   0    4.57    0.81
   0  22   0    5.38    0.85
  -1 -22   0   25.25    1.52
   1 -22   0   25.58    1.50
   1  22   0   25.65    1.61
  -1  22   0   24.52    1.61
   1  22   0   27.90    1.43
  -1  22   0   24.84    1.44
   1  22   0   25.50    1.61
  -1  22   0   24.67    1.64
   2 -22   0    3.71    0.72
   2 -22   0    2.90    0.73
  -2 -22   0    3.70    0.74
   2  22   0    3.42    0.74
   2  22   0    3.75    0.76
  -2  22   0    2.16    0.72
  -2  22   0    3.30    0.69
   2  22   0    2.51    0.56
  13   0  -1   52.52    2.36
  13   0  -1   52.10    2.14
 -13   0   1   56.88    2.25
  13   0  -1   49.90    2.14
 -13   0   1   55.49    2.34
  13   0  -1   52.22    2.08
  12   0  -1    0.03    0.24
 -12   0   1   -0.44    0.38
  12   0  -1    0.10    0.36
  12   0  -1    0.20    0.41
  12   0  -1    0.09    0.34
 -12   0   1   -0.09    0.35
 -12   0   1   -0.17    0.39
 -12   0   1    0.39    0.51
  12   0  -1   -0.29    0.26
  11   0  -1   -0.58    0.29
  11   0  -1    0.11    0.37
 -11   0   1    0.02    0.37
 -11   0   1    0.38    0.48
 -11   0   1    0.09    0.35
  11   0  -1    0.02    0.32
  11   0  -1   -0.50    0.24
  11   0  -1    0.36    0.27
 -11   0   1    0.68    0.38
  10   0  -1    0.52    0.38
  10   0  -1    0.27    0.28
 -10   0   1    0.10    0.33
 -10   0   1    0.56    0.38
  10   0  -1   -0.40    0.26
  10   0  -1    0.04    0.25
 -10   0   1   -0.09    0.38
 -10   0   1    0.05    0.29
  10   0  -1    0.32    0.31
 -10   0   1   -0.09    0.30
 -10   0   1    0.16    0.32
   9   0  -1   93.90    3.34
   9   0  -1   98.15    3.17
   9   0  -1  100.29    3.12
   9   0  -1   97.30    3.08
  -9   0   1  101.25    3.45
  -9   0   1   98.64    3.31
   9   0  -1   93.39    3.07
  -9   0   1   99.13    3.28
  -9   0   1   97.26    3.13
  -9   0   1   95.85    3.26
  -9   0   1   93.80    3.45
   9   0  -1   99.76    3.42
   9   0  -1   95.34    3.12
  -9   0   1   97.20    3.60
   9   0  -1   96.20    3.02
  -9   0   1   91.29    3.39
  -9   0   1  101.10    3.20
   8   0  -1    0.11    0.20
  -8   0   1    0.10    0.21
   8   0  -1   -0.26    0.20
  -8   0   1    0.48    0.29
   8   0  -1    0.19    0.21
  -8   0   1    0.25    0.23
   8   0  -1    0.13    0.25
  -8   0   1   -0.04    0.24
   8   0  -1   -0.24    0.23
  -8   0   1    0.08    0.25
  -8   0   1   -0.04    0.23
   8   0  -1    0.20    0.24
  -8   0   1   -0.30    0.24
   8   0  -1   -0.10    0.21
  -8   0   1    0.27    0.25
  -8   0   1    0.02    0.25
   8   0  -1   -0.30    0.16
  -8   0   1    0.00    0.29
  -7   0   1  165.15    5.40
   7   0  -1  168.11    5.08
  -7   0   1  166.66    5.18
  -7   0   1  173.02    5.19
  -7   0   1  166.78    5.49
   7   0  -1  168.51    5.27
  -7   0   1  169.82    5.00
   7   0  -1  173.14    5.45
  -7   0   1  172.97    5.42
  -7   0   1  169.19    4.99
   7   0  -1  175.04    4.80
   7   0  -1  166.13    5.29
  -7   0   1  177.56    5.23
  -7   0   1  170.88    5.05
   7   0  -1  167.36    4.95
  -7   0   1  162.18    5.74
   7   0  -1  168.62    4.96
   7   0  -1  164.26    4.95
   6   0  -1    0.06    0.18
   6   0  -1   -0.17    0.22
   6   0  -1    0.23    0.18
  -6   0   1   -0.21    0.19
   6   0  -1    0.05    0.16
  -6   0   1    0.11    0.21
  -6   0   1    0.18    0.24
   6   0  -1   -0.05    0.16
  -6   0   1   -0.04    0.20
  -6   0   1   -0.13    0.17
  -6   0   1   -0.05    0.17
  -6   0   1   -0.04    0.19
   6   0  -1   -0.23    0.17
   6   0  -1   -0.07    0.18
  -6   0   1    0.08    0.16
   6   0  -1    0.09    0.21
  -6   0   1   -0.06    0.18
  -6   0   1   -0.06    0.21
   6   0  -1    0.12    0.19
  -6   0   1   -0.13    0.20
  -6   0   1    0.05    0.22
  -5   0   1    0.66    0.18
  -5   0   1    0.40    0.19
  -5   0   1    0.55    0.21
   5   0  -1    0.57    0.18
   5   0  -1    0.57    0.22
   5   0  -1    0.73    0.21
   5   0  -1    0.50    0.19
  -5   0   1    0.39    0.19
   5   0  -1    0.96    0.24
   5   0  -1    0.46    0.20
   5   0  -1    0.74    0.18
   5   0  -1    0.37    0.21
  -5   0   1    0.53    0.25
   5   0  -1    0.43    0.13
   5   0  -1    0.85    0.20
  -4   0   1   -0.12    0.12
  -4   0   1   -0.08    0.14
  -4   0   1   -0.09    0.14
   4   0  -1    0.02    0.12
   4   0  -1    0.15    0.13
  -4   0   1    0.26    0.14
  -4   0   1   -0.04    0.15
  -4   0   1    0.10    0.12
   4   0  -1    0.07    0.13
  -4   0   1    0.49    0.18
   4   0  -1   -0.04    0.13
  -4   0   1   -0.14    0.14
   4   0  -1   -0.08    0.13
   4   0  -1   -0.13    0.14
   4   0  -1    0.05    0.12
  -4   0   1   -0.07    0.13
  -4   0   1   -0.04    0.13
  -4   0   1   -0.12    0.14
   4   0  -1   -0.01    0.14
   4   0  -1   -0.01    0.16
   3   0  -1  264.47    7.26
  -3   0   1  261.14    8.00
   3   0  -1  260.65    7.99
  -3   0   1  259.94    7.95
   3   0  -1  266.88    7.98
   3   0  -1  254.56    7.61
  -3   0   1  267.93    7.48
   3   0  -1  262.54    7.73
   3   0  -1  260.02    7.28
   3   0  -1  263.43    7.98
   3   0  -1  259.55    7.29
  -3   0   1  255.10    7.62
  -3   0   1  258.03    7.71
  -3   0   1  259.20    7.28
  -3   0   1  260.62    7.38
  -3   0   1  278.99    8.62
  -3   0   1  258.35    7.94
  -3   0   1  243.68    8.55
  -3   0   1  261.18    7.27
  -3   0   1  265.96    7.61
   3   0  -1  255.23    6.96
  -3   0   1  270.23    7.40
   2   0  -1    0.10    0.05
  -2   0   1    0.18    0.08
  -2   0   1    0.03    0.07
   2   0  -1    0.17    0.09
  -2   0   1   -0.05    0.08
   2   0  -1   -0.04    0.07
  -2   0   1    0.04    0.07
   2   0  -1    0.00    0.07
   2   0  -1    0.00    0.07
  -2   0   1    0.01    0.07
  -2   0   1    0.11    0.08
  -2   0   1    0.22    0.08
   2   0  -1    0.03    0.08
  -2   0   1    0.07    0.07
  -2   0   1    0.04    0.05
   2   0  -1    0.03    0.08
   2   0  -1    0.11    0.08
  -2   0   1    0.05    0.07
  -2   0   1    0.13    0.07
  -1   0  -1    7.51    0.32
  -1   0  -1    7.83    0.33
   1   0   1    8.45    0.35
  -1   0  -1    6.73    0.34
  -1   0  -1    8.20    0.33
  -1   0  -1    8.30    0.32
  -1   0  -1    8.00    0.34
   1   0   1    7.83    0.34
  -1   0  -1    8.26    0.32
  -1   0  -1    8.72    0.32
   1   0   1    6.11    0.33
   1   0   1    8.04    0.31
   2   0   1   -0.09    0.13
  -2   0  -1    0.21    0.12
  -2   0  -1    0.05    0.12
  -2   0  -1    0.19    0.13
   2   0   1   -0.03    0.12
  -2   0  -1    0.07    0.13
  -2   0  -1    0.19    0.14
  -2   0  -1   -0.07    0.13
  -2   0  -1   -0.12    0.13
  -2   0  -1    0.14    0.13
   2   0   1    0.19    0.14
   2   0   1    0.05    0.13
  -2   0  -1    0.06    0.12
   2   0   1    0.19    0.12
   2   0   1    0.05    0.12
   2   0   1    0.22    0.13
   2   0   1    0.06    0.14
   2   0   1    0.06    0.11
   2   0   1    0.14    0.13
  -2   0  -1    0.10    0.10
   2   0   1    0.21    0.13
  -2   0  -1   -0.02    0.14
   2   0   1   -0.03    0.10
   2   0   1   -0.04    0.12
  -2   0  -1    0.37    0.14
  -2   0  -1    0.26    0.14
  -2   0  -1    0.03    0.11
   2   0   1   -0.18    0.14
   3   0   1  206.86    6.30
   3   0   1  213.60    6.43
   3   0   1  213.54    6.04
  -3   0  -1  220.15    6.06
  -3   0  -1  207.82    6.65
  -3   0  -1  210.50    6.33
   3   0   1  220.94    6.58
   3   0   1  214.36    6.06
   3   0   1  218.99    6.12
  -3   0  -1  215.61    6.12
  -3   0  -1  210.22    6.59
  -3   0  -1  205.43    6.41
  -3   0  -1  214.79    6.33
   3   0   1  216.96    6.16
   3   0   1  219.27    6.12
  -3   0  -1  218.81    7.05
  -3   0  -1  214.39    6.07
  -3   0  -1  213.13    6.17
   3   0   1  205.54    6.31
  -3   0  -1  216.76    6.13
   3   0   1  223.87    6.32
  -3   0  -1  210.17    6.58
  -3   0  -1  212.85    6.12
   3   0   1  217.38    6.65
  -3   0  -1  210.10    6.32
   3   0   1  211.42    5.80
  -4   0  -1    0.57    0.22
   4   0   1   -0.08    0.17
  -4   0  -1    0.12    0.20
   4   0   1   -0.24    0.21
   4   0   1    0.26    0.20
   4   0   1    0.29    0.20
   4   0   1   -0.24    0.17
  -4   0  -1    0.31    0.22
  -4   0  -1   -0.02    0.21
   4   0   1   -0.20    0.19
  -4   0  -1   -0.24    0.19
   4   0   1    0.06    0.18
  -4   0  -1    0.44    0.21
  -4   0  -1    0.01    0.17
  -4   0  -1   -0.02    0.20
  -4   0  -1   -0.01    0.18
  -4   0  -1    0.05    0.17
   4   0   1   -0.15    0.17
   4   0   1    0.19    0.20
  -4   0  -1    0.06    0.20
  -4   0  -1    0.08    0.19
   4   0   1   -0.02    0.18
   4   0   1    0.07    0.19
   4   0   1   -0.26    0.20
   5   0   1    6.55    0.41
   5   0   1    6.69    0.44
   5   0   1    6.51    0.44
  -5   0  -1    6.70    0.45
   5   0   1    7.00    0.49
  -5   0  -1    6.59    0.49
  -5   0  -1    7.18    0.50
   5   0   1    7.75    0.56
  -5   0  -1    7.08    0.59
   5   0   1    7.00    0.49
   5   0   1    6.34    0.56
  -5   0  -1    5.98    0.51
   5   0   1    6.80    0.48
  -5   0  -1    6.85    0.54
  -5   0  -1    7.35    0.55
   5   0   1    6.57    0.49
  -5   0  -1    6.91    0.50
  -5   0  -1    6.70    0.50
   5   0   1    6.47    0.53
  -5   0  -1    7.12    0.47
  -5   0  -1    6.38    0.52
   5   0   1    6.72    0.50
  -5   0  -1    6.52    0.53
   6   0   1    0.07    0.22
   6   0   1   -0.20    0.19
   6   0   1   -0.08    0.22
   6   0   1    0.05    0.16
   6   0   1    0.00    0.19
   6   0   1   -0.11    0.20
   6   0   1   -0.33    0.20
  -6   0  -1   -0.11    0.24
   6   0   1   -0.01    0.22
   6   0   1   -0.39    0.17
  -6   0  -1    0.33    0.20
  -6   0  -1    0.19    0.19
  -6   0  -1   -0.13    0.22
  -6   0  -1    0.21    0.24
  -6   0  -1   -0.15    0.21
  -6   0  -1   -0.12    0.22
  -6   0  -1   -0.04    0.22
   6   0   1    0.14    0.21
  -6   0  -1   -0.05    0.27
  -6   0  -1    0.05    0.21
  -6   0  -1   -0.06    0.20
  -6   0  -1    0.00    0.22
   6   0   1    0.03    0.19
  -7   0  -1   10.50    0.73
   7   0   1   11.64    0.59
   7   0   1   10.22    0.65
   7   0   1   11.06    0.76
   7   0   1   10.08    0.64
   7   0   1   10.31    0.66
  -7   0  -1    9.00    0.69
  -7   0  -1    9.26    0.66
  -7   0  -1   10.05    0.72
  -7   0  -1   10.09    0.67
   7   0   1    9.29    0.55
  -7   0  -1   10.81    0.75
   7   0   1   10.25    0.56
  -7   0  -1   10.76    0.76
  -7   0  -1   11.17    0.77
  -7   0  -1    9.48    0.65
  -7   0  -1   10.14    0.64
  -7   0  -1   10.86    0.66
   7   0   1   10.43    0.73
   7   0   1    9.21    0.66
   7   0   1    9.15    0.65
   8   0   1   -0.17    0.29
  -8   0  -1    0.07    0.31
   8   0   1    0.30    0.29
   8   0   1   -0.02    0.24
   8   0   1    0.19    0.31
   8   0   1   -0.36    0.19
  -8   0  -1   -0.25    0.26
  -8   0  -1    0.06    0.27
  -8   0  -1    0.09    0.27
  -8   0  -1    0.30    0.31
  -8   0  -1   -0.65    0.32
   8   0   1   -0.01    0.23
  -8   0  -1   -0.20    0.25
  -8   0  -1   -0.36    0.22
   8   0   1    0.08    0.21
   8   0   1    0.31    0.27
  -8   0  -1    0.13    0.29
  -8   0  -1    0.20    0.29
   8   0   1   -0.09    0.26
   8   0   1    0.16    0.27
   9   0   1   55.96    2.05
  -9   0  -1   58.09    2.17
   9   0   1   55.51    1.88
   9   0   1   56.28    1.79
  -9   0  -1   55.40    2.33
   9   0   1   54.13    2.01
  -9   0  -1   52.65    2.24
  -9   0  -1   54.49    2.20
  -9   0  -1   59.52    2.13
   9   0   1   55.38    1.87
   9   0   1   55.02    2.04
   9   0   1   55.15    2.09
  -9   0  -1   55.03    2.16
   9   0   1   56.57    2.26
  -9   0  -1   55.19    2.05
  -9   0  -1   53.55    2.37
  10   0   1   -0.23    0.31
  10   0   1   -0.27    0.29
  10   0   1    0.21    0.35
 -10   0  -1   -0.36    0.35
 -10   0  -1    0.38    0.39
 -10   0  -1   -0.34    0.40
  10   0   1    0.16    0.31
 -10   0  -1   -0.45    0.31
 -10   0  -1   -0.35    0.36
  10   0   1   -0.09    0.37
 -10   0  -1    0.16    0.37
 -11   0  -1    5.92    0.73
  11   0   1    6.49    0.67
  11   0   1    6.85    0.78
 -11   0  -1    5.99    0.77
  11   0   1    4.71    0.55
 -11   0  -1    4.68    0.67
  11   0   1    6.81    0.65
 -11   0  -1    6.11    0.67
  11   0   1    6.52    0.68
  12   0   1    0.21    0.38
 -12   0  -1    0.30    0.43
  12   0   1    0.06    0.33
  12   0   1    0.53    0.39
  12   0   1   -0.31    0.30
 -12   0  -1   -0.32    0.40
 -12   0  -1   -0.17    0.39
 -13   0  -1    4.61    0.72
  13   0   1    3.98    0.69
  13   0   1    3.90    0.68
  13   0   1    4.03    0.64
  13   0   1    4.09    0.55
  13  -1  -1   23.00    1.23
 -13  -1   1   23.39    1.34
  13  -1  -1   24.13    1.31
  13  -1  -1   23.54    1.34
 -13  -1   1   23.57    1.39
 -13   1   1   22.68    1.41
  13   1  -1   24.26    1.34
  13   1  -1   23.58    1.29
  13   1  -1   23.40    1.23
  13   1  -1   24.27    1.48
 -13   1   1   26.51    1.41
  12  -1  -1    1.42    0.32
 -12  -1   1    1.67    0.53
  12  -1  -1    1.41    0.44
  12  -1  -1    1.12    0.40
  12  -1  -1    0.91    0.43
 -12  -1   1    1.77    0.47
 -12  -1   1    1.64    0.61
  12  -1  -1    1.76    0.51
 -12  -1   1    2.18    0.52
  12   1  -1    1.28    0.27
  12   1  -1    1.41    0.50
 -12   1   1    1.91    0.54
 -12   1   1    1.07    0.57
  12   1  -1    1.06    0.37
 -12   1   1    1.10    0.45
  12   1  -1    1.17    0.41
  12   1  -1    0.83    0.39
 -12   1   1    2.45    0.50
  11  -1  -1   38.63    1.69
 -11  -1   1   44.14    1.86
  11  -1  -1   45.75    1.82
  11  -1  -1   42.77    1.57
  11  -1  -1   44.59    1.95
  11  -1  -1   42.11    1.71
 -11  -1   1   45.22    2.07
 -11  -1   1   44.32    1.78
 -11  -1   1   41.98    1.92
 -11   1   1   45.59    1.86
 -11   1   1   43.34    1.94
  11   1  -1   42.62    1.73
 -11   1   1   39.94    1.84
 -11   1   1   45.22    1.78
  11   1  -1   42.90    1.54
  11   1  -1   47.13    1.96
 -11   1   1   43.50    2.06
  11   1  -1   43.93    1.71
  11   1  -1   41.68    1.76
 -10  -1   1   -0.22    0.29
  10  -1  -1   -0.17    0.27
 -10  -1   1   -0.02    0.33
  10  -1  -1    0.47    0.36
 -10  -1   1   -0.33    0.29
  10  -1  -1   -0.15    0.29
 -10  -1   1    0.61    0.42
 -10  -1   1    0.13    0.33
  10  -1  -1    0.13    0.29
  10  -1  -1   -0.06    0.25
 -10  -1   1   -0.15    0.29
 -10   1   1    0.18    0.34
 -10   1   1    0.31    0.42
 -10   1   1    0.05    0.34
 -10   1   1   -0.23    0.32
  10   1  -1    0.09    0.31
 -10   1   1    0.18    0.36
  10   1  -1   -0.14    0.32
  10   1  -1    0.00    0.25
 -10   1   1    0.11    0.31
  10   1  -1    0.22    0.31
  10   1  -1    0.35    0.27
  -9  -1   1   22.66    1.17
   9  -1  -1   24.67    1.09
  -9  -1   1   25.00    1.22
   9  -1  -1   24.07    1.08
  -9  -1   1   24.32    1.16
   9  -1  -1   24.18    1.20
  -9  -1   1   22.14    1.12
   9  -1  -1   24.55    1.10
  -9  -1   1   23.93    1.28
  -9  -1   1   24.23    1.10
  -9  -1   1   24.55    1.12
   9  -1  -1   23.59    1.11
   9  -1  -1   24.71    1.02
  -9  -1   1   26.13    1.21
   9  -1  -1   22.15    1.17
  -9  -1   1   23.27    1.23
   9  -1  -1   24.25    1.01
  -9   1   1   24.60    1.19
   9   1  -1   24.40    0.99
  -9   1   1   22.75    1.26
   9   1  -1   23.40    0.98
  -9   1   1   22.41    1.19
  -9   1   1   24.00    1.27
  -9   1   1   23.67    1.21
   9   1  -1   24.72    1.21
   9   1  -1   27.82    1.25
   9   1  -1   22.60    1.07
   9   1  -1   26.42    1.11
  -9   1   1   25.74    1.10
   9   1  -1   23.19    1.05
   9   1  -1   24.32    1.11
  -9   1   1   23.57    1.10
  -9   1   1   24.08    1.15
  -9   1   1   23.31    1.15
  -8  -1   1    0.11    0.22
  -8  -1   1    0.18    0.22
   8  -1  -1    0.04    0.24
  -8  -1   1   -0.21    0.24
   8  -1  -1    0.02    0.23
   8  -1  -1   -0.20    0.23
  -8  -1   1   -0.35    0.23
   8  -1  -1   -0.02    0.18
   8  -1  -1    0.01    0.21
   8  -1  -1    0.15    0.23
  -8  -1   1    0.39    0.29
  -8  -1   1   -0.03    0.22
   8  -1  -1    0.07    0.20
  -8  -1   1    0.23    0.23
  -8  -1   1   -0.02    0.24
  -8  -1   1   -0.25    0.28
  -8  -1   1   -0.08    0.24
   8  -1  -1   -0.04    0.20
  -8   1   1    0.07    0.26
   8   1  -1    0.36    0.27
  -8   1   1   -0.06    0.24
   8   1  -1    0.19    0.26
  -8   1   1   -0.05    0.29
   8   1  -1    0.06    0.21
  -8   1   1    0.28    0.27
  -8   1   1   -0.48    0.20
   8   1  -1    0.07    0.19
  -8   1   1    0.07    0.21
   8   1  -1    0.18    0.21
  -8   1   1   -0.01    0.25
  -8   1   1    0.07    0.25
   8   1  -1   -0.16    0.20
  -8   1   1    0.42    0.25
   8   1  -1   -0.01    0.23
   8   1  -1   -0.01    0.23
  -8   1   1   -0.03    0.27
   7  -1  -1   46.97    1.72
  -7  -1   1   42.79    1.70
   7  -1  -1   43.36    1.41
   7  -1  -1   43.49    1.55
  -7  -1   1   46.02    1.81
   7  -1  -1   41.86    1.55
  -7  -1   1   48.56    1.58
  -7  -1   1   45.23    1.65
  -7  -1   1   50.74    1.70
  -7  -1   1   47.56    1.73
  -7  -1   1   42.76    1.57
   7  -1  -1   47.83    1.61
  -7  -1   1   43.49    1.62
   7  -1  -1   45.11    1.61
   7  -1  -1   46.18    1.61
  -7  -1   1   45.59    1.76
   7  -1  -1   46.92    1.76
  -7  -1   1   43.77    1.59
   7  -1  -1   46.01    1.56
  -7   1   1   45.79    1.69
  -7   1   1   47.35    1.75
  -7   1   1   43.17    1.56
  -7   1   1   46.84    1.66
  -7   1   1   46.35    1.61
   7   1  -1   44.10    1.53
   7   1  -1   44.45    1.59
  -7   1   1   45.02    1.78
   7   1  -1   45.44    1.57
  -7   1   1   44.67    1.59
   7   1  -1   49.17    1.74
   7   1  -1   46.09    1.72
  -7   1   1   44.45    1.82
   7   1  -1   45.42    1.54
  -7   1   1   44.47    1.72
   7   1  -1   43.35    1.56
   7   1  -1   42.86    1.54
  -6  -1   1   17.85    0.74
   6  -1  -1   16.49    0.72
   6  -1  -1   17.28    0.75
   6  -1  -1   17.09    0.73
  -6  -1   1   16.68    0.72
  -6  -1   1   16.97    0.78
  -6  -1   1   16.31    0.79
   6  -1  -1   16.12    0.80
  -6  -1   1   16.70    0.73
  -6  -1   1   16.56    0.75
  -6  -1   1   17.06    0.76
   6  -1  -1   18.34    0.84
   6  -1  -1   17.17    0.78
   6  -1  -1   18.33    0.77
   6  -1  -1   16.88    0.75
  -6  -1   1   18.37    0.81
  -6  -1   1   17.45    0.77
   6  -1  -1   17.53    0.76
   6  -1  -1   15.39    0.73
  -6  -1   1   17.07    0.83
  -6  -1   1   17.30    0.81
  -6  -1   1   16.92    0.83
   6  -1  -1   16.73    0.63
  -6   1   1   17.56    0.81
  -6   1   1   18.52    0.83
  -6   1   1   17.36    0.85
  -6   1   1   16.98    0.73
  -6   1   1   16.66    0.77
   6   1  -1   17.96    0.74
   6   1  -1   18.84    0.83
   6   1  -1   16.96    0.81
   6   1  -1   17.98    0.74
   6   1  -1   16.01    0.73
  -6   1   1   17.18    0.85
   6   1  -1   17.15    0.70
  -6   1   1   17.10    0.75
   6   1  -1   16.85    0.71
   6   1  -1   16.63    0.75
  -6   1   1   16.43    0.77
  -6   1   1   16.88    0.81
   6   1  -1   18.49    0.73
  -6   1   1   18.91    0.76
  -6   1   1   18.83    0.85
   5  -1  -1    0.37    0.14
   5  -1  -1    0.69    0.23
   5  -1  -1    0.42    0.19
  -5  -1   1    0.03    0.20
   5  -1  -1    0.32    0.18
  -5  -1   1    0.31    0.17
   5  -1  -1    0.08    0.19
  -5  -1   1   -0.10    0.17
   5  -1  -1    0.24    0.20
   5  -1  -1    0.46    0.20
   5  -1  -1    0.17    0.17
   5  -1  -1    0.00    0.16
  -5  -1   1    0.03    0.19
   5  -1  -1   -0.02    0.18
   5  -1  -1    0.42    0.18
  -5  -1   1    0.10    0.20
  -5  -1   1    0.19    0.19
  -5  -1   1    0.20    0.20
  -5  -1   1    0.18    0.18
  -5  -1   1    0.31    0.23
  -5  -1   1    0.22    0.21
  -5  -1   1    0.53    0.18
  -5   1   1    0.14    0.21
   5   1  -1    0.45    0.18
  -5   1   1    0.49    0.21
   5   1  -1    0.34    0.19
  -5   1   1    0.16    0.21
  -5   1   1    0.39    0.23
  -5   1   1    0.25    0.22
   5   1  -1    0.21    0.19
  -5   1   1    0.29    0.19
  -5   1   1    0.10    0.18
   5   1  -1    0.21    0.19
  -5   1   1    0.25    0.19
  -5   1   1    0.14    0.22
   5   1  -1    0.35    0.17
  -5   1   1    0.47    0.21
   5   1  -1    0.19    0.20
   5   1  -1    0.50    0.24
   5   1  -1    0.32    0.16
   5   1  -1    0.11    0.16
  -4  -1   1   15.83    0.61
   4  -1  -1   14.76    0.61
  -4  -1   1   15.97    0.64
  -4  -1   1   16.64    0.58
   4  -1  -1   15.74    0.62
  -4  -1   1   15.68    0.64
   4  -1  -1   14.66    0.61
   4  -1  -1   15.39    0.60
  -4  -1   1   15.34    0.65
  -4  -1   1   14.99    0.57
   4  -1  -1   15.93    0.63
   4  -1  -1   15.34    0.54
   4  -1  -1   14.12    0.60
  -4  -1   1   16.02    0.61
   4  -1  -1   13.73    0.64
   4  -1  -1   15.17    0.60
  -4  -1   1   15.55    0.58
  -4  -1   1   15.10    0.63
   4  -1  -1   16.16    0.64
  -4  -1   1   14.45    0.63
  -4  -1   1   15.23    0.64
  -4  -1   1   15.92    0.68
   4  -1  -1   15.55    0.68
   4   1  -1   15.24    0.62
  -4   1   1   19.08    0.69
  -4   1   1   15.92    0.69
   4   1  -1   15.18    0.58
  -4   1   1   15.82    0.61
   4   1  -1   15.65    0.66
   4   1  -1   15.74    0.59
   4   1  -1   15.54    0.59
  -4   1   1   15.69    0.66
  -4   1   1   15.51    0.69
  -4   1   1   15.13    0.66
  -4   1   1   16.44    0.62
  -4   1   1   15.97    0.63
   4   1  -1   15.45    0.59
   4   1  -1   15.40    0.60
  -4   1   1   15.80    0.60
   4   1  -1   15.21    0.59
  -4   1   1   16.10    0.65
  -4   1   1   15.32    0.61
   4   1  -1   15.51    0.66
  -3  -1   1   81.81    2.77
  -3  -1   1   80.80    2.62
  -3  -1   1   82.65    2.59
   3  -1  -1   82.32    2.40
  -3  -1   1   84.58    2.48
   3  -1  -1   84.05    2.40
   3  -1  -1   81.34    2.47
  -3  -1   1   82.16    2.39
  -3  -1   1   80.17    2.38
   3  -1  -1   80.04    2.58
  -3  -1   1   81.16    2.39
   3  -1  -1   82.86    2.63
   3  -1  -1   85.90    2.60
   3  -1  -1   80.95    2.39
   3  -1  -1   82.16    2.47
  -3  -1   1   80.81    2.58
  -3  -1   1   82.40    2.77
  -3  -1   1   86.43    2.39
  -3  -1   1   83.93    2.41
   3  -1  -1   81.99    2.39
   3  -1  -1   81.17    2.30
   3  -1  -1   84.89    2.55
  -3  -1   1   83.51    2.38
  -3  -1   1   77.03    2.51
  -3   1   1   81.33    2.54
  -3   1   1   82.50    2.60
  -3   1   1   87.06    2.42
  -3   1   1   83.29    2.41
  -3   1   1   85.54    2.40
   3   1  -1   81.43    2.38
  -3   1   1   81.42    2.64
  -3   1   1   89.68    2.45
  -3   1   1   82.88    2.49
  -3   1   1   79.35    2.39
   3   1  -1   80.61    2.28
   3   1  -1   85.06    2.58
   3   1  -1   82.36    2.61
   3   1  -1   83.45    2.54
  -3   1   1   82.84    2.78
   3   1  -1   82.00    2.58
  -3   1   1   83.84    2.50
   3   1  -1   79.76    2.38
   3   1  -1   81.53    2.38
  -3   1   1   81.19    2.40
  -3   1   1   81.99    2.61
   3   1  -1   80.71    2.46
   2  -1  -1    0.01    0.08
  -2  -1   1    0.10    0.07
  -2  -1   1    0.09    0.08
  -2  -1   1    0.09    0.07
   2  -1  -1    0.17    0.09
   2  -1  -1    0.10    0.08
   2  -1  -1    0.04    0.09
   2  -1  -1    0.06    0.09
  -2  -1   1    0.07    0.07
  -2  -1   1    0.12    0.08
   2  -1  -1    0.03    0.09
  -2  -1   1    0.10    0.08
  -2  -1   1   -0.09    0.08
  -2  -1   1   -0.01    0.09
  -2  -1   1    0.07    0.08
   2  -1  -1    0.15    0.10
   2  -1  -1    0.05    0.06
   2  -1  -1    0.13    0.07
   2  -1  -1    0.01    0.10
   2  -1  -1    0.05    0.08
   2   1  -1    0.08    0.09
  -2   1   1    0.05    0.08
  -2   1   1    0.10    0.10
  -2   1   1    0.05    0.08
  -2   1   1   -0.02    0.08
   2   1  -1    0.10    0.08
  -2   1   1    0.03    0.07
  -2   1   1    0.11    0.09
   2   1  -1    0.00    0.09
   2   1  -1   -0.08    0.07
  -2   1   1    0.06    0.07
  -2   1   1    0.01    0.09
  -2   1   1    0.03    0.08
  -2   1   1    0.18    0.11
  -2   1   1    0.11    0.10
  -2   1   1    0.02    0.06
   2   1  -1    0.12    0.08
  -2   1   1    0.03    0.07
  -2   1   1    0.09    0.11
   1  -1  -1    0.26    0.06
  -1   1   1    0.06    0.05
  -1   1   1    0.02    0.04
   0  -1  -1    0.07    0.04
   0  -1   1    0.01    0.03
   0  -1  -1    0.04    0.04
   0  -1  -1    0.02    0.03
   0  -1  -1    0.02    0.03
   0  -1  -1    0.04    0.03
   0  -1   1    0.03    0.03
   0  -1   1    0.02    0.03
   0   1  -1    0.02    0.03
   0   1  -1    0.00    0.03
   0   1  -1    0.01    0.03
   0   1  -1    0.03    0.03
   0   1   1   -0.01    0.03
   0   1   1   -0.01    0.03
   0   1   1    0.01    0.04
   1  -1   1  298.27    8.15
  -1  -1  -1  294.97    8.14
   1  -1   1  268.28    8.49
  -1  -1  -1  294.46    8.96
  -1  -1  -1  298.05    8.54
  -1  -1  -1  302.32    8.28
  -1  -1  -1  296.89    8.90
  -1  -1  -1  313.40    8.10
   1  -1   1  304.50    8.26
   1  -1   1  249.49    8.24
   1  -1   1  284.16    8.10
  -1  -1  -1  258.35    8.25
   1  -1   1  306.68    8.66
  -1  -1  -1  302.16    8.26
   1  -1   1  302.25    8.90
  -1  -1  -1  290.37    8.51
  -1  -1  -1  310.57    8.50
   1  -1   1  299.21    8.95
  -1   1  -1  282.21    8.51
  -1   1  -1  312.67    8.10
   1   1   1  307.06    8.51
   1   1   1  299.73    8.65
  -1   1  -1  300.42    8.15
  -1   1  -1  294.36    8.89
  -1   1  -1  301.65    8.50
   1   1   1  297.54    8.95
  -1   1  -1  248.97    8.24
   1   1   1  274.03    8.10
  -1   1  -1  296.68    8.27
  -1   1  -1  300.04    8.26
  -1   1  -1  293.54    8.96
   2  -1   1   19.35    0.70
  -2  -1  -1   20.02    0.77
   2  -1   1   19.03    0.69
  -2  -1  -1   19.29    0.71
  -2  -1  -1   19.02    0.73
   2  -1   1   19.39    0.72
  -2  -1  -1   19.22    0.71
   2  -1   1   20.56    0.75
   2  -1   1   19.51    0.75
  -2  -1  -1   20.38    0.81
   2  -1   1   20.15    0.71
  -2  -1  -1   19.94    0.79
   2  -1   1   20.48    0.77
   2  -1   1   19.81    0.74
   2  -1   1   19.77    0.71
  -2  -1  -1   20.22    0.73
   2  -1   1   20.36    0.70
  -2  -1  -1   19.77    0.76
  -2  -1  -1   20.91    0.71
  -2  -1  -1   21.19    0.71
  -2  -1  -1   19.53    0.72
  -2  -1  -1   20.11    0.71
   2  -1   1   19.86    0.71
  -2  -1  -1   21.15    0.75
   2  -1   1   20.30    0.81
   2  -1   1   19.74    0.79
  -2  -1  -1   19.60    0.76
  -2  -1  -1   20.56    0.77
  -2   1  -1   20.44    0.71
   2   1   1   21.40    0.80
   2   1   1   20.07    0.76
  -2   1  -1   20.50    0.72
   2   1   1   19.55    0.76
   2   1   1   21.40    0.75
   2   1   1   19.68    0.70
   2   1   1   19.08    0.71
   2   1   1   18.52    0.73
  -2   1  -1   19.37    0.73
  -2   1  -1   21.45    0.72
  -2   1  -1   19.82    0.80
  -2   1  -1   20.92    0.75
  -2   1  -1   19.26    0.73
   2   1   1   20.03    0.69
  -2   1  -1   19.72    0.81
   2   1   1   19.56    0.72
   2   1   1   20.92    0.70
  -2   1  -1   20.14    0.71
  -2   1  -1   20.29    0.77
  -2   1  -1   21.22    0.76
  -2   1  -1   18.72    0.75
   2   1   1   19.32    0.78
   2   1   1   21.59    0.73
  -2   1  -1   20.94    0.73
  -2   1  -1   20.17    0.77
   2   1   1   19.70    0.69
  -3  -1  -1  131.22    4.11
   3  -1   1  135.96    3.91
  -3  -1  -1  131.61    3.91
  -3  -1  -1  131.35    4.02
   3  -1   1  132.98    4.04
  -3  -1  -1  130.91    4.27
  -3  -1  -1  134.84    3.92
  -3  -1  -1  138.15    3.89
   3  -1   1  133.93    4.27
  -3  -1  -1  136.14    3.91
  -3  -1  -1  130.71    3.88
   3  -1   1  134.89    3.90
  -3  -1  -1  133.22    4.22
  -3  -1  -1  137.05    4.06
  -3  -1  -1  132.32    4.21
  -3  -1  -1  134.33    4.04
   3  -1   1  128.34    3.87
   3  -1   1  131.56    3.88
   3  -1   1  133.47    3.91
  -3  -1  -1  133.59    4.49
   3  -1   1  134.42    3.73
  -3  -1  -1  131.57    4.05
  -3  -1  -1  129.53    3.88
   3  -1   1  142.70    4.06
   3  -1   1  130.34    4.12
   3  -1   1  133.63    4.04
   3  -1   1  137.97    4.22
   3  -1   1  134.37    3.94
  -3  -1  -1  132.72    3.93
   3   1   1  134.13    4.12
   3   1   1  138.96    3.91
   3   1   1  128.25    3.86
  -3   1  -1  139.34    3.89
  -3   1  -1  132.15    4.27
  -3   1  -1  138.48    3.92
   3   1   1  131.67    3.87
   3   1   1  129.54    3.71
  -3   1  -1  138.97    3.92
  -3   1  -1  130.62    4.11
   3   1   1  137.06    4.27
  -3   1  -1  134.53    4.05
  -3   1  -1  133.65    3.92
   3   1   1  140.02    4.05
  -3   1  -1  137.67    4.23
   3   1   1  130.96    3.92
  -3   1  -1  139.13    4.07
  -3   1  -1  126.95    3.88
  -3   1  -1  136.40    4.05
   3   1   1  133.77    4.03
  -3   1  -1  138.30    3.95
   3   1   1  135.43    4.03
  -3   1  -1  134.69    4.51
  -3   1  -1  134.89    4.23
   3   1   1  135.89    3.90
   3   1   1  136.45    4.20
  -4  -1  -1   -0.16    0.20
   4  -1   1    0.10    0.20
   4  -1   1   -0.31    0.18
   4  -1   1   -0.30    0.16
  -4  -1  -1    0.11    0.21
   4  -1   1   -0.32    0.19
  -4  -1  -1   -0.14    0.17
   4  -1   1    0.53    0.21
   4  -1   1   -0.03    0.20
   4  -1   1   -0.01    0.21
  -4  -1  -1    0.06    0.20
   4  -1   1    0.24    0.18
  -4  -1  -1    0.00    0.18
  -4  -1  -1   -0.06    0.23
   4  -1   1    0.24    0.18
  -4  -1  -1   -0.04    0.21
  -4  -1  -1    0.40    0.26
  -4  -1  -1    0.08    0.20
   4  -1   1   -0.21    0.22
   4  -1   1    0.35    0.20
  -4  -1  -1   -0.05    0.20
  -4  -1  -1    0.22    0.20
  -4  -1  -1   -0.16    0.17
   4  -1   1   -0.10    0.22
  -4  -1  -1    0.00    0.21
   4  -1   1   -0.21    0.20
   4   1   1    0.72    0.27
   4   1   1   -0.39    0.20
  -4   1  -1    0.68    0.27
   4   1   1    0.08    0.18
  -4   1  -1   -0.19    0.20
  -4   1  -1    0.66    0.23
   4   1   1   -0.12    0.19
   4   1   1    0.07    0.18
  -4   1  -1   -0.01    0.20
  -4   1  -1   -0.08    0.18
  -4   1  -1    0.64    0.25
  -4   1  -1    0.19    0.18
  -4   1  -1    0.04    0.19
  -4   1  -1   -0.10    0.21
   4   1   1    0.44    0.20
   4   1   1    0.11    0.17
  -4   1  -1   -0.04    0.18
  -4   1  -1    0.23    0.27
   4   1   1    0.05    0.18
   4   1   1    0.61    0.22
   5  -1   1    0.72    0.20
  -5  -1  -1    0.84    0.27
   5  -1   1    0.64    0.24
   5  -1   1    0.66    0.28
  -5  -1  -1    0.32    0.30
  -5  -1  -1    0.65    0.23
  -5  -1  -1    0.75    0.24
   5  -1   1    0.27    0.23
  -5  -1  -1    0.36    0.25
   5  -1   1    0.87    0.26
  -5  -1  -1    0.62    0.24
  -5  -1  -1    0.72    0.25
   5  -1   1    0.37    0.22
   5  -1   1    0.56    0.26
   5  -1   1    0.83    0.27
  -5  -1  -1    0.87    0.24
  -5  -1  -1    0.86    0.27
  -5  -1  -1    0.64    0.25
   5  -1   1    0.57    0.23
   5  -1   1    0.94    0.24
  -5  -1  -1    0.87    0.28
  -5  -1  -1    0.86    0.30
  -5  -1  -1    0.42    0.26
   5  -1   1    0.30    0.27
   5   1   1    0.19    0.21
  -5   1  -1    0.68    0.26
   5   1   1    0.63    0.22
  -5   1  -1    0.92    0.29
   5   1   1    0.77    0.27
   5   1   1    1.08    0.23
  -5   1  -1    0.53    0.23
  -5   1  -1    0.82    0.28
  -5   1  -1    0.77    0.29
  -5   1  -1    0.63    0.26
   5   1   1    0.45    0.27
   5   1   1    0.80    0.25
   5   1   1    0.64    0.27
  -5   1  -1    0.76    0.23
  -5   1  -1    0.79    0.28
  -5   1  -1    0.76    0.31
   5   1   1    0.72    0.23
   5   1   1    1.00    0.21
  -5   1  -1    0.58    0.25
  -5   1  -1    0.72    0.24
   5   1   1    0.57    0.26
  -5   1  -1    0.50    0.25
   5   1   1    0.72    0.25
  -6  -1  -1    0.20    0.22
  -6  -1  -1    0.33    0.21
  -6  -1  -1    0.42    0.24
  -6  -1  -1    0.18    0.27
  -6  -1  -1    0.13    0.24
   6  -1   1   -0.04    0.23
  -6  -1  -1    0.18    0.23
  -6  -1  -1    0.32    0.26
   6  -1   1    0.41    0.22
   6  -1   1    0.75    0.25
  -6  -1  -1    0.16    0.23
  -6  -1  -1    0.10    0.24
   6  -1   1    0.50    0.26
   6  -1   1    0.18    0.21
   6  -1   1    0.33    0.22
   6  -1   1    0.34    0.22
   6  -1   1    0.27    0.22
  -6  -1  -1    0.30    0.25
  -6  -1  -1    0.32    0.24
  -6  -1  -1    0.32    0.24
  -6  -1  -1    0.13    0.20
   6  -1   1    0.20    0.25
   6  -1   1    0.27    0.18
   6   1   1    0.27    0.25
   6   1   1    0.24    0.20
   6   1   1    0.29    0.23
  -6   1  -1    0.36    0.26
  -6   1  -1    0.36    0.24
  -6   1  -1    0.27    0.20
  -6   1  -1    0.54    0.26
   6   1   1    0.43    0.21
   6   1   1    0.44    0.24
   6   1   1    0.23    0.18
  -6   1  -1    0.39    0.27
  -6   1  -1    0.41    0.31
   6   1   1    0.60    0.25
  -6   1  -1    0.51    0.24
   6   1   1    0.29    0.22
   6   1   1    0.31    0.27
  -6   1  -1    0.05    0.24
  -6   1  -1   -0.08    0.21
  -6   1  -1    0.40    0.25
   6   1   1    0.24    0.21
   6   1   1    0.32    0.21
  -6   1  -1    0.70    0.26
  -6   1  -1    0.11    0.21
   7  -1   1   99.60    3.27
   7  -1   1  104.77    3.61
   7  -1   1  110.61    3.28
  -7  -1  -1  108.39    3.52
  -7  -1  -1  106.89    3.39
  -7  -1  -1  107.46    3.42
  -7  -1  -1  101.43    3.65
   7  -1   1  110.84    3.40
  -7  -1  -1  113.25    3.57
   7  -1   1  112.48    3.74
  -7  -1  -1  111.12    3.51
  -7  -1  -1  105.07    3.74
   7  -1   1  109.53    3.33
  -7  -1  -1  106.68    3.51
   7  -1   1  106.92    3.45
  -7  -1  -1  105.11    3.37
  -7  -1  -1  110.84    3.59
  -7  -1  -1  110.25    3.90
   7  -1   1  105.88    3.37
   7  -1   1  104.44    3.59
  -7  -1  -1  109.53    3.68
   7  -1   1  107.16    3.27
   7   1   1  105.63    3.44
  -7   1  -1  100.58    3.49
   7   1   1  107.26    3.59
  -7   1  -1  108.99    3.77
   7   1   1  109.88    3.22
  -7   1  -1  106.73    3.55
  -7   1  -1  107.93    3.90
  -7   1  -1  107.47    3.59
   7   1   1  107.00    3.23
  -7   1  -1  105.10    3.67
  -7   1  -1  110.08    3.54
   7   1   1  108.13    3.37
  -7   1  -1  106.44    3.37
   7   1   1  108.30    3.29
  -7   1  -1  103.87    3.41
   7   1   1  106.62    3.25
   7   1   1  112.14    3.73
  -7   1  -1  111.07    3.70
   7   1   1  107.59    3.39
  -7   1  -1  109.61    3.40
   7   1   1  103.27    3.27
   7   1   1  106.06    3.60
   8  -1   1   11.35    0.72
  -8  -1  -1   11.19    0.84
   8  -1   1   10.92    0.83
  -8  -1  -1   12.11    0.76
  -8  -1  -1   12.15    0.75
  -8  -1  -1   11.18    0.76
   8  -1   1   12.22    0.74
  -8  -1  -1   10.31    0.75
  -8  -1  -1   10.56    0.78
   8  -1   1   11.15    0.62
   8  -1   1   10.96    0.61
   8  -1   1    9.70    0.71
  -8  -1  -1   10.92    0.77
   8  -1   1   11.21    0.71
   8  -1   1   10.65    0.80
   8  -1   1   11.17    0.76
  -8  -1  -1   11.08    0.81
  -8  -1  -1   10.22    0.76
  -8  -1  -1   11.33    0.87
   8  -1   1   11.54    0.64
  -8  -1  -1   12.77    0.77
   8   1   1   10.89    0.70
   8   1   1   10.63    0.72
   8   1   1   10.34    0.70
  -8   1  -1   12.27    0.75
   8   1   1   11.24    0.61
  -8   1  -1   11.03    0.76
   8   1   1   10.46    0.79
  -8   1  -1   10.74    0.79
  -8   1  -1   11.10    0.71
  -8   1  -1   11.88    0.79
   8   1   1   11.28    0.60
   8   1   1   11.20    0.73
  -8   1  -1   10.48    0.87
   8   1   1    9.91    0.73
   8   1   1    9.94    0.80
  -8   1  -1    9.98    0.76
   8   1   1   11.21    0.58
  -8   1  -1   10.86    0.74
  -8   1  -1    9.76    0.78
  -8   1  -1   10.66    0.83
  -9  -1  -1   60.88    2.48
   9  -1   1   60.78    2.29
   9  -1   1   63.80    2.50
  -9  -1  -1   61.92    2.37
   9  -1   1   64.97    2.12
  -9  -1  -1   59.76    2.52
  -9  -1  -1   64.73    2.30
   9  -1   1   63.22    2.28
  -9  -1  -1   66.92    2.67
   9  -1   1   63.03    2.24
   9  -1   1   61.58    2.10
  -9  -1  -1   67.77    2.47
  -9  -1  -1   63.84    2.39
   9  -1   1   61.09    2.27
  -9  -1  -1   66.32    2.34
   9  -1   1   62.28    2.03
  -9   1  -1   64.40    2.57
   9   1   1   64.57    1.97
   9   1   1   58.71    2.23
   9   1   1   63.70    2.31
  -9   1  -1   63.30    2.66
   9   1   1   66.19    2.50
   9   1   1   62.63    2.23
   9   1   1   61.19    2.08
  -9   1  -1   66.29    2.35
  -9   1  -1   58.72    2.48
  -9   1  -1   65.59    2.46
   9   1   1   64.54    2.28
   9   1   1   68.40    2.09
  -9   1  -1   63.73    2.28
  -9   1  -1   62.71    2.40
  10  -1   1    0.14    0.30
 -10  -1  -1   -0.04    0.33
  10  -1   1    0.33    0.35
 -10  -1  -1    0.03    0.44
  10  -1   1   -0.15    0.37
  10  -1   1   -0.16    0.31
  10  -1   1    0.19    0.22
 -10  -1  -1   -0.13    0.37
  10  -1   1    0.59    0.35
 -10  -1  -1    0.21    0.40
 -10  -1  -1    0.38    0.40
 -10  -1  -1    0.44    0.42
  10   1   1    0.07    0.30
 -10   1  -1   -0.53    0.42
  10   1   1   -0.01    0.32
 -10   1  -1    0.35    0.43
 -10   1  -1    0.08    0.37
 -10   1  -1    0.38    0.37
 -10   1  -1   -0.04    0.40
  10   1   1   -0.20    0.33
  10   1   1   -0.04    0.36
  10   1   1    0.08    0.33
 -10   1  -1    0.02    0.33
 -11  -1  -1    0.69    0.40
  11  -1   1    0.27    0.33
  11  -1   1    0.63    0.44
 -11  -1  -1    1.06    0.47
  11  -1   1    0.92    0.41
 -11  -1  -1    0.32    0.40
 -11  -1  -1    0.46    0.45
  11  -1   1    0.53    0.38
  11  -1   1    0.53    0.35
  11   1   1    1.15    0.41
  11   1   1    0.25    0.42
  11   1   1    0.34    0.31
 -11   1  -1    0.59    0.46
  11   1   1    0.48    0.36
 -11   1  -1    0.70    0.43
 -11   1  -1    0.66    0.39
 -11   1  -1    0.81    0.46
  11   1   1    0.81    0.41
 -12  -1  -1   -0.26    0.41
  12  -1   1    0.39    0.34
 -12  -1  -1   -0.51    0.37
 -12  -1  -1    0.45    0.41
  12  -1   1    0.17    0.39
  12  -1   1   -0.57    0.31
  12  -1   1    0.26    0.36
  12   1   1    0.68    0.40
 -12   1  -1   -0.16    0.38
  12   1   1    0.09    0.31
  12   1   1   -0.46    0.30
 -12   1  -1    0.00    0.45
 -12   1  -1    0.04    0.41
  12   1   1   -0.25    0.33
  13  -1   1   58.14    2.45
  13  -1   1   58.94    2.20
 -13  -1  -1   62.75    2.50
  13  -1   1   57.11    2.37
  13  -1   1   59.96    2.42
 -13   1  -1   57.36    2.42
  13   1   1   57.20    2.38
  13   1   1   56.14    2.34
  13   1   1   59.27    2.18
  13   1   1   58.53    2.44
 -13  -2   1   40.94    1.95
 -13  -2   1   42.38    1.88
  13  -2  -1   43.17    1.89
  13  -2  -1   39.68    1.83
  13  -2  -1   42.63    1.81
  13  -2  -1   44.27    1.51
 -13   2   1   42.75    1.89
  13   2  -1   40.79    1.74
  13   2  -1   40.18    1.82
  13   2  -1   39.42    1.99
 -13   2   1   42.38    1.98
  13   2  -1   43.25    1.84
  12  -2  -1    0.52    0.40
 -12  -2   1   -0.15    0.35
  12  -2  -1    0.01    0.27
  12  -2  -1    0.05    0.31
 -12  -2   1    0.47    0.51
 -12  -2   1    0.31    0.41
  12  -2  -1   -0.41    0.34
  12  -2  -1   -0.25    0.37
 -12  -2   1    0.04    0.37
  12   2  -1    0.12    0.35
  12   2  -1    0.15    0.41
 -12   2   1   -0.22    0.39
 -12   2   1   -0.46    0.37
 -12   2   1    0.69    0.41
  12   2  -1    0.27    0.35
  12   2  -1   -0.35    0.25
 -12   2   1    0.47    0.51
 -11  -2   1   -0.88    0.42
 -11  -2   1   -0.26    0.35
 -11  -2   1    0.02    0.38
  11  -2  -1    0.56    0.34
  11  -2  -1   -0.21    0.32
  11  -2  -1   -0.47    0.28
  11  -2  -1    0.19    0.26
  11  -2  -1   -0.07    0.33
 -11  -2   1    0.33    0.36
  11   2  -1   -0.51    0.30
 -11   2   1   -0.15    0.33
  11   2  -1   -0.29    0.37
 -11   2   1   -0.10    0.35
  11   2  -1    0.23    0.26
 -11   2   1    0.02    0.35
 -11   2   1    0.25    0.39
  11   2  -1   -0.47    0.29
  11   2  -1   -0.16    0.26
 -11   2   1   -0.54    0.43
 -10  -2   1   -0.03    0.34
  10  -2  -1    0.03    0.31
 -10  -2   1    0.24    0.33
  10  -2  -1   -0.22    0.31
 -10  -2   1    0.11    0.31
  10  -2  -1    0.59    0.30
  10  -2  -1    0.26    0.27
  10  -2  -1    0.41    0.35
 -10  -2   1    0.47    0.35
 -10  -2   1    0.22    0.40
 -10  -2   1   -0.03    0.32
 -10  -2   1    0.15    0.32
 -10   2   1    0.09    0.34
 -10   2   1    0.51    0.36
 -10   2   1   -0.15    0.36
 -10   2   1    0.26    0.38
  10   2  -1    0.22    0.25
 -10   2   1    0.74    0.35
  10   2  -1    0.10    0.35
 -10   2   1   -0.63    0.38
  10   2  -1    0.28    0.32
  10   2  -1    0.24    0.32
 -10   2   1    0.30    0.34
  10   2  -1    0.09    0.25
  -9  -2   1   66.19    2.44
   9  -2  -1   58.18    2.12
   9  -2  -1   64.92    2.40
  -9  -2   1   65.19    2.19
  -9  -2   1   60.46    2.46
  -9  -2   1   65.61    2.38
  -9  -2   1   56.80    2.20
  -9  -2   1   59.47    2.33
  -9  -2   1   62.03    2.27
  -9  -2   1   65.36    2.28
   9  -2  -1   62.60    2.16
   9  -2  -1   62.13    2.12
   9  -2  -1   57.21    2.15
  -9  -2   1   61.96    2.23
   9  -2  -1   63.63    2.16
   9  -2  -1   57.40    2.30
   9  -2  -1   60.84    2.10
  -9  -2   1   59.67    2.13
  -9   2   1   62.32    2.38
   9   2  -1   61.75    2.33
   9   2  -1   63.15    2.11
  -9   2   1   61.79    2.43
   9   2  -1   59.38    2.03
   9   2  -1   60.79    2.31
   9   2  -1   63.75    2.09
   9   2  -1   60.36    2.09
  -9   2   1   62.44    2.31
   9   2  -1   63.80    2.18
  -9   2   1   60.11    2.36
  -9   2   1   63.37    2.28
  -9   2   1   61.64    2.19
  -9   2   1   58.62    2.48
  -9   2   1   60.97    2.22
  -9   2   1   63.02    2.16
  -9   2   1   58.90    2.23
   8  -2  -1    9.39    0.68
  -8  -2   1   10.04    0.65
  -8  -2   1   10.58    0.63
  -8  -2   1   11.29    0.72
  -8  -2   1    9.98    0.70
   8  -2  -1   10.30    0.68
  -8  -2   1   10.16    0.69
   8  -2  -1   10.86    0.60
  -8  -2   1    9.58    0.72
   8  -2  -1    9.71    0.72
   8  -2  -1   10.38    0.60
   8  -2  -1    9.78    0.46
  -8  -2   1   10.93    0.63
  -8  -2   1   11.26    0.66
  -8  -2   1    9.36    0.67
  -8  -2   1    9.34    0.62
   8  -2  -1    9.81    0.62
   8  -2  -1    9.36    0.64
   8  -2  -1   10.69    0.65
  -8   2   1   11.12    0.67
  -8   2   1   10.84    0.72
   8   2  -1   10.51    0.56
   8   2  -1   10.43    0.65
   8   2  -1    8.95    0.59
  -8   2   1   10.09    0.75
  -8   2   1   11.19    0.76
   8   2  -1    9.90    0.64
   8   2  -1    9.79    0.54
   8   2  -1    9.67    0.62
  -8   2   1   10.38    0.65
  -8   2   1    9.11    0.64
  -8   2   1   11.02    0.64
   8   2  -1   10.75    0.70
  -8   2   1   11.46    0.73
  -8   2   1    9.14    0.69
  -8   2   1   10.08    0.65
   8   2  -1    9.38    0.69
   7  -2  -1  103.52    3.47
   7  -2  -1  109.72    3.44
  -7  -2   1  105.26    3.27
   7  -2  -1  103.15    3.25
   7  -2  -1  102.22    3.23
   7  -2  -1  105.41    3.24
  -7  -2   1  104.65    3.36
   7  -2  -1  106.78    3.57
   7  -2  -1  103.90    3.30
  -7  -2   1  105.13    3.52
  -7  -2   1  106.80    3.25
  -7  -2   1  107.03    3.73
  -7  -2   1  103.79    3.58
  -7  -2   1  107.62    3.40
  -7  -2   1  103.09    3.37
   7  -2  -1  101.74    3.10
  -7  -2   1  108.79    3.53
   7  -2  -1  107.65    3.16
   7  -2  -1  103.97    3.24
  -7   2   1  102.26    3.24
   7   2  -1  106.15    3.12
   7   2  -1  106.09    3.37
  -7   2   1  108.08    3.28
  -7   2   1  105.61    3.61
  -7   2   1  106.81    3.55
   7   2  -1  104.50    3.24
  -7   2   1  104.74    3.77
  -7   2   1  105.00    3.39
  -7   2   1  102.20    3.29
   7   2  -1  110.43    3.55
   7   2  -1  104.83    3.25
   7   2  -1  105.32    3.22
   7   2  -1  107.34    3.47
   7   2  -1  102.95    3.20
  -7   2   1  113.44    3.45
  -7   2   1  105.92    3.54
  -6  -2   1    6.82    0.44
   6  -2  -1    6.11    0.46
   6  -2  -1    6.12    0.46
   6  -2  -1    6.00    0.43
   6  -2  -1    5.90    0.41
  -6  -2   1    6.80    0.45
   6  -2  -1    6.59    0.43
   6  -2  -1    5.78    0.34
  -6  -2   1    6.18    0.49
   6  -2  -1    6.53    0.45
   6  -2  -1    6.13    0.27
  -6  -2   1    5.97    0.42
   6  -2  -1    5.56    0.47
   6  -2  -1    6.40    0.47
  -6  -2   1    7.45    0.49
   6  -2  -1    7.20    0.48
  -6  -2   1    6.42    0.46
  -6  -2   1    6.17    0.48
  -6  -2   1    5.91    0.44
  -6  -2   1    6.42    0.47
  -6  -2   1    6.81    0.49
  -6  -2   1    6.35    0.51
   6  -2  -1    6.04    0.46
   6  -2  -1    6.76    0.52
  -6  -2   1    6.34    0.48
  -6   2   1    6.18    0.45
  -6   2   1    6.75    0.54
  -6   2   1    6.33    0.43
   6   2  -1    5.89    0.47
   6   2  -1    6.43    0.44
  -6   2   1    6.25    0.47
  -6   2   1    5.42    0.48
  -6   2   1    6.61    0.45
  -6   2   1    6.27    0.48
   6   2  -1    6.19    0.44
   6   2  -1    6.14    0.39
  -6   2   1    5.25    0.44
  -6   2   1    5.03    0.49
   6   2  -1    5.98    0.39
   6   2  -1    5.69    0.44
  -6   2   1    6.12    0.51
  -6   2   1    6.76    0.52
   6   2  -1    5.42    0.41
   6   2  -1    5.91    0.39
   6   2  -1    7.29    0.50
   5  -2  -1    0.16    0.19
   5  -2  -1    0.14    0.18
   5  -2  -1    0.12    0.22
   5  -2  -1    0.10    0.19
  -5  -2   1    0.00    0.16
   5  -2  -1    0.24    0.13
  -5  -2   1   -0.12    0.17
   5  -2  -1   -0.19    0.17
  -5  -2   1    0.02    0.16
   5  -2  -1   -0.02    0.21
   5  -2  -1    0.00    0.15
  -5  -2   1   -0.14    0.20
   5  -2  -1    0.18    0.18
  -5  -2   1    0.16    0.21
   5  -2  -1    0.16    0.19
  -5  -2   1    0.04    0.19
   5  -2  -1    0.06    0.19
  -5  -2   1   -0.23    0.18
  -5  -2   1    0.28    0.20
   5  -2  -1    0.01    0.14
  -5  -2   1   -0.16    0.18
  -5  -2   1    0.03    0.18
  -5  -2   1    0.11    0.16
   5  -2  -1    0.35    0.20
  -5  -2   1    0.15    0.18
  -5   2   1   -0.03    0.20
  -5   2   1    0.21    0.17
   5   2  -1    0.44    0.19
  -5   2   1    0.42    0.27
   5   2  -1   -0.11    0.16
  -5   2   1   -0.10    0.17
   5   2  -1    0.01    0.20
   5   2  -1    0.24    0.18
  -5   2   1   -0.07    0.17
   5   2  -1   -0.23    0.17
   5   2  -1    0.06    0.20
  -5   2   1   -0.11    0.20
  -5   2   1   -0.15    0.18
   5   2  -1    0.17    0.16
   5   2  -1    0.38    0.18
  -5   2   1    0.28    0.21
   5   2  -1    0.24    0.17
  -5   2   1    0.16    0.20
  -5   2   1    0.32    0.22
  -5   2   1   -0.05    0.20
  -5   2   1    0.10    0.24
  -4  -2   1   11.84    0.56
  -4  -2   1   12.46    0.56
  -4  -2   1   12.86    0.57
   4  -2  -1   13.77    0.59
  -4  -2   1   12.31    0.52
  -4  -2   1   13.34    0.51
  -4  -2   1   12.67    0.56
  -4  -2   1   12.05    0.59
  -4  -2   1   12.42    0.54
   4  -2  -1   12.06    0.55
   4  -2  -1   13.28    0.59
   4  -2  -1   12.15    0.52
   4  -2  -1   12.30    0.49
  -4  -2   1   12.59    0.50
  -4  -2   1   13.48    0.57
   4  -2  -1   11.60    0.55
   4  -2  -1   12.28    0.61
   4  -2  -1   11.95    0.53
  -4  -2   1   12.27    0.55
  -4  -2   1   13.87    0.51
   4  -2  -1   11.84    0.54
   4  -2  -1   13.48    0.47
   4  -2  -1   12.91    0.56
   4  -2  -1   12.74    0.54
   4  -2  -1   13.93    0.61
  -4   2   1   12.40    0.52
   4   2  -1   12.21    0.58
  -4   2   1   11.15    0.54
   4   2  -1   11.64    0.51
  -4   2   1   12.69    0.64
  -4   2   1   12.67    0.59
   4   2  -1   12.23    0.51
  -4   2   1   12.71    0.59
  -4   2   1   12.59    0.58
  -4   2   1   12.08    0.52
  -4   2   1   12.07    0.54
   4   2  -1   13.10    0.53
  -4   2   1   12.95    0.56
  -4   2   1   12.25    0.63
  -4   2   1   12.12    0.56
  -4   2   1   13.00    0.59
   4   2  -1   12.04    0.52
   4   2  -1   11.34    0.54
   4   2  -1   12.86    0.53
  -3  -2   1  104.70    3.25
  -3  -2   1  105.72    3.19
   3  -2  -1  109.63    3.29
   3  -2  -1  109.37    3.37
  -3  -2   1  107.83    3.38
  -3  -2   1  107.65    3.11
   3  -2  -1  105.37    3.09
  -3  -2   1  109.69    3.20
   3  -2  -1  109.80    3.10
  -3  -2   1  106.14    3.33
  -3  -2   1  106.24    3.33
  -3  -2   1  110.58    3.08
   3  -2  -1  108.00    3.09
   3  -2  -1  107.54    3.34
  -3  -2   1  105.40    3.07
  -3  -2   1  103.10    3.55
   3  -2  -1  106.01    3.09
   3  -2  -1  105.28    3.20
   3  -2  -1  104.06    2.97
   3  -2  -1  106.54    3.09
  -3  -2   1  106.82    3.09
  -3  -2   1  110.33    3.57
  -3  -2   1  108.98    3.07
   3  -2  -1  112.18    3.23
   3  -2  -1  105.88    3.20
   3  -2  -1  107.86    3.40
  -3   2   1  105.21    3.10
   3   2  -1  106.67    3.33
   3   2  -1  112.86    3.27
  -3   2   1  105.90    3.35
  -3   2   1  109.82    3.10
   3   2  -1  107.64    3.37
   3   2  -1  108.70    3.31
   3   2  -1  105.85    3.18
  -3   2   1  106.54    3.38
  -3   2   1  109.12    3.12
  -3   2   1  107.00    3.13
   3   2  -1  104.30    3.06
  -3   2   1  106.93    3.40
  -3   2   1  108.90    3.29
   3   2  -1  104.55    3.07
  -3   2   1  106.75    3.10
  -3   2   1  106.37    3.23
   3   2  -1  106.15    3.06
  -3   2   1  104.25    3.15
  -3   2   1  107.10    3.16
  -3   2   1  109.07    3.61
  -3   2   1  104.48    3.21
   2  -2  -1   76.10    2.23
  -2  -2   1   77.69    2.12
  -2  -2   1   73.00    2.20
  -2  -2   1   73.36    2.13
  -2  -2   1   73.88    2.12
  -2  -2   1   72.55    2.25
  -2  -2   1   76.61    2.22
   2  -2  -1   71.15    2.34
  -2  -2   1   71.71    2.18
  -2  -2   1   75.55    2.33
  -2  -2   1   77.34    2.23
   2  -2  -1   75.09    2.26
   2  -2  -1   73.95    2.32
  -2  -2   1   72.09    2.22
  -2  -2   1   71.51    2.19
   2  -2  -1   75.50    2.29
   2  -2  -1   74.53    2.16
   2  -2  -1   75.33    2.19
   2  -2  -1   73.61    2.15
   2  -2  -1   73.30    2.37
  -2  -2   1   75.42    2.19
  -2  -2   1   72.83    2.26
   2  -2  -1   76.07    2.23
   2  -2  -1   73.82    2.16
  -2  -2   1   73.74    2.34
   2  -2  -1   71.68    2.06
  -2  -2   1   73.52    2.31
  -2   2   1   74.25    2.17
  -2   2   1   73.22    2.26
   2   2  -1   73.45    2.13
   2   2  -1   72.29    2.13
   2   2  -1   72.97    2.12
  -2   2   1   75.44    2.49
   2   2  -1   71.98    2.34
  -2   2   1   75.90    2.38
  -2   2   1   73.03    2.16
  -2   2   1   74.07    2.16
  -2   2   1   70.01    2.35
  -2   2   1   72.50    2.15
  -2   2   1   73.15    2.33
  -2   2   1   72.05    2.19
   2   2  -1   71.06    2.23
  -2   2   1   74.89    2.29
  -2   2   1   75.08    2.23
  -2   2   1   75.79    2.16
   2   2  -1   72.82    2.33
   2   2  -1   76.17    2.27
   2   2  -1   75.79    2.34
   2   2  -1   74.46    2.39
  -1  -2   1  220.44    6.92
  -1  -2   1  238.89    7.33
  -1  -2   1  255.15    6.97
  -1  -2   1  245.15    7.50
  -1  -2   1  223.51    7.02
  -1  -2   1  243.56    6.67
  -1  -2   1  232.03    7.09
  -1  -2   1  239.29    7.34
  -1  -2   1  233.03    6.69
   1  -2  -1  242.74    6.97
   1  -2  -1  243.25    7.09
  -1  -2   1  246.31    7.02
   1  -2  -1  257.58    6.95
   1  -2  -1  240.35    6.76
  -1  -2   1  237.80    7.35
   1  -2  -1  246.29    7.32
  -1  -2   1  244.87    7.36
   1  -2  -1  239.03    6.76
  -1  -2   1  241.18    6.94
  -1  -2   1  228.33    6.96
   1  -2  -1  235.58    7.25
  -1  -2   1  244.35    7.02
  -1  -2   1  228.30    8.44
  -1  -2   1  237.02    7.07
   1  -2  -1  252.37    7.77
  -1  -2   1  258.54    8.53
   1  -2  -1  244.68    6.81
   1  -2  -1  234.41    7.32
   1   2  -1  249.17    7.04
   1   2  -1  241.10    7.38
  -1   2   1  197.99    6.91
   1   2  -1  238.23    7.38
  -1   2   1  250.30    6.74
  -1   2   1  225.52    7.32
  -1   2   1  236.00    6.80
  -1   2   1  215.15    6.79
   1   2  -1  229.56    7.18
  -1   2   1  237.79    7.30
  -1   2   1  244.95    6.68
   1   2  -1  245.10    7.52
   1   2  -1  232.91    6.69
  -1   2   1  244.39    7.28
  -1   2   1  242.16    6.75
   1   2  -1  244.84    7.42
  -1   2   1  213.64    7.05
   1   2  -1  217.03    6.66
   1   2  -1  242.23    7.35
   0  -2  -1    0.12    0.07
   0  -2  -1    0.91    0.12
   0  -2   1    0.02    0.05
   0  -2   1    0.07    0.06
   0  -2  -1    0.83    0.11
   0  -2  -1    0.84    0.10
   0  -2   1    0.84    0.10
   0  -2  -1    0.88    0.11
   0  -2   1    0.40    0.09
   0  -2   1    0.05    0.06
   0  -2   1    0.38    0.09
   0  -2  -1    0.17    0.06
   0  -2   1    0.58    0.09
   0  -2   1    0.82    0.10
   0  -2   1    0.40    0.07
   0  -2  -1    0.26    0.09
   0  -2  -1    0.84    0.11
   0  -2   1    0.16    0.07
   0  -2  -1    0.25    0.07
   0   2  -1    0.78    0.10
   0   2   1    0.05    0.07
   0   2  -1    0.13    0.06
   0   2   1    0.28    0.08
   0   2   1    0.79    0.12
   0   2   1   -0.06    0.07
   0   2   1    0.84    0.10
   0   2   1    0.03    0.07
   0   2  -1    0.07    0.06
   0   2  -1    0.71    0.09
   0   2   1   -0.02    0.07
   0   2   1    0.00    0.06
   0   2   1    0.83    0.12
   0   2   1    0.01    0.06
   0   2  -1    0.81    0.11
   0   2  -1    0.01    0.06
   0   2   1    0.09    0.07
   0   2  -1    0.07    0.06
   0   2   1    0.77    0.09
   0   2   1    0.25    0.08
   0   2   1    0.59    0.11
   0   2  -1    0.03    0.05
   0   2  -1    0.02    0.05
   0   2  -1    0.14    0.07
   0   2   1    0.02    0.07
   1  -2   1    0.50    0.14
  -1  -2  -1    0.61    0.12
  -1  -2  -1    0.70    0.13
   1  -2   1    0.58    0.13
  -1  -2  -1    0.52    0.13
   1  -2   1    0.75    0.14
   1  -2   1    0.70    0.15
  -1  -2  -1    0.62    0.16
  -1  -2  -1    0.56    0.12
   1  -2   1    0.50    0.13
   1  -2   1    0.39    0.11
  -1  -2  -1    0.70    0.15
  -1  -2  -1    0.78    0.15
   1  -2   1    0.75    0.15
   1  -2   1    0.85    0.16
   1  -2   1    0.54    0.11
  -1  -2  -1    0.53    0.13
  -1  -2  -1    0.61    0.14
   1  -2   1    0.65    0.14
   1  -2   1    0.72    0.14
   1  -2   1    0.74    0.14
  -1  -2  -1    0.52    0.12
  -1  -2  -1    0.85    0.15
  -1  -2  -1    0.71    0.14
  -1  -2  -1    0.69    0.13
  -1  -2  -1    0.57    0.13
   1  -2   1    0.68    0.13
  -1   2  -1    0.65    0.14
  -1   2  -1    0.43    0.12
  -1   2  -1    0.57    0.13
   1   2   1    0.65    0.15
  -1   2  -1    0.54    0.13
   1   2   1    0.51    0.12
   1   2   1    0.56    0.14
  -1   2  -1    0.43    0.11
   1   2   1    0.56    0.13
   1   2   1    0.58    0.14
  -1   2  -1    0.46    0.13
   1   2   1    0.55    0.12
   1   2   1    0.62    0.12
   1   2   1    0.77    0.14
  -1   2  -1    0.53    0.12
  -1   2  -1    0.49    0.12
  -1   2  -1    0.49    0.14
   1   2   1    0.56    0.13
  -1   2  -1    0.84    0.14
  -1   2  -1    0.62    0.12
   1   2   1    0.45    0.12
  -1   2  -1    0.49    0.13
  -1   2  -1    0.54    0.13
   1   2   1    0.57    0.14
   1   2   1    0.64    0.13
  -1   2  -1    0.63    0.15
  -1   2  -1    0.71    0.15
   2  -2   1    2.39    0.21
  -2  -2  -1    2.58    0.24
   2  -2   1    2.36    0.22
   2  -2   1    2.05    0.22
  -2  -2  -1    2.25    0.22
   2  -2   1    1.97    0.23
  -2  -2  -1    2.38    0.22
   2  -2   1    1.81    0.20
  -2  -2  -1    2.42    0.22
   2  -2   1    2.21    0.24
  -2  -2  -1    2.23    0.24
   2  -2   1    2.36    0.26
  -2  -2  -1    1.91    0.23
   2  -2   1    2.32    0.25
   2  -2   1    2.07    0.24
   2  -2   1    2.06    0.22
   2  -2   1    1.80    0.21
  -2  -2  -1    2.30    0.20
  -2  -2  -1    1.76    0.19
   2  -2   1    1.90    0.20
   2  -2   1    2.00    0.24
   2  -2   1    2.30    0.23
  -2  -2  -1    2.03    0.20
   2  -2   1    2.08    0.20
  -2  -2  -1    2.32    0.24
  -2  -2  -1    2.41    0.23
  -2  -2  -1    2.01    0.24
  -2   2  -1    2.53    0.24
   2   2   1    1.81    0.20
  -2   2  -1    2.20    0.22
   2   2   1    1.93    0.20
   2   2   1    2.02    0.23
   2   2   1    2.09    0.20
  -2   2  -1    2.36    0.25
  -2   2  -1    1.94    0.22
  -2   2  -1    1.89    0.19
  -2   2  -1    2.06    0.21
   2   2   1    2.08    0.20
  -2   2  -1    2.19    0.21
   2   2   1    1.94    0.22
   2   2   1    2.25    0.21
  -2   2  -1    2.05    0.21
  -2   2  -1    2.23    0.25
   2   2   1    1.81    0.23
  -2   2  -1    1.87    0.23
   2   2   1    1.96    0.19
  -2   2  -1    2.08    0.21
   2   2   1    2.30    0.20
  -2   2  -1    2.28    0.25
   2   2   1    1.91    0.21
  -2   2  -1    2.62    0.23
   2   2   1    2.31    0.25
  -3  -2  -1  211.30    7.02
  -3  -2  -1  211.15    6.57
  -3  -2  -1  206.28    6.39
  -3  -2  -1  213.77    6.30
   3  -2   1  217.21    6.65
   3  -2   1  211.54    6.05
  -3  -2  -1  218.92    6.12
   3  -2   1  211.81    6.16
   3  -2   1  207.89    6.30
   3  -2   1  207.92    6.02
   3  -2   1  216.68    6.10
  -3  -2  -1  208.41    6.05
   3  -2   1  211.81    6.11
   3  -2   1  221.35    6.31
   3  -2   1  206.21    6.57
  -3  -2  -1  208.73    6.15
   3  -2   1  206.66    5.79
  -3  -2  -1  205.35    6.56
  -3  -2  -1  211.12    6.57
   3  -2   1  216.61    6.58
  -3  -2  -1  211.94    6.64
  -3  -2  -1  210.95    6.27
   3  -2   1  209.81    6.42
  -3  -2  -1  212.09    6.31
  -3  -2  -1  217.49    6.31
   3  -2   1  214.43    6.05
   3  -2   1  219.62    6.12
  -3  -2  -1  220.73    6.05
   3   2   1  208.40    6.29
  -3   2  -1  213.10    6.58
   3   2   1  216.42    6.56
  -3   2  -1  215.26    6.32
  -3   2  -1  219.47    6.12
  -3   2  -1  216.16    6.59
   3   2   1  219.74    6.30
  -3   2  -1  208.44    6.05
   3   2   1  214.52    6.63
  -3   2  -1  212.43    6.11
  -3   2  -1  213.54    6.66
   3   2   1  211.28    6.10
  -3   2  -1  220.38    6.05
   3   2   1  200.06    5.77
   3   2   1  209.26    6.03
   3   2   1  214.24    6.09
   3   2   1  212.52    6.13
  -3   2  -1  216.19    7.04
   3   2   1  213.80    6.41
   3   2   1  207.58    6.01
  -3   2  -1  220.50    6.33
   3   2   1  220.88    6.30
  -3   2  -1  213.80    6.42
  -4  -2  -1   33.48    1.26
   4  -2   1   34.78    1.34
  -4  -2  -1   34.42    1.23
   4  -2   1   35.36    1.20
   4  -2   1   34.59    1.27
  -4  -2  -1   33.94    1.27
  -4  -2  -1   35.18    1.34
   4  -2   1   34.12    1.22
  -4  -2  -1   33.25    1.26
  -4  -2  -1   34.28    1.41
   4  -2   1   33.56    1.24
  -4  -2  -1   35.18    1.23
   4  -2   1   33.76    1.27
   4  -2   1   35.71    1.40
  -4  -2  -1   37.30    1.24
   4  -2   1   32.81    1.20
   4  -2   1   34.40    1.21
  -4  -2  -1   39.12    1.32
   4  -2   1   36.42    1.35
  -4  -2  -1   37.72    1.36
  -4  -2  -1   33.69    1.22
  -4  -2  -1   36.93    1.39
  -4  -2  -1   33.30    1.22
   4  -2   1   33.86    1.24
  -4  -2  -1   38.11    1.34
  -4  -2  -1   36.05    1.33
   4  -2   1   35.99    1.32
   4  -2   1   34.47    1.24
   4  -2   1   34.70    1.23
   4   2   1   34.85    1.32
  -4   2  -1   35.62    1.26
   4   2   1   38.38    1.32
  -4   2  -1   35.66    1.32
   4   2   1   33.70    1.19
  -4   2  -1   34.81    1.23
  -4   2  -1   35.50    1.23
   4   2   1   32.38    1.19
  -4   2  -1   34.95    1.34
  -4   2  -1   35.22    1.45
   4   2   1   35.73    1.23
   4   2   1   36.87    1.39
  -4   2  -1   32.75    1.23
   4   2   1   32.29    1.18
  -4   2  -1   34.10    1.38
   4   2   1   34.20    1.25
  -4   2  -1   35.79    1.35
   4   2   1   35.21    1.27
  -4   2  -1   34.16    1.29
   4   2   1   36.34    1.26
  -4   2  -1   30.22    1.32
  -4   2  -1   33.15    1.28
   4   2   1   39.31    1.31
   4   2   1   38.75    1.20
   5  -2   1   25.10    0.96
  -5  -2  -1   24.79    1.00
  -5  -2  -1   24.24    1.06
   5  -2   1   25.37    0.97
   5  -2   1   24.91    1.02
   5  -2   1   25.08    1.04
   5  -2   1   25.39    1.09
   5  -2   1   25.94    1.08
  -5  -2  -1   23.68    1.11
   5  -2   1   23.11    0.99
   5  -2   1   23.62    1.02
  -5  -2  -1   23.65    1.05
   5  -2   1   25.47    0.94
  -5  -2  -1   25.29    1.03
  -5  -2  -1   24.70    0.98
  -5  -2  -1   24.90    0.98
  -5  -2  -1   25.33    1.06
  -5  -2  -1   23.52    1.01
   5  -2   1   25.22    0.98
   5  -2   1   24.42    1.12
  -5  -2  -1   25.49    1.03
  -5  -2  -1   24.85    1.00
  -5  -2  -1   24.24    1.12
  -5  -2  -1   24.04    1.07
  -5  -2  -1   24.54    0.98
   5  -2   1   25.04    1.00
   5  -2   1   24.10    0.94
   5   2   1   26.19    1.12
   5   2   1   24.82    0.98
  -5   2  -1   23.63    1.02
   5   2   1   23.33    0.93
  -5   2  -1   24.66    1.12
   5   2   1   22.71    0.99
   5   2   1   24.55    0.99
   5   2   1   24.49    1.08
  -5   2  -1   24.04    0.99
   5   2   1   24.97    0.93
  -5   2  -1   24.04    1.00
  -5   2  -1   25.23    1.10
  -5   2  -1   24.62    1.09
  -5   2  -1   27.17    1.06
  -5   2  -1   24.87    0.98
   5   2   1   25.42    1.04
   5   2   1   24.94    1.00
   5   2   1   26.34    1.03
   5   2   1   24.35    0.91
  -5   2  -1   24.78    1.17
  -5   2  -1   26.66    1.02
  -5   2  -1   25.93    1.08
  -5   2  -1   25.62    1.09
  -6  -2  -1    1.39    0.35
   6  -2   1    1.44    0.34
   6  -2   1    1.07    0.29
  -6  -2  -1    1.04    0.27
  -6  -2  -1    1.42    0.31
  -6  -2  -1    0.96    0.30
  -6  -2  -1    1.54    0.31
  -6  -2  -1    1.12    0.30
  -6  -2  -1    1.25    0.34
   6  -2   1    1.26    0.30
   6  -2   1    1.16    0.25
   6  -2   1    1.21    0.27
  -6  -2  -1    1.47    0.30
  -6  -2  -1    1.03    0.25
  -6  -2  -1    1.40    0.28
   6  -2   1    0.85    0.26
   6  -2   1    1.42    0.28
   6  -2   1    1.01    0.27
   6  -2   1    1.50    0.25
   6  -2   1    1.28    0.29
  -6  -2  -1    1.43    0.30
  -6  -2  -1    1.07    0.27
  -6  -2  -1    1.17    0.27
  -6   2  -1    1.44    0.36
   6   2   1    1.37    0.29
  -6   2  -1    1.70    0.33
  -6   2  -1    1.01    0.28
  -6   2  -1    1.47    0.31
  -6   2  -1    0.83    0.30
   6   2   1    1.39    0.28
   6   2   1    1.72    0.24
   6   2   1    1.51    0.30
   6   2   1    1.46    0.30
   6   2   1    1.16    0.23
   6   2   1    1.19    0.31
   6   2   1    1.57    0.24
  -6   2  -1    0.91    0.31
  -6   2  -1    1.51    0.30
   6   2   1    1.52    0.28
  -6   2  -1    1.33    0.29
   6   2   1    1.09    0.24
  -6   2  -1    1.74    0.28
  -6   2  -1    1.47    0.33
  -6   2  -1    1.07    0.31
  -6   2  -1    0.90    0.28
   6   2   1    1.07    0.31
   6   2   1    1.26    0.28
   7  -2   1    2.58    0.43
  -7  -2  -1    2.48    0.43
  -7  -2  -1    3.16    0.39
   7  -2   1    2.79    0.39
  -7  -2  -1    1.94    0.36
  -7  -2  -1    2.78    0.44
   7  -2   1    2.26    0.32
  -7  -2  -1    3.34    0.48
  -7  -2  -1    2.04    0.36
  -7  -2  -1    2.80    0.42
   7  -2   1    2.44    0.34
   7  -2   1    2.74    0.38
   7  -2   1    2.56    0.38
  -7  -2  -1    2.62    0.37
  -7  -2  -1    2.58    0.41
   7  -2   1    2.31    0.30
   7  -2   1    2.78    0.45
  -7  -2  -1    2.99    0.42
   7  -2   1    1.69    0.36
   7  -2   1    2.15    0.34
   7  -2   1    2.64    0.37
  -7  -2  -1    2.25    0.38
   7  -2   1    2.14    0.35
  -7  -2  -1    1.82    0.35
  -7   2  -1    2.30    0.41
  -7   2  -1    1.93    0.43
  -7   2  -1    2.08    0.36
   7   2   1    3.16    0.45
  -7   2  -1    2.54    0.38
   7   2   1    2.40    0.36
  -7   2  -1    2.30    0.44
   7   2   1    2.36    0.35
  -7   2  -1    2.74    0.39
  -7   2  -1    2.86    0.43
   7   2   1    1.60    0.36
   7   2   1    2.36    0.35
   7   2   1    2.60    0.37
   7   2   1    2.98    0.44
  -7   2  -1    2.54    0.37
   7   2   1    2.70    0.30
  -7   2  -1    2.33    0.42
   7   2   1    2.76    0.31
   7   2   1    2.82    0.28
  -7   2  -1    2.44    0.39
  -7   2  -1    2.35    0.41
   7   2   1    2.11    0.29
  -8  -2  -1    2.37    0.43
  -8  -2  -1    1.56    0.41
   8  -2   1    1.78    0.33
   8  -2   1    1.89    0.36
   8  -2   1    1.93    0.40
  -8  -2  -1    1.39    0.41
  -8  -2  -1    2.08    0.41
   8  -2   1    2.46    0.48
   8  -2   1    2.04    0.39
   8  -2   1    1.92    0.33
   8  -2   1    2.18    0.38
  -8  -2  -1    2.14    0.46
  -8  -2  -1    2.21    0.41
   8  -2   1    1.68    0.43
  -8  -2  -1    2.03    0.44
   8  -2   1    2.11    0.31
   8  -2   1    1.78    0.36
  -8  -2  -1    2.30    0.39
  -8  -2  -1    2.03    0.39
  -8  -2  -1    1.61    0.47
  -8  -2  -1    1.72    0.39
   8   2   1    1.87    0.43
  -8   2  -1    2.29    0.46
  -8   2  -1    1.99    0.42
  -8   2  -1    2.17    0.41
  -8   2  -1    1.46    0.40
  -8   2  -1    1.94    0.42
   8   2   1    1.92    0.36
   8   2   1    1.93    0.36
  -8   2  -1    1.61    0.36
   8   2   1    1.57    0.30
   8   2   1    2.33    0.38
   8   2   1    1.83    0.40
   8   2   1    1.69    0.37
  -8   2  -1    2.48    0.42
  -8   2  -1    2.42    0.46
  -8   2  -1    2.47    0.41
   8   2   1    1.94    0.43
  -8   2  -1    2.37    0.50
  -9  -2  -1   63.06    2.27
   9  -2   1   62.10    2.26
   9  -2   1   61.25    2.09
   9  -2   1   62.23    2.04
   9  -2   1   62.59    2.29
   9  -2   1   65.07    2.25
  -9  -2  -1   61.35    2.39
   9  -2   1   59.88    2.44
  -9  -2  -1   65.98    2.39
  -9  -2  -1   63.81    2.55
  -9  -2  -1   65.38    2.32
   9  -2   1   64.77    2.12
  -9  -2  -1   57.65    2.42
   9  -2   1   61.28    2.25
  -9  -2  -1   60.97    2.36
  -9  -2  -1   60.47    2.60
   9   2   1   61.41    2.28
   9   2   1   61.71    2.45
  -9   2  -1   62.22    2.26
   9   2   1   62.04    2.23
   9   2   1   62.12    2.24
  -9   2  -1   59.72    2.47
   9   2   1   63.49    1.91
  -9   2  -1   64.70    2.64
  -9   2  -1   65.03    2.44
  -9   2  -1   61.97    2.38
   9   2   1   58.75    2.18
   9   2   1   62.58    2.02
  -9   2  -1   62.91    2.56
  -9   2  -1   63.28    2.32
  10  -2   1    5.08    0.62
  10  -2   1    5.72    0.50
  10  -2   1    5.16    0.60
 -10  -2  -1    4.58    0.64
  10  -2   1    5.61    0.60
 -10  -2  -1    5.14    0.65
 -10  -2  -1    5.92    0.63
 -10  -2  -1    4.68    0.73
  10  -2   1    5.37    0.56
 -10  -2  -1    5.57    0.71
 -10  -2  -1    5.64    0.66
  10  -2   1    6.16    0.73
 -10   2  -1    5.39    0.72
 -10   2  -1    5.93    0.63
 -10   2  -1    5.23    0.73
 -10   2  -1    6.49    0.68
  10   2   1    5.95    0.71
  10   2   1    5.72    0.62
  10   2   1    6.00    0.56
 -10   2  -1    7.60    0.77
 -10   2  -1    5.28    0.67
  10   2   1    5.15    0.57
  10   2   1    5.86    0.64
 -11  -2  -1    3.74    0.61
  11  -2   1    3.24    0.53
 -11  -2  -1    3.96    0.60
  11  -2   1    3.16    0.55
 -11  -2  -1    3.12    0.55
  11  -2   1    3.09    0.36
  11  -2   1    3.94    0.51
  11  -2   1    3.54    0.56
 -11   2  -1    3.59    0.64
 -11   2  -1    3.59    0.54
 -11   2  -1    3.14    0.64
  11   2   1    2.97    0.53
  11   2   1    4.75    0.68
 -11   2  -1    3.23    0.60
  11   2   1    2.99    0.49
  11   2   1    3.69    0.50
  11   2   1    2.92    0.54
 -12  -2  -1    0.34    0.42
 -12  -2  -1    0.35    0.45
  12  -2   1    0.05    0.38
  12  -2   1   -0.27    0.31
  12  -2   1   -0.07    0.37
 -12  -2  -1    0.13    0.49
  12  -2   1    0.67    0.38
 -12   2  -1   -0.07    0.40
  12   2   1    0.42    0.39
  12   2   1   -0.22    0.31
  12   2   1   -0.42    0.35
 -12   2  -1    0.33    0.40
 -12   2  -1    0.02    0.45
  12   2   1   -0.15    0.32
  13  -2   1    8.09    0.86
 -13  -2  -1    7.09    0.84
  13  -2   1    7.87    0.84
  13  -2   1    6.61    0.75
  13  -2   1    7.49    0.70
  13   2   1    7.03    0.66
  13   2   1    5.69    0.72
 -13   2  -1    7.20    0.83
  13   2   1    5.92    0.76
  13   2   1    7.22    0.81
  13  -3  -1   16.49    1.05
 -13  -3   1   17.10    1.13
 -13  -3   1   16.25    1.14
  13  -3  -1   16.27    0.80
  13  -3  -1   16.88    1.12
  13  -3  -1   15.88    1.11
 -13   3   1   15.22    1.17
  13   3  -1   14.40    1.04
  13   3  -1   15.70    0.96
  13   3  -1   16.58    1.07
 -13   3   1   15.71    1.10
  13   3  -1   14.33    1.18
  12  -3  -1    5.70    0.68
  12  -3  -1    6.79    0.66
  12  -3  -1    5.90    0.52
 -12  -3   1    7.16    0.72
  12  -3  -1    6.81    0.69
 -12  -3   1    7.30    0.76
  12  -3  -1    8.12    0.83
 -12  -3   1    6.31    0.81
 -12  -3   1    5.65    0.69
 -12   3   1    7.35    0.72
  12   3  -1    7.61    0.81
  12   3  -1    6.08    0.66
 -12   3   1    6.58    0.73
  12   3  -1    5.71    0.64
 -12   3   1    5.52    0.75
  12   3  -1    6.36    0.59
 -11  -3   1   16.44    1.02
 -11  -3   1   16.99    1.19
  11  -3  -1   18.00    0.89
 -11  -3   1   19.91    1.06
  11  -3  -1   16.19    1.04
  11  -3  -1   17.22    1.15
  11  -3  -1   15.22    1.01
 -11  -3   1   17.07    1.08
  11  -3  -1   17.08    0.99
  11   3  -1   18.37    0.80
  11   3  -1   17.08    1.02
  11   3  -1   20.33    1.19
 -11   3   1   16.13    1.06
 -11   3   1   18.28    1.08
 -11   3   1   18.05    1.26
  11   3  -1   17.55    0.94
 -11   3   1   18.37    1.16
  11   3  -1   17.74    1.01
 -11   3   1   16.92    1.01
  10  -3  -1   -0.47    0.26
 -10  -3   1    0.32    0.35
 -10  -3   1    0.19    0.34
 -10  -3   1   -0.19    0.29
  10  -3  -1   -0.21    0.32
 -10  -3   1    0.29    0.33
  10  -3  -1   -0.29    0.26
 -10  -3   1   -0.45    0.27
  10  -3  -1   -0.15    0.31
  10  -3  -1    0.00    0.38
 -10  -3   1    0.07    0.35
 -10  -3   1   -0.33    0.40
 -10   3   1   -0.58    0.35
  10   3  -1    0.14    0.29
 -10   3   1   -0.24    0.44
  10   3  -1    0.16    0.36
 -10   3   1    0.02    0.30
 -10   3   1   -0.22    0.39
 -10   3   1   -0.57    0.29
  10   3  -1    0.47    0.28
  10   3  -1   -0.65    0.20
 -10   3   1   -0.12    0.30
  10   3  -1   -0.33    0.26
 -10   3   1   -0.60    0.30
   9  -3  -1   16.27    0.65
   9  -3  -1   16.35    1.00
   9  -3  -1   16.48    0.91
  -9  -3   1   16.78    0.91
  -9  -3   1   18.17    0.91
  -9  -3   1   17.58    1.04
  -9  -3   1   16.52    0.93
   9  -3  -1   16.37    0.91
   9  -3  -1   15.65    0.86
   9  -3  -1   15.01    0.80
  -9  -3   1   15.84    0.90
  -9  -3   1   14.73    0.91
   9  -3  -1   18.96    1.04
   9  -3  -1   18.16    0.85
  -9  -3   1   15.76    1.01
  -9  -3   1   17.27    0.97
  -9  -3   1   15.57    0.88
   9   3  -1   15.88    0.83
  -9   3   1   16.91    1.04
  -9   3   1   15.09    0.91
  -9   3   1   17.01    0.99
   9   3  -1   17.08    0.89
  -9   3   1   14.68    0.85
   9   3  -1   16.13    0.97
  -9   3   1   18.07    0.97
   9   3  -1   17.74    0.76
  -9   3   1   18.00    0.94
  -9   3   1   16.32    0.98
  -9   3   1   17.65    0.97
  -9   3   1   15.80    1.05
   9   3  -1   16.55    0.77
   9   3  -1   15.89    0.89
   8  -3  -1   -0.11    0.22
   8  -3  -1   -0.07    0.21
  -8  -3   1   -0.20    0.20
  -8  -3   1   -0.20    0.26
   8  -3  -1   -0.08    0.23
   8  -3  -1    0.12    0.23
   8  -3  -1    0.16    0.29
   8  -3  -1    0.05    0.26
  -8  -3   1    0.07    0.24
  -8  -3   1   -0.04    0.24
  -8  -3   1    0.10    0.25
  -8  -3   1    0.14    0.26
  -8  -3   1   -0.03    0.26
   8  -3  -1    0.19    0.23
  -8  -3   1   -0.20    0.21
   8  -3  -1   -0.02    0.15
  -8  -3   1   -0.30    0.26
   8  -3  -1    0.48    0.31
   8  -3  -1    0.20    0.26
  -8  -3   1    0.16    0.31
  -8   3   1    0.36    0.27
  -8   3   1   -0.14    0.19
   8   3  -1    0.50    0.28
  -8   3   1   -0.22    0.23
   8   3  -1   -0.09    0.23
  -8   3   1    0.33    0.26
   8   3  -1    0.09    0.20
  -8   3   1   -0.08    0.25
   8   3  -1    0.09    0.28
   8   3  -1   -0.27    0.18
   8   3  -1    0.09    0.21
  -8   3   1    0.18    0.29
  -8   3   1    0.07    0.28
   8   3  -1   -0.14    0.19
  -8   3   1   -0.03    0.32
  -8   3   1   -0.08    0.28
  -8   3   1   -0.20    0.26
   8   3  -1   -0.23    0.23
   8   3  -1   -0.14    0.20
   7  -3  -1   25.28    0.95
   7  -3  -1   26.51    1.21
   7  -3  -1   28.68    1.14
   7  -3  -1   26.27    0.87
   7  -3  -1   27.73    1.09
   7  -3  -1   28.18    1.25
  -7  -3   1   27.33    1.19
   7  -3  -1   28.39    1.13
  -7  -3   1   28.05    1.20
  -7  -3   1   25.13    1.16
   7  -3  -1   26.73    1.11
  -7  -3   1   28.07    1.16
  -7  -3   1   28.04    1.10
  -7  -3   1   27.83    1.15
   7  -3  -1   28.74    1.13
   7  -3  -1   25.67    1.09
   7  -3  -1   26.94    1.13
   7  -3  -1   26.73    1.12
  -7  -3   1   25.85    1.09
  -7  -3   1   26.81    1.10
  -7  -3   1   26.90    1.22
  -7  -3   1   25.60    1.12
  -7  -3   1   29.14    1.14
  -7  -3   1   26.62    1.25
   7   3  -1   27.63    1.04
  -7   3   1   27.78    1.13
   7   3  -1   29.07    1.10
  -7   3   1   26.29    1.13
  -7   3   1   27.01    1.15
   7   3  -1   25.51    1.05
   7   3  -1   28.22    1.19
  -7   3   1   29.02    1.32
   7   3  -1   26.74    1.10
  -7   3   1   28.54    1.24
  -7   3   1   29.53    1.23
  -7   3   1   27.26    1.21
  -7   3   1   29.21    1.28
   7   3  -1   27.84    1.05
   7   3  -1   27.36    1.08
  -7   3   1   27.54    1.10
  -7   3   1   29.09    1.14
   7   3  -1   29.15    1.21
   6  -3  -1   26.93    0.96
   6  -3  -1   27.50    1.09
   6  -3  -1   26.60    0.91
  -6  -3   1   26.58    1.05
   6  -3  -1   29.49    1.03
  -6  -3   1   28.30    1.06
  -6  -3   1   28.36    1.17
  -6  -3   1   28.55    1.11
  -6  -3   1   27.44    1.06
  -6  -3   1   26.76    1.12
   6  -3  -1   25.72    1.05
   6  -3  -1   27.13    1.09
   6  -3  -1   25.18    1.05
   6  -3  -1   28.58    1.17
  -6  -3   1   25.93    1.05
   6  -3  -1   26.76    1.07
   6  -3  -1   28.04    1.13
  -6  -3   1   28.66    1.04
  -6  -3   1   27.29    1.17
  -6  -3   1   29.05    1.11
   6  -3  -1   25.96    1.05
  -6  -3   1   26.82    1.02
  -6  -3   1   26.75    1.12
   6  -3  -1   28.82    1.20
   6  -3  -1   27.94    1.07
   6   3  -1   27.43    1.13
  -6   3   1   27.09    1.04
   6   3  -1   26.95    1.02
  -6   3   1   29.74    1.26
  -6   3   1   26.62    1.07
   6   3  -1   28.25    1.02
  -6   3   1   27.80    1.14
   6   3  -1   28.35    1.04
  -6   3   1   26.16    1.09
  -6   3   1   27.57    1.10
   6   3  -1   29.11    1.03
  -6   3   1   26.89    1.08
   6   3  -1   26.42    1.00
   6   3  -1   27.64    1.13
  -6   3   1   27.61    1.07
  -6   3   1   27.78    1.21
  -6   3   1   27.76    1.16
   6   3  -1   26.14    1.04
  -6   3   1   26.92    1.16
  -6   3   1   30.22    1.17
   6   3  -1   27.86    1.03
  -5  -3   1   16.12    0.67
   5  -3  -1   14.44    0.76
  -5  -3   1   15.11    0.74
   5  -3  -1   14.80    0.69
   5  -3  -1   14.63    0.60
   5  -3  -1   15.08    0.72
  -5  -3   1   15.28    0.67
  -5  -3   1   15.35    0.71
  -5  -3   1   14.73    0.72
   5  -3  -1   15.72    0.74
   5  -3  -1   14.79    0.76
  -5  -3   1   16.14    0.65
  -5  -3   1   15.66    0.68
   5  -3  -1   15.68    0.70
   5  -3  -1   14.32    0.69
  -5  -3   1   15.34    0.72
   5  -3  -1   15.97    0.70
   5  -3  -1   15.93    0.65
  -5  -3   1   15.50    0.76
   5  -3  -1   14.27    0.60
  -5  -3   1   15.13    0.64
  -5  -3   1   15.10    0.71
   5  -3  -1   15.35    0.70
   5  -3  -1   14.19    0.69
  -5  -3   1   15.34    0.70
  -5   3   1   15.49    0.77
  -5   3   1   16.25    0.77
   5   3  -1   16.15    0.68
   5   3  -1   15.04    0.63
  -5   3   1   14.53    0.71
   5   3  -1   15.51    0.68
   5   3  -1   15.96    0.73
  -5   3   1   16.24    0.75
  -5   3   1   15.44    0.70
   5   3  -1   14.52    0.72
  -5   3   1   16.16    0.78
  -5   3   1   15.39    0.71
  -5   3   1   16.36    0.71
  -5   3   1   14.05    0.82
   5   3  -1   14.51    0.66
  -5   3   1   15.23    0.74
  -5   3   1   14.50    0.66
   5   3  -1   15.23    0.65
   5   3  -1   15.45    0.66
  -5   3   1   15.61    0.69
   5   3  -1   15.06    0.64
  -4  -3   1   10.55    0.47
   4  -3  -1   11.12    0.60
  -4  -3   1   12.15    0.49
   4  -3  -1   11.06    0.58
  -4  -3   1   11.07    0.50
  -4  -3   1    8.91    0.54
  -4  -3   1   10.11    0.52
   4  -3  -1   12.53    0.46
   4  -3  -1   11.45    0.48
   4  -3  -1    9.91    0.47
  -4  -3   1    9.97    0.52
  -4  -3   1   12.23    0.55
  -4  -3   1    9.56    0.56
  -4  -3   1   11.11    0.49
   4  -3  -1    9.44    0.49
  -4  -3   1    9.84    0.56
  -4  -3   1    9.94    0.53
  -4  -3   1   11.39    0.52
   4  -3  -1   11.59    0.54
  -4  -3   1   10.83    0.49
   4  -3  -1   11.72    0.55
  -4  -3   1   10.71    0.51
   4  -3  -1    9.53    0.51
   4  -3  -1   11.12    0.54
   4  -3  -1   11.10    0.55
   4  -3  -1   11.30    0.59
   4  -3  -1   11.04    0.58
  -4   3   1   10.10    0.59
   4   3  -1   10.68    0.49
  -4   3   1   12.18    0.59
  -4   3   1   10.17    0.55
   4   3  -1   10.41    0.47
  -4   3   1   10.66    0.57
  -4   3   1   10.14    0.55
  -4   3   1   11.33    0.54
  -4   3   1   11.66    0.68
   4   3  -1    9.82    0.48
   4   3  -1   11.51    0.48
   4   3  -1    9.82    0.50
  -4   3   1   11.48    0.53
  -4   3   1   11.46    0.53
   4   3  -1   10.76    0.54
  -4   3   1   11.34    0.51
   4   3  -1    9.97    0.49
  -4   3   1   11.17    0.58
   4   3  -1   10.13    0.54
  -4   3   1    9.73    0.53
  -3  -3   1   31.86    1.08
  -3  -3   1   30.96    1.04
  -3  -3   1   30.36    1.09
  -3  -3   1   31.99    1.01
  -3  -3   1   31.12    1.03
  -3  -3   1   31.44    1.02
   3  -3  -1   31.34    1.03
  -3  -3   1   33.94    1.07
  -3  -3   1   31.97    1.11
  -3  -3   1   31.20    1.08
   3  -3  -1   31.61    1.06
   3  -3  -1   31.24    1.15
   3  -3  -1   30.65    1.17
   3  -3  -1   36.96    1.14
  -3  -3   1   33.24    0.99
  -3  -3   1   32.28    1.14
  -3  -3   1   29.93    1.03
  -3  -3   1   29.27    1.12
   3  -3  -1   31.22    1.07
   3  -3  -1   31.52    1.06
   3  -3  -1   31.55    1.02
  -3  -3   1   31.79    1.00
   3  -3  -1   32.38    1.12
  -3  -3   1   32.28    1.15
  -3   3   1   29.57    1.07
  -3   3   1   31.92    1.06
   3   3  -1   31.83    1.08
   3   3  -1   31.13    1.02
   3   3  -1   31.08    1.12
   3   3  -1   31.14    1.03
   3   3  -1   29.67    1.02
   3   3  -1   30.42    1.05
  -3   3   1   32.74    1.13
  -3   3   1   32.73    1.10
   3   3  -1   30.81    1.04
  -3   3   1   31.07    1.06
   3   3  -1   30.53    1.13
  -3   3   1   36.45    1.27
  -3   3   1   30.23    1.07
  -3   3   1   30.56    1.04
   3   3  -1   31.77    0.99
   3   3  -1   31.45    1.10
  -2  -3   1    0.83    0.13
  -2  -3   1    1.21    0.15
  -2  -3   1    0.83    0.16
   2  -3  -1    0.81    0.15
   2  -3  -1    0.91    0.16
  -2  -3   1    0.80    0.11
  -2  -3   1    0.94    0.14
   2  -3  -1    1.03    0.19
  -2  -3   1    0.94    0.17
   2  -3  -1    0.60    0.13
  -2  -3   1    1.04    0.14
   2  -3  -1    0.74    0.14
  -2  -3   1    0.83    0.13
  -2  -3   1    1.03    0.17
   2  -3  -1    0.79    0.14
  -2  -3   1    1.06    0.15
  -2  -3   1    0.73    0.13
   2  -3  -1    0.77    0.15
   2  -3  -1    0.80    0.18
   2  -3  -1    0.62    0.18
   2  -3  -1    0.96    0.16
  -2  -3   1    0.89    0.15
  -2  -3   1    0.76    0.13
   2  -3  -1    0.76    0.19
  -2  -3   1    0.98    0.16
   2  -3  -1    1.06    0.20
  -2  -3   1    0.92    0.17
  -2  -3   1    0.77    0.15
  -2   3   1    0.96    0.20
   2   3  -1    0.71    0.10
   2   3  -1    0.82    0.13
   2   3  -1    0.83    0.16
  -2   3   1    0.77    0.16
  -2   3   1    0.87    0.16
  -2   3   1    1.04    0.17
  -2   3   1    0.75    0.14
   2   3  -1    0.93    0.18
   2   3  -1    0.97    0.16
  -2   3   1    0.92    0.20
   2   3  -1    1.27    0.19
  -2   3   1    0.67    0.20
  -2   3   1    0.88    0.18
  -2   3   1    1.00    0.20
   2   3  -1    0.86    0.09
   2   3  -1    0.82    0.15
   2   3  -1    0.74    0.16
  -2   3   1    0.96    0.17
   2   3  -1    0.81    0.09
  -2   3   1    1.26    0.19
  -2   3   1    0.96    0.18
  -2   3   1    0.86    0.17
   2   3  -1    0.71    0.14
   2   3  -1    0.86    0.14
  -2   3   1    0.71    0.16
   2   3  -1    0.82    0.13
  -1  -3   1   48.86    1.57
   1  -3  -1   51.03    1.68
   1  -3  -1   51.27    1.55
   1  -3  -1   51.76    1.69
  -1  -3   1   49.76    1.65
  -1  -3   1   51.57    1.66
   1  -3  -1   50.51    1.75
  -1  -3   1   50.13    1.55
  -1  -3   1   50.02    1.52
   1  -3  -1   49.01    1.73
  -1  -3   1   52.26    1.70
   1  -3  -1   50.72    1.59
   1  -3  -1   52.86    1.62
  -1  -3   1   51.95    1.54
   1  -3  -1   50.96    1.71
  -1  -3   1   52.14    1.57
  -1  -3   1   48.78    1.73
   1  -3  -1   50.96    1.53
  -1  -3   1   50.28    1.53
  -1  -3   1   51.59    1.74
  -1  -3   1   53.16    1.54
   1  -3  -1   50.01    1.54
   1  -3  -1   50.96    1.55
   1  -3  -1   49.73    1.58
  -1  -3   1   48.84    1.63
   1  -3  -1   53.55    1.77
  -1  -3   1   51.14    1.71
  -1  -3   1   49.66    1.73
  -1  -3   1   50.46    1.59
  -1  -3   1   52.75    1.52
   1   3  -1   49.61    1.58
  -1   3   1   48.68    1.55
  -1   3   1   52.67    1.55
   1   3  -1   52.91    1.66
   1   3  -1   52.00    1.70
   1   3  -1   50.14    1.53
   1   3  -1   50.72    1.50
  -1   3   1   48.90    1.76
  -1   3   1   50.35    1.69
   1   3  -1   52.27    1.58
   1   3  -1   53.61    1.56
   1   3  -1   49.95    1.52
  -1   3   1   49.87    1.53
  -1   3   1   50.69    1.75
   1   3  -1   50.02    1.72
  -1   3   1   49.96    1.67
   1   3  -1   50.43    1.63
  -1   3   1   49.10    1.59
  -1   3   1   50.19    1.57
  -1   3   1   53.34    1.73
   1   3  -1   52.01    1.65
  -1   3   1   50.93    1.63
  -1   3   1   49.99    1.67
   1   3  -1   52.27    1.69
   1   3  -1   50.28    1.52
   1   3  -1   52.64    1.56
  -1   3   1   50.40    1.59
  -1   3   1   51.49    1.60
  -1   3   1   50.60    1.55
   0  -3   1   27.36    1.02
   0  -3  -1   27.02    0.91
   0  -3  -1   28.00    1.01
   0  -3  -1   28.48    0.92
   0  -3   1   26.70    0.99
   0  -3   1   27.41    0.98
   0  -3   1   28.03    0.93
   0  -3   1   27.54    0.89
   0  -3  -1   26.68    1.02
   0  -3  -1   26.59    0.91
   0  -3  -1   27.54    0.98
   0  -3  -1   28.04    0.90
   0  -3   1   26.83    0.97
   0  -3   1   27.06    0.90
   0  -3  -1   27.03    0.99
   0  -3   1   28.71    0.91
   0  -3   1   27.52    0.90
   0  -3  -1   29.22    1.06
   0  -3   1   27.81    0.93
   0  -3  -1   26.24    0.91
   0  -3   1   26.49    0.89
   0  -3  -1   28.41    0.97
   0  -3  -1   28.41    0.94
   0  -3   1   26.46    0.93
   0  -3   1   29.01    1.01
   0  -3   1   27.82    0.91
   0  -3  -1   28.05    0.94
   0  -3  -1   29.30    0.92
   0   3  -1   28.06    0.91
   0   3  -1   28.72    1.04
   0   3   1   27.48    1.00
   0   3  -1   28.50    0.93
   0   3  -1   28.38    0.89
   0   3   1   27.46    0.91
   0   3  -1   28.31    1.01
   0   3   1   27.54    0.91
   0   3   1   27.11    0.94
   0   3   1   25.86    1.01
   0   3  -1   27.12    0.97
   0   3   1   27.79    0.97
   0   3   1   28.38    0.96
   0   3  -1   26.74    0.89
   0   3  -1   27.10    0.99
   0   3   1   28.11    0.95
   0   3   1   28.24    1.02
   0   3  -1   27.64    0.93
   0   3  -1   26.64    0.89
   0   3   1   27.22    0.98
   0   3  -1   27.61    0.89
   0   3   1   28.00    1.00
   0   3   1   28.07    1.03
   0   3  -1   26.51    0.92
   0   3   1   27.87    0.92
   0   3  -1   26.14    0.98
   0   3  -1   28.31    0.96
   0   3   1   28.11    0.93
   0   3   1   28.02    0.90
  -1  -3  -1    9.11    0.47
   1  -3   1    8.98    0.42
  -1  -3  -1    9.42    0.43
  -1  -3  -1    8.30    0.41
   1  -3   1    8.82    0.43
   1  -3   1    8.77    0.40
  -1  -3  -1    9.01    0.42
  -1  -3  -1    8.54    0.41
  -1  -3  -1    8.81    0.40
   1  -3   1    9.64    0.45
  -1  -3  -1    8.93    0.45
   1  -3   1    8.42    0.42
  -1  -3  -1    8.77    0.43
  -1  -3  -1    9.31    0.42
  -1  -3  -1    8.73    0.44
   1  -3   1    8.35    0.43
   1  -3   1    9.04    0.47
  -1  -3  -1    8.63    0.44
   1  -3   1    9.19    0.42
   1  -3   1    9.11    0.42
   1  -3   1    9.26    0.42
  -1  -3  -1    9.23    0.47
  -1  -3  -1    8.18    0.42
  -1  -3  -1    8.77    0.40
   1  -3   1    8.44    0.40
   1  -3   1    9.03    0.45
   1  -3   1    9.03    0.40
   1   3   1    8.51    0.41
   1   3   1    8.90    0.40
   1   3   1    9.02    0.46
   1   3   1    9.06    0.46
  -1   3  -1    8.83    0.42
  -1   3  -1    8.38    0.40
  -1   3  -1    9.11    0.44
  -1   3  -1    9.09    0.40
  -1   3  -1    9.07    0.43
   1   3   1    9.47    0.46
   1   3   1    8.97    0.42
   1   3   1    8.51    0.41
  -1   3  -1    8.54    0.46
  -1   3  -1    8.55    0.45
  -1   3  -1    9.74    0.42
   1   3   1    9.00    0.43
  -1   3  -1    8.74    0.41
  -1   3  -1    9.45    0.47
   1   3   1    8.80    0.40
  -1   3  -1    8.94    0.40
  -1   3  -1    8.59    0.43
   1   3   1    8.81    0.42
  -1   3  -1    9.24    0.41
   1   3   1    9.08    0.40
   1   3   1    8.56    0.44
   1   3   1    8.82    0.41
   1   3   1    9.17    0.44
  -1   3  -1    8.58    0.42
  -2  -3  -1    3.83    0.32
   2  -3   1    3.85    0.30
  -2  -3  -1    4.57    0.32
  -2  -3  -1    4.15    0.34
   2  -3   1    3.89    0.30
  -2  -3  -1    3.80    0.32
  -2  -3  -1    3.99    0.31
   2  -3   1    4.70    0.42
   2  -3   1    3.93    0.34
  -2  -3  -1    4.09    0.31
  -2  -3  -1    4.42    0.34
  -2  -3  -1    3.90    0.33
  -2  -3  -1    4.14    0.35
   2  -3   1    4.55    0.32
   2  -3   1    4.02    0.36
  -2  -3  -1    4.42    0.31
   2  -3   1    3.90    0.34
  -2  -3  -1    4.81    0.36
  -2  -3  -1    3.81    0.31
   2  -3   1    4.26    0.31
   2  -3   1    4.23    0.34
   2  -3   1    4.67    0.34
   2  -3   1    3.77    0.33
   2  -3   1    3.99    0.31
   2  -3   1    4.86    0.33
   2  -3   1    3.64    0.30
   2  -3   1    4.37    0.37
  -2  -3  -1    3.91    0.30
   2  -3   1    4.19    0.34
   2   3   1    4.03    0.33
   2   3   1    3.87    0.32
  -2   3  -1    4.23    0.31
   2   3   1    3.81    0.33
   2   3   1    4.16    0.31
   2   3   1    4.47    0.33
   2   3   1    3.69    0.32
   2   3   1    4.08    0.29
  -2   3  -1    5.51    0.37
   2   3   1    4.49    0.33
   2   3   1    3.90    0.29
  -2   3  -1    4.73    0.36
  -2   3  -1    3.88    0.31
  -2   3  -1    4.38    0.35
   2   3   1    4.26    0.34
  -2   3  -1    3.98    0.30
  -2   3  -1    4.58    0.40
  -2   3  -1    4.24    0.33
  -2   3  -1    4.57    0.37
   2   3   1    4.41    0.33
   2   3   1    4.21    0.30
   3  -3   1  165.13    5.22
  -3  -3  -1  161.48    5.56
  -3  -3  -1  164.32    5.09
  -3  -3  -1  166.11    4.98
  -3  -3  -1  165.35    5.00
   3  -3   1  164.12    5.11
  -3  -3  -1  166.01    5.28
  -3  -3  -1  169.32    4.80
  -3  -3  -1  166.88    4.81
   3  -3   1  161.19    4.61
  -3  -3  -1  164.81    4.85
   3  -3   1  162.99    5.00
  -3  -3  -1  168.87    5.02
   3  -3   1  156.97    4.78
  -3  -3  -1  163.06    5.22
   3  -3   1  170.08    5.30
   3  -3   1  176.12    4.85
   3  -3   1  170.18    4.90
  -3  -3  -1  166.75    5.22
   3  -3   1  166.55    4.85
   3  -3   1  166.13    4.81
   3  -3   1  166.46    4.86
  -3  -3  -1  166.55    4.88
   3  -3   1  171.12    5.24
   3  -3   1  170.03    4.82
   3  -3   1  167.81    5.01
  -3   3  -1  168.30    5.23
   3   3   1  171.47    5.00
   3   3   1  172.70    4.96
   3   3   1  159.64    4.78
  -3   3  -1  165.37    5.03
  -3   3  -1  165.37    5.30
   3   3   1  163.01    4.85
   3   3   1  171.19    5.28
  -3   3  -1  168.30    5.59
  -3   3  -1  170.14    5.02
   3   3   1  174.21    4.99
  -3   3  -1  159.51    4.90
   3   3   1  172.28    4.82
  -3   3  -1  166.47    5.24
   3   3   1  165.28    4.83
   3   3   1  163.08    4.99
   3   3   1  169.96    4.80
   3   3   1  162.68    5.09
  -3   3  -1  166.78    4.85
  -3   3  -1  173.69    4.83
   3   3   1  171.26    4.82
  -3   3  -1  173.51    5.11
  -3   3  -1  158.74    4.80
   3   3   1  171.50    5.21
  -3   3  -1  168.26    4.86
  -4  -3  -1    0.24    0.19
   4  -3   1    0.21    0.19
   4  -3   1    0.68    0.25
   4  -3   1    0.24    0.19
   4  -3   1    0.40    0.22
   4  -3   1   -0.22    0.20
   4  -3   1    0.21    0.20
  -4  -3  -1    0.18    0.24
   4  -3   1    0.53    0.23
  -4  -3  -1    0.23    0.23
  -4  -3  -1    0.22    0.25
  -4  -3  -1    0.07    0.22
  -4  -3  -1    0.03    0.26
  -4  -3  -1    0.32    0.22
   4  -3   1    0.40    0.22
  -4  -3  -1    0.12    0.24
   4  -3   1    0.62    0.27
   4  -3   1    0.50    0.22
  -4  -3  -1   -0.06    0.22
   4  -3   1    0.27    0.23
  -4  -3  -1    0.19    0.22
  -4  -3  -1    0.42    0.19
   4  -3   1    0.20    0.22
   4   3   1    0.31    0.19
  -4   3  -1    0.26    0.21
   4   3   1    0.51    0.21
  -4   3  -1    0.07    0.22
   4   3   1    0.28    0.22
   4   3   1    0.55    0.21
   4   3   1    0.58    0.26
   4   3   1    0.11    0.19
  -4   3  -1    0.36    0.20
  -4   3  -1    0.28    0.27
   4   3   1   -0.05    0.22
   4   3   1    0.14    0.21
  -4   3  -1    0.04    0.21
  -4   3  -1    0.06    0.24
  -4   3  -1    0.36    0.26
   4   3   1    0.29    0.18
  -4   3  -1    0.60    0.23
   4   3   1    0.23    0.20
  -4   3  -1    0.28    0.23
  -4   3  -1    0.31    0.25
   4   3   1    0.16    0.23
  -4   3  -1    0.09    0.26
   4   3   1    0.02    0.20
  -4   3  -1    0.19    0.22
   4   3   1    0.13    0.20
  -5  -3  -1    1.53    0.28
   5  -3   1    2.01    0.35
  -5  -3  -1    1.39    0.28
   5  -3   1    2.12    0.29
   5  -3   1    1.52    0.28
  -5  -3  -1    1.59    0.31
   5  -3   1    1.50    0.25
  -5  -3  -1    1.71    0.31
   5  -3   1    1.76    0.31
  -5  -3  -1    1.16    0.27
  -5  -3  -1    1.56    0.27
   5  -3   1    1.61    0.30
   5  -3   1    1.52    0.28
  -5  -3  -1    1.72    0.31
  -5  -3  -1    1.68    0.27
   5  -3   1    1.50    0.28
   5  -3   1    1.23    0.26
  -5  -3  -1    1.61    0.34
   5  -3   1    1.13    0.26
  -5  -3  -1    1.55    0.31
  -5  -3  -1    1.59    0.31
  -5  -3  -1    1.37    0.29
  -5  -3  -1    2.18    0.35
   5  -3   1    1.25    0.29
   5  -3   1    1.79    0.27
   5   3   1    1.29    0.29
  -5   3  -1    1.52    0.28
  -5   3  -1    1.61    0.31
   5   3   1    1.39    0.28
   5   3   1    1.34    0.31
   5   3   1    1.50    0.28
   5   3   1    1.67    0.30
   5   3   1    2.41    0.35
  -5   3  -1    1.87    0.29
  -5   3  -1    1.82    0.35
  -5   3  -1    1.21    0.27
  -5   3  -1    1.58    0.33
  -5   3  -1    1.60    0.34
   5   3   1    1.64    0.24
  -5   3  -1    1.52    0.31
   5   3   1    1.69    0.24
   5   3   1    1.69    0.24
  -5   3  -1    1.39    0.27
  -5   3  -1    1.66    0.29
  -5   3  -1    1.39    0.29
   5   3   1    1.58    0.28
   5   3   1    1.49    0.29
  -5   3  -1    1.71    0.33
   5   3   1    1.62    0.28
   5   3   1    1.33    0.23
  -6  -3  -1    0.73    0.26
  -6  -3  -1    0.73    0.27
   6  -3   1    0.98    0.29
   6  -3   1    0.56    0.30
   6  -3   1    0.83    0.28
   6  -3   1    1.01    0.27
  -6  -3  -1    0.65    0.27
  -6  -3  -1    1.05    0.33
   6  -3   1    0.20    0.23
  -6  -3  -1    0.49    0.27
  -6  -3  -1    0.56    0.23
  -6  -3  -1    0.46    0.24
   6  -3   1    0.61    0.30
  -6  -3  -1    0.28    0.25
   6  -3   1    1.23    0.29
   6  -3   1    0.55    0.25
  -6  -3  -1    0.11    0.25
  -6  -3  -1    0.68    0.27
  -6  -3  -1    0.51    0.24
   6  -3   1    0.66    0.21
   6  -3   1    1.01    0.27
  -6  -3  -1    0.62    0.27
  -6  -3  -1    0.79    0.29
   6   3   1    0.21    0.27
  -6   3  -1    0.53    0.26
  -6   3  -1    0.17    0.23
  -6   3  -1    0.58    0.26
   6   3   1    0.42    0.25
  -6   3  -1    0.47    0.27
   6   3   1    0.30    0.24
   6   3   1    0.71    0.22
  -6   3  -1    0.87    0.27
   6   3   1    0.58    0.23
   6   3   1    0.84    0.27
  -6   3  -1   -0.02    0.23
   6   3   1    0.59    0.20
   6   3   1    0.67    0.27
   6   3   1    0.34    0.25
   6   3   1    0.57    0.22
   6   3   1    0.57    0.28
  -6   3  -1    0.16    0.35
  -6   3  -1    0.67    0.31
  -6   3  -1    0.50    0.29
  -6   3  -1    0.39    0.28
  -6   3  -1    0.64    0.27
  -6   3  -1    0.24    0.23
  -7  -3  -1   52.79    1.94
   7  -3   1   51.22    1.79
   7  -3   1   50.12    1.99
   7  -3   1   51.92    1.75
  -7  -3  -1   53.86    1.92
   7  -3   1   53.10    2.07
  -7  -3  -1   54.46    2.03
   7  -3   1   49.71    1.80
   7  -3   1   52.10    1.85
  -7  -3  -1   51.46    2.06
  -7  -3  -1   52.10    1.92
  -7  -3  -1   49.27    1.81
  -7  -3  -1   46.05    1.86
   7  -3   1   48.55    1.85
  -7  -3  -1   49.87    1.98
   7  -3   1   52.35    1.88
   7  -3   1   50.86    1.85
  -7  -3  -1   51.24    1.85
   7  -3   1   48.32    1.74
  -7  -3  -1   52.88    1.87
  -7  -3  -1   49.39    2.09
   7   3   1   52.15    1.66
   7   3   1   51.68    1.70
  -7   3  -1   53.33    1.99
  -7   3  -1   55.18    2.05
   7   3   1   51.62    1.99
   7   3   1   53.31    1.91
   7   3   1   53.20    1.80
  -7   3  -1   50.99    1.92
  -7   3  -1   51.54    1.96
   7   3   1   47.93    1.83
  -7   3  -1   49.79    1.86
  -7   3  -1   53.69    2.14
  -7   3  -1   53.09    1.94
   7   3   1   51.22    2.02
   7   3   1   50.81    1.84
   7   3   1   51.04    1.65
  -7   3  -1   49.74    1.82
   7   3   1   45.13    1.77
  -7   3  -1   50.01    2.07
  -7   3  -1   49.59    1.86
  -7   3  -1   49.80    1.88
  -7   3  -1   50.71    2.01
   8  -3   1   37.29    1.43
   8  -3   1   35.66    1.46
   8  -3   1   35.74    1.33
   8  -3   1   33.44    1.56
   8  -3   1   33.77    1.44
   8  -3   1   34.24    1.44
  -8  -3  -1   33.66    1.49
  -8  -3  -1   34.51    1.53
  -8  -3  -1   34.67    1.43
  -8  -3  -1   34.08    1.62
  -8  -3  -1   36.49    1.68
   8  -3   1   35.25    1.49
   8  -3   1   36.27    1.52
   8  -3   1   37.65    1.67
  -8  -3  -1   35.46    1.46
  -8  -3  -1   33.72    1.45
   8  -3   1   33.54    1.32
   8  -3   1   37.03    1.53
  -8  -3  -1   32.50    1.55
  -8  -3  -1   37.54    1.61
  -8  -3  -1   35.38    1.52
   8  -3   1   36.80    1.38
  -8  -3  -1   36.54    1.51
  -8   3  -1   34.40    1.48
   8   3   1   34.98    1.26
  -8   3  -1   37.28    1.53
  -8   3  -1   36.22    1.45
  -8   3  -1   32.86    1.57
   8   3   1   35.03    1.46
  -8   3  -1   36.09    1.48
   8   3   1   36.99    1.62
  -8   3  -1   32.17    1.49
  -8   3  -1   37.98    1.55
   8   3   1   37.26    1.60
   8   3   1   34.66    1.20
   8   3   1   36.27    1.49
   8   3   1   35.45    1.42
  -8   3  -1   35.99    1.57
  -8   3  -1   35.67    1.71
  -8   3  -1   35.73    1.65
   8   3   1   34.71    1.41
   8   3   1   31.89    1.40
  -8   3  -1   38.21    1.65
  -9  -3  -1   62.21    2.36
   9  -3   1   57.59    2.38
  -9  -3  -1   64.21    2.25
  -9  -3  -1   55.97    2.25
   9  -3   1   58.69    2.03
  -9  -3  -1   61.58    2.20
  -9  -3  -1   61.38    2.47
   9  -3   1   59.85    2.06
  -9  -3  -1   60.22    2.29
   9  -3   1   59.70    1.98
   9  -3   1   55.11    2.16
  -9  -3  -1   59.90    2.53
   9  -3   1   57.97    2.18
   9  -3   1   60.32    2.17
  -9  -3  -1   58.36    2.38
   9  -3   1   60.01    2.23
  -9   3  -1   54.50    2.36
   9   3   1   61.19    1.93
   9   3   1   56.61    2.11
  -9   3  -1   63.95    2.53
   9   3   1   58.52    2.21
  -9   3  -1   61.71    2.30
   9   3   1   57.86    2.15
  -9   3  -1   59.94    2.31
  -9   3  -1   60.76    2.57
   9   3   1   57.34    2.15
  -9   3  -1   59.51    2.34
   9   3   1   63.42    2.41
  -9   3  -1   58.67    2.18
 -10  -3  -1    0.10    0.39
 -10  -3  -1   -0.05    0.34
  10  -3   1    0.04    0.22
  10  -3   1   -0.04    0.32
 -10  -3  -1   -0.28    0.44
 -10  -3  -1    0.08    0.37
  10  -3   1   -0.18    0.36
  10  -3   1    0.04    0.34
 -10  -3  -1    0.56    0.43
  10  -3   1   -0.25    0.32
  10  -3   1    0.09    0.32
  10  -3   1   -0.14    0.23
 -10  -3  -1   -0.09    0.38
  10   3   1   -0.22    0.29
 -10   3  -1    0.04    0.40
 -10   3  -1    0.36    0.43
 -10   3  -1   -0.08    0.39
  10   3   1    0.08    0.33
  10   3   1   -0.46    0.28
 -10   3  -1    0.37    0.38
  10   3   1   -0.45    0.37
 -10   3  -1   -0.25    0.36
  10   3   1    0.35    0.36
 -11  -3  -1    0.14    0.41
  11  -3   1    0.46    0.35
  11  -3   1    0.36    0.37
  11  -3   1    0.35    0.41
 -11  -3  -1   -0.18    0.37
  11  -3   1    0.34    0.36
  11  -3   1    0.44    0.28
 -11  -3  -1   -0.59    0.33
 -11   3  -1    0.43    0.40
  11   3   1    0.33    0.35
  11   3   1    0.44    0.38
  11   3   1    0.34    0.35
  11   3   1    0.00    0.42
 -11   3  -1    0.42    0.48
 -11   3  -1    0.06    0.42
  11   3   1    0.16    0.36
 -11   3  -1    0.30    0.42
  12  -3   1   -0.13    0.34
  12  -3   1    0.15    0.40
 -12  -3  -1    0.33    0.46
  12  -3   1   -0.07    0.35
  12  -3   1    0.01    0.37
 -12  -3  -1    0.48    0.45
 -12  -3  -1    0.24    0.42
  12   3   1   -0.09    0.33
 -12   3  -1    0.00    0.40
  12   3   1   -0.21    0.36
  12   3   1    0.22    0.35
 -12   3  -1    0.31    0.46
 -12   3  -1    0.07    0.37
  12   3   1    0.25    0.42
  13  -3   1   78.53    2.88
  13  -3   1   83.09    3.06
 -13  -3  -1   86.69    3.15
  13  -3   1   78.36    3.09
  13  -3   1   80.12    3.04
  13   3   1   79.84    3.08
  13   3   1   79.67    2.98
  13   3   1   80.84    2.99
 -13   3  -1   82.93    3.12
  13   3   1   81.35    2.80
 -13  -4   1   28.01    1.54
  13  -4  -1   28.20    1.17
  13  -4  -1   27.69    1.42
  13  -4  -1   25.85    1.43
  13  -4  -1   29.92    1.51
 -13   4   1   27.10    1.54
  13   4  -1   27.79    1.32
  13   4  -1   27.14    1.39
 -13   4   1   27.34    1.47
  13   4  -1   25.70    1.54
  13   4  -1   28.49    1.45
 -12  -4   1    1.02    0.46
 -12  -4   1    1.15    0.55
 -12  -4   1    1.04    0.46
  12  -4  -1    1.25    0.48
  12  -4  -1    0.75    0.33
  12  -4  -1    0.91    0.43
  12  -4  -1    1.22    0.44
  12  -4  -1    0.87    0.50
 -12  -4   1    1.27    0.47
  12   4  -1    0.96    0.36
 -12   4   1    2.03    0.49
  12   4  -1    0.40    0.41
  12   4  -1    1.04    0.49
  12   4  -1    1.63    0.47
 -12   4   1    1.90    0.53
 -12   4   1    1.40    0.48
  11  -4  -1    0.26    0.40
 -11  -4   1   -0.01    0.38
  11  -4  -1   -0.46    0.30
 -11  -4   1   -0.41    0.47
  11  -4  -1    0.10    0.30
 -11  -4   1   -0.24    0.36
  11  -4  -1    0.32    0.36
 -11  -4   1    0.04    0.35
  11  -4  -1   -0.26    0.27
  11   4  -1    0.31    0.26
 -11   4   1   -0.66    0.47
  11   4  -1    0.52    0.34
 -11   4   1   -0.03    0.38
 -11   4   1    0.22    0.38
  11   4  -1   -0.21    0.41
  11   4  -1   -0.03    0.26
 -11   4   1    0.00    0.37
  11   4  -1   -0.34    0.32
 -10  -4   1    2.87    0.56
  10  -4  -1    2.57    0.50
 -10  -4   1    3.57    0.53
 -10  -4   1    1.90    0.43
  10  -4  -1    2.75    0.41
 -10  -4   1    2.39    0.47
 -10  -4   1    4.41    0.62
  10  -4  -1    2.44    0.49
  10  -4  -1    1.62    0.42
  10  -4  -1    2.88    0.26
  10  -4  -1    3.54    0.58
 -10  -4   1    3.48    0.50
 -10  -4   1    2.19    0.45
 -10   4   1    2.53    0.51
 -10   4   1    2.73    0.57
  10   4  -1    2.48    0.40
  10   4  -1    2.41    0.51
  10   4  -1    2.84    0.46
 -10   4   1    2.36    0.47
  10   4  -1    3.02    0.47
 -10   4   1    2.32    0.48
 -10   4   1    2.86    0.48
  10   4  -1    3.32    0.37
 -10   4   1    2.32    0.56
 -10   4   1    2.69    0.62
  -9  -4   1   51.31    1.86
  -9  -4   1   47.33    1.88
  -9  -4   1   46.37    1.97
   9  -4  -1   49.55    1.80
   9  -4  -1   50.87    1.85
   9  -4  -1   49.19    1.89
  -9  -4   1   47.63    2.04
   9  -4  -1   52.56    2.08
  -9  -4   1   50.65    2.11
  -9  -4   1   50.74    1.95
   9  -4  -1   49.47    2.01
   9  -4  -1   48.18    1.60
  -9  -4   1   51.10    1.90
  -9  -4   1   52.33    1.96
  -9  -4   1   49.56    1.83
   9  -4  -1   47.63    1.84
  -9   4   1   50.66    1.92
   9   4  -1   50.12    1.80
  -9   4   1   47.46    2.02
  -9   4   1   51.18    1.90
   9   4  -1   50.07    1.72
  -9   4   1   48.93    2.16
   9   4  -1   50.98    1.86
  -9   4   1   53.79    2.03
   9   4  -1   48.65    1.70
   9   4  -1   48.20    1.78
   9   4  -1   48.60    1.97
  -9   4   1   50.37    1.85
  -9   4   1   48.76    2.09
   8  -4  -1   18.66    0.89
   8  -4  -1   20.49    0.96
  -8  -4   1   18.22    0.91
  -8  -4   1   17.35    0.91
  -8  -4   1   17.30    0.97
  -8  -4   1   16.03    0.94
  -8  -4   1   19.78    0.95
   8  -4  -1   18.00    0.88
   8  -4  -1   16.86    0.73
   8  -4  -1   17.73    0.91
  -8  -4   1   19.24    0.96
  -8  -4   1   18.20    1.02
  -8  -4   1   18.14    0.88
  -8  -4   1   20.44    1.02
  -8  -4   1   19.12    1.02
   8  -4  -1   19.87    1.03
   8  -4  -1   17.94    0.94
   8  -4  -1   19.73    0.90
   8  -4  -1   17.08    0.89
  -8  -4   1   18.28    0.91
   8  -4  -1   19.34    1.04
  -8  -4   1   17.86    0.92
   8  -4  -1   18.93    0.92
   8   4  -1   16.69    0.94
  -8   4   1   19.09    0.96
   8   4  -1   17.67    0.87
  -8   4   1   18.97    1.00
   8   4  -1   17.42    0.79
   8   4  -1   17.29    0.79
  -8   4   1   18.70    0.94
   8   4  -1   18.23    0.96
   8   4  -1   17.72    0.85
  -8   4   1   18.76    0.91
   8   4  -1   19.40    0.89
  -8   4   1   18.47    1.00
  -8   4   1   18.84    1.02
   8   4  -1   17.88    0.79
   8   4  -1   18.01    0.90
  -8   4   1   16.98    0.91
  -8   4   1   17.85    0.94
  -8   4   1   18.90    1.06
  -8   4   1   17.14    1.08
  -7  -4   1  109.52    3.83
  -7  -4   1  112.61    3.67
   7  -4  -1  117.50    3.94
  -7  -4   1  116.44    3.66
   7  -4  -1  117.41    3.79
   7  -4  -1  114.33    3.39
   7  -4  -1  119.34    3.70
   7  -4  -1  114.92    3.47
  -7  -4   1  119.13    3.56
   7  -4  -1  122.22    3.61
  -7  -4   1  115.16    3.87
   7  -4  -1  112.39    3.82
   7  -4  -1  114.72    3.58
  -7  -4   1  116.41    3.56
  -7  -4   1  123.49    3.74
   7  -4  -1  107.89    3.45
  -7  -4   1  115.21    3.92
   7  -4  -1  115.56    3.58
  -7  -4   1  114.70    3.57
  -7  -4   1  116.03    4.06
   7  -4  -1  122.65    3.60
   7  -4  -1  121.79    3.66
   7   4  -1  114.67    3.54
   7   4  -1  118.00    3.54
  -7   4   1  120.69    3.92
  -7   4   1  117.03    3.59
   7   4  -1  117.67    3.70
   7   4  -1  113.61    3.78
  -7   4   1  115.63    3.59
  -7   4   1  113.43    3.65
  -7   4   1  118.46    3.65
  -7   4   1  121.17    3.78
  -7   4   1  117.75    3.98
   7   4  -1  116.74    3.86
   7   4  -1  112.76    3.56
  -7   4   1  113.94    4.16
  -7   4   1  116.86    3.73
   7   4  -1  117.94    3.42
   7   4  -1  112.27    3.50
  -7   4   1  108.68    3.88
   6  -4  -1    1.52    0.29
  -6  -4   1    1.57    0.27
  -6  -4   1    1.65    0.30
   6  -4  -1    1.84    0.29
  -6  -4   1    1.06    0.26
   6  -4  -1    1.12    0.27
  -6  -4   1    1.78    0.29
  -6  -4   1    1.25    0.24
   6  -4  -1    1.06    0.23
  -6  -4   1    1.06    0.28
   6  -4  -1    1.24    0.27
   6  -4  -1    1.70    0.29
  -6  -4   1    1.01    0.25
  -6  -4   1    1.14    0.28
   6  -4  -1    0.96    0.29
  -6  -4   1    1.21    0.25
   6  -4  -1    1.43    0.21
   6  -4  -1    0.92    0.29
  -6  -4   1    1.15    0.29
  -6  -4   1    1.25    0.27
   6  -4  -1    0.90    0.19
   6  -4  -1    1.48    0.26
  -6  -4   1    1.46    0.25
   6  -4  -1    1.11    0.25
   6   4  -1    1.00    0.24
   6   4  -1    1.16    0.21
   6   4  -1    1.52    0.23
  -6   4   1    1.48    0.31
  -6   4   1    1.44    0.33
   6   4  -1    1.23    0.28
   6   4  -1    0.74    0.28
  -6   4   1    1.40    0.29
  -6   4   1    0.88    0.24
  -6   4   1    1.03    0.26
  -6   4   1    1.52    0.30
  -6   4   1    1.32    0.28
  -6   4   1    1.19    0.30
  -6   4   1    1.66    0.32
   6   4  -1    1.01    0.25
   6   4  -1    0.66    0.25
  -6   4   1    1.20    0.26
  -6   4   1    1.69    0.31
   6   4  -1    1.22    0.23
   6   4  -1    1.06    0.24
  -6   4   1    1.67    0.37
  -5  -4   1    0.44    0.25
   5  -4  -1    0.23    0.25
  -5  -4   1    0.95    0.21
  -5  -4   1    0.26    0.24
   5  -4  -1    0.28    0.22
   5  -4  -1    0.15    0.23
   5  -4  -1    0.39    0.17
  -5  -4   1    0.48    0.22
   5  -4  -1    0.42    0.22
  -5  -4   1    0.48    0.24
   5  -4  -1    0.79    0.24
  -5  -4   1    0.55    0.24
   5  -4  -1   -0.03    0.24
  -5  -4   1    0.61    0.22
   5  -4  -1    0.45    0.23
  -5  -4   1    0.45    0.23
  -5  -4   1    0.55    0.19
   5  -4  -1    0.37    0.22
   5  -4  -1    0.02    0.25
   5  -4  -1    0.05    0.20
   5  -4  -1    0.39    0.19
  -5  -4   1    0.62    0.20
   5  -4  -1    0.77    0.19
  -5  -4   1    0.62    0.22
  -5  -4   1    0.30    0.23
  -5   4   1    0.42    0.24
  -5   4   1    0.72    0.26
  -5   4   1    0.64    0.33
  -5   4   1    0.64    0.27
   5   4  -1    0.47    0.20
   5   4  -1    0.25    0.20
  -5   4   1    0.49    0.22
   5   4  -1    0.18    0.22
  -5   4   1    0.35    0.25
  -5   4   1    0.35    0.20
   5   4  -1    0.60    0.21
   5   4  -1    0.29    0.19
  -5   4   1    0.70    0.23
   5   4  -1    0.56    0.26
  -5   4   1    0.55    0.28
   5   4  -1    0.68    0.19
   5   4  -1    0.49    0.19
  -5   4   1    0.32    0.21
  -5   4   1    0.52    0.25
  -5   4   1    0.53    0.21
   4  -4  -1    1.13    0.26
   4  -4  -1    0.35    0.22
  -4  -4   1    0.19    0.27
  -4  -4   1    0.69    0.23
  -4  -4   1    0.51    0.22
   4  -4  -1    0.24    0.26
   4  -4  -1    1.03    0.29
  -4  -4   1    0.47    0.19
  -4  -4   1    0.59    0.22
   4  -4  -1    0.45    0.20
  -4  -4   1    0.17    0.20
   4  -4  -1    0.59    0.19
   4  -4  -1    0.64    0.22
  -4  -4   1    0.39    0.22
   4  -4  -1    0.56    0.20
   4  -4  -1    0.91    0.30
  -4  -4   1   -0.05    0.20
  -4  -4   1    0.65    0.26
   4  -4  -1    1.35    0.27
   4  -4  -1    0.35    0.22
  -4  -4   1    0.32    0.23
  -4   4   1    0.18    0.24
  -4   4   1    0.93    0.24
  -4   4   1    0.99    0.31
  -4   4   1    0.25    0.29
   4   4  -1    0.22    0.20
   4   4  -1    0.60    0.21
   4   4  -1    0.46    0.18
  -4   4   1    0.54    0.27
  -4   4   1    0.84    0.22
  -4   4   1    0.35    0.22
  -4   4   1    0.52    0.24
   4   4  -1    0.39    0.20
  -4   4   1    0.41    0.20
   4   4  -1    0.58    0.19
   4   4  -1    0.50    0.22
   4   4  -1    0.11    0.24
   4   4  -1    0.71    0.20
   3  -4  -1  124.14    3.45
  -3  -4   1  119.04    3.97
   3  -4  -1  117.04    3.80
   3  -4  -1  119.37    3.47
   3  -4  -1  119.90    3.83
   3  -4  -1  118.84    3.49
  -3  -4   1  116.54    3.72
   3  -4  -1  122.52    3.65
  -3  -4   1  122.83    3.59
   3  -4  -1  127.93    3.72
  -3  -4   1  116.26    3.63
  -3  -4   1  121.60    3.48
  -3  -4   1  119.24    3.45
  -3  -4   1  116.69    3.78
   3  -4  -1  116.95    3.89
  -3  -4   1  116.89    3.64
   3  -4  -1  116.47    3.53
  -3  -4   1  122.50    3.44
   3  -4  -1  117.87    3.58
   3  -4  -1  120.69    3.48
  -3  -4   1  115.49    3.56
  -3  -4   1  119.15    3.47
  -3  -4   1  115.93    3.95
  -3  -4   1  120.87    3.76
  -3  -4   1  117.35    3.54
   3  -4  -1  117.48    3.60
  -3   4   1  118.62    3.55
   3   4  -1  119.62    3.43
  -3   4   1  118.58    3.83
  -3   4   1  111.92    3.55
  -3   4   1  118.05    4.06
   3   4  -1  116.40    3.43
  -3   4   1  122.69    3.71
  -3   4   1  117.84    3.48
  -3   4   1  119.78    3.81
   3   4  -1  115.05    3.72
   3   4  -1  119.59    3.68
   3   4  -1  116.63    3.77
   3   4  -1  117.15    3.43
  -3   4   1  120.34    3.50
  -3   4   1  121.70    3.66
  -3   4   1  120.83    3.61
   3   4  -1  115.91    3.45
   3   4  -1  116.30    3.83
   3   4  -1  115.40    3.43
  -3   4   1  119.90    3.48
   3   4  -1  116.98    3.76
  -3   4   1  120.04    3.77
   3   4  -1  117.02    3.57
   3   4  -1  120.29    3.52
  -3   4   1  119.54    3.48
  -2  -4   1   76.09    2.33
   2  -4  -1   79.07    2.41
   2  -4  -1   77.77    2.29
  -2  -4   1   76.82    2.26
   2  -4  -1   77.78    2.26
  -2  -4   1   75.17    2.26
   2  -4  -1   73.84    2.54
   2  -4  -1   73.46    2.58
   2  -4  -1   76.56    2.32
  -2  -4   1   76.01    2.48
   2  -4  -1   75.35    2.31
  -2  -4   1   75.94    2.60
   2  -4  -1   80.97    2.47
  -2  -4   1   75.99    2.27
   2  -4  -1   76.86    2.36
   2  -4  -1   75.81    2.50
  -2  -4   1   76.57    2.32
  -2  -4   1   79.78    2.24
  -2  -4   1   76.33    2.25
  -2  -4   1   75.55    2.40
   2  -4  -1   78.15    2.36
  -2  -4   1   78.54    2.35
  -2  -4   1   73.32    2.46
   2  -4  -1   75.75    2.28
  -2  -4   1   76.17    2.43
  -2  -4   1   74.90    2.57
  -2   4   1   74.64    2.29
   2   4  -1   79.77    2.42
   2   4  -1   72.28    2.34
  -2   4   1   77.28    2.32
   2   4  -1   73.04    2.43
   2   4  -1   77.58    2.30
  -2   4   1   75.78    2.27
   2   4  -1   75.39    2.40
  -2   4   1   81.54    2.68
  -2   4   1   74.83    2.42
  -2   4   1   79.48    2.31
  -2   4   1   74.30    2.53
  -2   4   1   78.32    2.36
   2   4  -1   73.65    2.46
   2   4  -1   77.27    2.32
  -2   4   1   72.85    2.51
  -2   4   1   74.99    2.46
   2   4  -1   74.82    2.50
   2   4  -1   75.61    2.27
  -2   4   1   78.86    2.31
   2   4  -1   75.22    2.21
  -2   4   1   73.39    2.50
   2   4  -1   71.69    2.22
   2   4  -1   72.91    2.24
  -2   4   1   74.53    2.28
  -2   4   1   72.30    2.32
  -2   4   1   77.86    2.45
   2   4  -1   74.77    2.24
   2   4  -1   76.55    2.55
  -1  -4   1  352.87   11.14
  -1  -4   1  354.46    9.58
  -1  -4   1  347.27    9.76
   1  -4  -1  340.29   10.42
  -1  -4   1  334.50   10.14
  -1  -4   1  348.32   10.52
  -1  -4   1  342.86    9.75
   1  -4  -1  331.20    9.60
  -1  -4   1  346.90    9.94
   1  -4  -1  330.69   10.51
   1  -4  -1  357.78    9.68
  -1  -4   1  345.49    9.69
   1  -4  -1  334.26    9.79
  -1  -4   1  341.97   11.13
   1  -4  -1  357.37   11.14
  -1  -4   1  332.85    9.98
   1  -4  -1  333.83    9.69
   1  -4  -1  349.30    9.59
   1  -4  -1  344.30   10.72
   1  -4  -1  347.34    9.99
  -1  -4   1  332.68   10.69
   1  -4  -1  333.30   10.52
   1  -4  -1  349.29   10.44
  -1  -4   1  348.70    9.66
  -1  -4   1  344.93   10.42
   1  -4  -1  343.74    9.69
  -1  -4   1  332.24   10.41
  -1  -4   1  349.31   10.52
   1  -4  -1  345.51    9.76
  -1  -4   1  338.01    9.59
   1   4  -1  337.53    9.97
  -1   4   1  334.27    9.69
  -1   4   1  351.04   10.46
  -1   4   1  349.18   10.02
   1   4  -1  336.25    9.57
  -1   4   1  347.21   10.53
  -1   4   1  379.31   11.17
   1   4  -1  349.58    9.68
  -1   4   1  340.15   10.00
   1   4  -1  338.72   10.69
   1   4  -1  345.18   10.50
  -1   4   1  327.28   10.72
  -1   4   1  337.52    9.80
  -1   4   1  337.21    9.60
  -1   4   1  346.63    9.69
   1   4  -1  333.89   10.51
   1   4  -1  338.41    9.75
  -1   4   1  345.14    9.69
   1   4  -1  355.44    9.96
  -1   4   1  330.56   10.17
   1   4  -1  342.27   10.39
   1   4  -1  351.16    9.66
  -1   4   1  336.05   10.41
   1   4  -1  335.02    9.74
   1   4  -1  337.67   10.16
  -1   4   1  327.81   10.54
  -1   4   1  348.32    9.77
   1   4  -1  349.57    9.92
   1   4  -1  351.59    9.98
  -1   4   1  349.88    9.62
  -1   4   1  330.84    9.94
   0  -4  -1   28.52    0.98
   0  -4   1   25.84    0.94
   0  -4  -1   26.66    1.00
   0  -4  -1   26.14    1.04
   0  -4   1   27.12    0.92
   0  -4   1   25.88    0.91
   0  -4   1   24.86    0.92
   0  -4  -1   26.74    1.01
   0  -4   1   27.24    1.00
   0  -4  -1   26.05    0.92
   0  -4   1   27.13    1.04
   0  -4  -1   27.53    1.08
   0  -4   1   26.29    0.92
   0  -4   1   26.71    1.00
   0  -4  -1   27.82    0.96
   0  -4  -1   26.71    0.94
   0  -4   1   25.43    0.92
   0  -4  -1   27.46    0.92
   0  -4   1   27.55    0.94
   0  -4   1   27.85    1.05
   0  -4   1   25.60    1.02
   0  -4  -1   27.22    0.94
   0  -4   1   26.05    0.95
   0  -4  -1   27.88    1.02
   0  -4  -1   27.09    0.95
   0  -4   1   26.48    1.03
   0  -4  -1   27.20    0.97
   0   4   1   26.32    1.00
   0   4  -1   27.12    0.91
   0   4   1   26.53    0.97
   0   4   1   27.42    0.96
   0   4   1   28.34    0.99
   0   4  -1   28.55    1.04
   0   4  -1   27.29    1.00
   0   4   1   26.16    1.03
   0   4  -1   26.72    1.03
   0   4   1   26.94    0.95
   0   4  -1   28.42    0.90
   0   4   1   27.81    1.03
   0   4  -1   27.82    1.03
   0   4   1   26.75    0.94
   0   4   1   26.51    0.97
   0   4  -1   26.49    0.92
   0   4   1   25.80    0.92
   0   4   1   26.91    1.05
   0   4  -1   28.48    0.96
   0   4  -1   27.11    0.92
   0   4   1   25.43    1.04
   0   4   1   26.48    0.95
   0   4  -1   25.84    0.93
   0   4  -1   25.65    0.94
   0   4   1   27.94    1.07
   0   4  -1   27.98    1.00
   0   4   1   27.07    1.01
   0   4  -1   27.48    0.96
   1  -4   1    0.32    0.16
  -1  -4  -1    0.13    0.18
   1  -4   1    0.26    0.16
   1  -4   1    0.12    0.16
  -1  -4  -1    0.12    0.15
   1  -4   1    0.28    0.18
  -1  -4  -1    0.12    0.17
   1  -4   1    0.16    0.13
  -1  -4  -1    0.02    0.13
  -1  -4  -1    0.16    0.15
  -1  -4  -1    0.03    0.16
   1  -4   1    0.01    0.15
   1  -4   1    0.34    0.17
   1  -4   1    0.14    0.18
   1  -4   1    0.35    0.15
  -1  -4  -1    0.15    0.13
   1  -4   1    0.22    0.14
  -1  -4  -1    0.39    0.17
  -1  -4  -1    0.24    0.16
  -1  -4  -1    0.03    0.15
   1  -4   1    0.13    0.16
   1   4   1    0.29    0.15
   1   4   1   -0.04    0.15
   1   4   1    0.17    0.14
   1   4   1    0.05    0.15
   1   4   1    0.05    0.13
  -1   4  -1    0.22    0.17
  -1   4  -1    0.10    0.15
   1   4   1   -0.01    0.17
  -1   4  -1    0.07    0.15
  -1   4  -1    0.15    0.14
  -1   4  -1    0.43    0.16
  -1   4  -1    0.15    0.16
   1   4   1    0.15    0.17
  -1   4  -1    0.23    0.15
   1   4   1    0.09    0.15
   1   4   1    0.12    0.17
   1   4   1    0.33    0.17
  -1   4  -1    0.07    0.19
  -1   4  -1    0.07    0.18
   1   4   1    0.22    0.18
  -1   4  -1    0.26    0.16
   1   4   1    0.04    0.14
  -1   4  -1    0.19    0.13
   1   4   1    0.50    0.17
  -1   4  -1    0.10    0.16
  -1   4  -1    0.07    0.14
   1   4   1    0.34    0.17
   1   4   1    0.31    0.18
  -1   4  -1    0.15    0.15
  -1   4  -1    0.29    0.15
  -1   4  -1    0.10    0.17
   2  -4   1    1.30    0.20
   2  -4   1    1.26    0.23
  -2  -4  -1    1.49    0.23
   2  -4   1    1.47    0.22
  -2  -4  -1    1.39    0.21
  -2  -4  -1    1.16    0.20
   2  -4   1    1.23    0.21
  -2  -4  -1    0.98    0.19
   2  -4   1    1.18    0.22
   2  -4   1    1.33    0.24
   2  -4   1    1.43    0.22
  -2  -4  -1    1.11    0.18
   2  -4   1    0.79    0.18
   2  -4   1    1.08    0.24
   2  -4   1    1.41    0.19
  -2  -4  -1    1.57    0.20
   2  -4   1    1.17    0.22
   2  -4   1    0.87    0.19
  -2  -4  -1    1.24    0.22
  -2  -4  -1    1.24    0.22
   2  -4   1    1.23    0.19
  -2  -4  -1    1.01    0.21
  -2  -4  -1    1.34    0.22
  -2  -4  -1    1.19    0.20
   2   4   1    1.22    0.21
   2   4   1    1.22    0.21
   2   4   1    1.18    0.19
   2   4   1    1.37    0.22
   2   4   1    1.48    0.20
   2   4   1    1.29    0.21
  -2   4  -1    1.18    0.22
  -2   4  -1    1.25    0.25
   2   4   1    1.13    0.18
  -2   4  -1    1.18    0.21
   2   4   1    0.97    0.18
  -2   4  -1    1.10    0.21
  -2   4  -1    1.27    0.22
   2   4   1    1.30    0.22
  -2   4  -1    1.56    0.22
  -2   4  -1    1.16    0.25
   2   4   1    1.25    0.22
   2   4   1    1.54    0.21
   2   4   1    1.32    0.22
  -2   4  -1    1.22    0.20
  -2   4  -1    1.36    0.24
   2   4   1    1.20    0.20
  -2   4  -1    1.31    0.21
  -2   4  -1    0.91    0.21
   2   4   1    1.50    0.23
  -2   4  -1    1.20    0.22
  -2   4  -1    0.79    0.18
   3  -4   1  272.01    7.67
   3  -4   1  269.41    7.75
  -3  -4  -1  261.55    8.03
   3  -4   1  276.09    7.67
  -3  -4  -1  277.91    8.83
   3  -4   1  261.64    7.28
   3  -4   1  270.21    8.07
   3  -4   1  272.46    7.61
   3  -4   1  271.98    8.35
  -3  -4  -1  257.34    7.71
  -3  -4  -1  270.34    7.60
  -3  -4  -1  264.24    8.33
   3  -4   1  266.72    7.57
  -3  -4  -1  269.85    8.82
   3  -4   1  260.01    8.25
  -3  -4  -1  270.56    7.92
  -3  -4  -1  270.20    7.68
   3  -4   1  268.72    7.75
  -3  -4  -1  265.69    8.25
  -3  -4  -1  261.91    7.91
   3  -4   1  265.07    7.69
   3  -4   1  277.09    7.61
  -3  -4  -1  266.83    7.88
  -3  -4  -1  270.79    8.27
   3  -4   1  255.11    7.90
   3  -4   1  279.07    8.28
   3   4   1  232.10    8.01
  -3   4  -1  273.08    7.60
   3   4   1  272.82    7.85
  -3   4  -1  263.76    7.67
  -3   4  -1  266.03    7.59
   3   4   1  264.82    7.57
   3   4   1  271.11    7.64
  -3   4  -1  271.33    8.36
  -3   4  -1  269.60    8.06
  -3   4  -1  263.27    7.74
   3   4   1  270.51    8.23
   3   4   1  278.33    7.90
   3   4   1  277.68    7.90
  -3   4  -1  271.20    8.27
  -3   4  -1  275.71    8.86
   3   4   1  262.27    7.89
  -3   4  -1  274.21    7.69
  -3   4  -1  264.97    7.92
   3   4   1  263.57    7.56
   3   4   1  272.17    8.33
   3   4   1  276.81    7.64
  -3   4  -1  264.27    8.27
   3   4   1  264.17    7.69
  -4  -4  -1   40.18    1.57
  -4  -4  -1   40.76    1.50
  -4  -4  -1   41.39    1.49
  -4  -4  -1   40.65    1.43
   4  -4   1   42.46    1.60
   4  -4   1   39.67    1.40
   4  -4   1   41.44    1.44
   4  -4   1   42.23    1.45
  -4  -4  -1   42.26    1.47
  -4  -4  -1   41.09    1.42
  -4  -4  -1   40.79    1.54
   4  -4   1   43.10    1.55
   4  -4   1   40.03    1.47
   4  -4   1   39.46    1.52
   4  -4   1   40.31    1.54
  -4  -4  -1   39.97    1.41
   4  -4   1   41.38    1.40
   4  -4   1   39.57    1.44
  -4  -4  -1   40.14    1.52
   4  -4   1   40.60    1.45
   4  -4   1   40.86    1.42
  -4  -4  -1   40.38    1.61
  -4  -4  -1   39.26    1.44
  -4   4  -1   40.92    1.56
  -4   4  -1   39.24    1.43
  -4   4  -1   39.44    1.40
  -4   4  -1   39.04    1.59
   4   4   1   38.32    1.51
  -4   4  -1   40.82    1.66
  -4   4  -1   43.02    1.49
   4   4   1   40.60    1.36
  -4   4  -1   40.20    1.46
   4   4   1   42.38    1.58
   4   4   1   40.20    1.40
  -4   4  -1   39.03    1.50
   4   4   1   42.41    1.46
  -4   4  -1   39.16    1.42
   4   4   1   37.70    1.41
  -4   4  -1   40.69    1.55
   4   4   1   42.02    1.50
  -4   4  -1   41.25    1.54
   4   4   1   39.05    1.44
   4   4   1   40.68    1.36
   4   4   1   42.20    1.43
   4   4   1   40.60    1.35
  -5  -4  -1    3.96    0.46
  -5  -4  -1    4.01    0.45
  -5  -4  -1    3.41    0.40
  -5  -4  -1    4.16    0.38
  -5  -4  -1    4.64    0.41
  -5  -4  -1    4.12    0.42
   5  -4   1    3.71    0.34
   5  -4   1    4.64    0.43
  -5  -4  -1    3.80    0.38
   5  -4   1    4.61    0.40
   5  -4   1    4.15    0.40
   5  -4   1    4.35    0.44
  -5  -4  -1    4.95    0.45
  -5  -4  -1    4.64    0.43
   5  -4   1    3.81    0.37
   5  -4   1    4.43    0.40
   5  -4   1    4.13    0.40
   5  -4   1    4.06    0.45
  -5  -4  -1    4.11    0.42
   5  -4   1    4.74    0.44
   5  -4   1    3.99    0.39
  -5  -4  -1    3.93    0.39
   5  -4   1    4.11    0.40
   5   4   1    4.35    0.36
   5   4   1    4.49    0.41
  -5   4  -1    3.94    0.39
   5   4   1    3.12    0.39
   5   4   1    4.01    0.43
  -5   4  -1    3.81    0.38
  -5   4  -1    4.85    0.45
   5   4   1    3.74    0.34
  -5   4  -1    4.25    0.41
   5   4   1    3.89    0.38
   5   4   1    4.23    0.33
   5   4   1    4.17    0.40
  -5   4  -1    3.92    0.41
  -5   4  -1    4.67    0.42
  -5   4  -1    4.65    0.49
   5   4   1    3.78    0.38
  -5   4  -1    3.54    0.42
  -5   4  -1    4.71    0.44
  -5   4  -1    5.08    0.44
  -5   4  -1    4.31    0.39
   5   4   1    3.84    0.38
  -5   4  -1    4.21    0.45
   5   4   1    4.09    0.40
   5   4   1    4.40    0.40
   6  -4   1    0.27    0.26
  -6  -4  -1    0.29    0.26
   6  -4   1   -0.03    0.26
  -6  -4  -1   -0.16    0.18
  -6  -4  -1    0.19    0.27
   6  -4   1   -0.01    0.28
  -6  -4  -1   -0.07    0.22
  -6  -4  -1   -0.16    0.22
  -6  -4  -1    0.31    0.25
   6  -4   1   -0.58    0.23
  -6  -4  -1    0.28    0.25
   6  -4   1    0.14    0.18
   6  -4   1   -0.05    0.21
  -6  -4  -1   -0.15    0.27
  -6  -4  -1   -0.03    0.23
   6  -4   1    0.19    0.26
  -6  -4  -1   -0.37    0.29
  -6  -4  -1    0.00    0.23
  -6  -4  -1    0.61    0.28
   6  -4   1    0.34    0.24
   6  -4   1    0.02    0.27
  -6  -4  -1    0.02    0.21
   6  -4   1   -0.03    0.22
   6  -4   1   -0.08    0.18
   6   4   1    0.18    0.21
  -6   4  -1   -0.14    0.26
  -6   4  -1   -0.30    0.24
   6   4   1    0.15    0.21
  -6   4  -1   -0.49    0.27
  -6   4  -1    0.35    0.26
  -6   4  -1    0.11    0.21
  -6   4  -1    0.10    0.19
  -6   4  -1   -0.37    0.27
  -6   4  -1    0.12    0.35
  -6   4  -1    0.56    0.27
  -6   4  -1   -0.22    0.25
   6   4   1    0.85    0.28
  -6   4  -1   -0.02    0.26
   6   4   1   -0.13    0.23
  -6   4  -1    0.01    0.22
   6   4   1    0.10    0.24
  -7  -4  -1    1.06    0.31
   7  -4   1    1.25    0.32
  -7  -4  -1    0.96    0.37
  -7  -4  -1    1.19    0.33
   7  -4   1    0.89    0.32
  -7  -4  -1    1.29    0.32
   7  -4   1    1.40    0.33
   7  -4   1    0.98    0.32
   7  -4   1    1.46    0.33
  -7  -4  -1    1.15    0.31
   7  -4   1    1.30    0.38
  -7  -4  -1    1.46    0.37
  -7  -4  -1    1.73    0.35
   7  -4   1    1.23    0.38
   7  -4   1    1.37    0.31
  -7  -4  -1    1.71    0.37
   7  -4   1    1.02    0.25
   7  -4   1    0.82    0.32
  -7  -4  -1    0.99    0.39
  -7  -4  -1    1.17    0.33
  -7  -4  -1    1.37    0.37
  -7  -4  -1    0.75    0.31
   7   4   1    0.98    0.23
   7   4   1    1.63    0.33
  -7   4  -1    1.68    0.40
   7   4   1    1.02    0.24
  -7   4  -1    1.27    0.33
   7   4   1    1.30    0.34
   7   4   1    1.40    0.26
  -7   4  -1    1.52    0.33
  -7   4  -1    1.38    0.44
  -7   4  -1    0.97    0.38
   7   4   1    1.77    0.35
  -7   4  -1    1.27    0.34
   7   4   1    1.04    0.37
  -7   4  -1    1.43    0.36
   7   4   1    0.72    0.34
   7   4   1    0.96    0.30
   7   4   1    0.97    0.29
  -7   4  -1    1.52    0.37
  -7   4  -1    1.36    0.37
  -7   4  -1    1.50    0.32
  -7   4  -1    1.20    0.34
  -7   4  -1    1.36    0.37
   8  -4   1    2.75    0.43
   8  -4   1    1.90    0.42
  -8  -4  -1    3.22    0.52
  -8  -4  -1    2.49    0.50
  -8  -4  -1    2.69    0.46
  -8  -4  -1    2.87    0.44
   8  -4   1    3.74    0.43
   8  -4   1    2.52    0.49
  -8  -4  -1    2.46    0.45
   8  -4   1    2.40    0.38
  -8  -4  -1    2.87    0.49
   8  -4   1    3.19    0.48
  -8  -4  -1    2.71    0.49
   8  -4   1    2.69    0.50
  -8  -4  -1    2.43    0.41
  -8  -4  -1    2.79    0.46
  -8  -4  -1    3.30    0.45
   8  -4   1    2.80    0.43
   8  -4   1    3.30    0.44
   8  -4   1    2.23    0.33
   8   4   1    2.59    0.44
   8   4   1    2.14    0.39
   8   4   1    2.68    0.28
  -8   4  -1    2.39    0.54
   8   4   1    2.79    0.49
   8   4   1    2.40    0.31
  -8   4  -1    2.33    0.46
  -8   4  -1    2.50    0.45
  -8   4  -1    2.20    0.42
  -8   4  -1    2.39    0.51
   8   4   1    2.66    0.40
  -8   4  -1    1.86    0.43
  -8   4  -1    2.33    0.43
   8   4   1    2.45    0.47
  -8   4  -1    2.68    0.50
  -8   4  -1    2.88    0.43
  -8   4  -1    3.07    0.52
   8   4   1    2.30    0.41
   8   4   1    2.29    0.38
  -8   4  -1    2.45    0.44
   9  -4   1   62.48    2.25
   9  -4   1   62.38    2.04
   9  -4   1   59.92    2.43
  -9  -4  -1   58.20    2.29
  -9  -4  -1   61.45    2.50
  -9  -4  -1   61.84    2.37
   9  -4   1   58.15    2.22
  -9  -4  -1   61.27    2.57
   9  -4   1   58.96    2.19
   9  -4   1   60.38    2.27
  -9  -4  -1   56.27    2.39
   9  -4   1   64.16    2.13
   9  -4   1   59.28    2.07
  -9  -4  -1   61.55    2.23
  -9   4  -1   59.56    2.34
   9   4   1   59.68    2.25
   9   4   1   60.24    2.19
  -9   4  -1   62.43    2.63
  -9   4  -1   56.79    2.43
   9   4   1   60.27    2.18
  -9   4  -1   63.54    2.42
  -9   4  -1   59.97    2.23
   9   4   1   58.44    2.40
   9   4   1   58.57    2.15
  -9   4  -1   61.86    2.54
  -9   4  -1   63.78    2.35
  10  -4   1   20.53    1.14
  10  -4   1   20.50    1.11
  10  -4   1   20.60    1.29
 -10  -4  -1   20.56    1.31
  10  -4   1   21.41    0.98
  10  -4   1   20.52    1.16
 -10  -4  -1   22.17    1.28
 -10  -4  -1   21.12    1.25
 -10  -4  -1   21.83    1.35
  10  -4   1   20.57    0.89
  10  -4   1   21.92    1.21
 -10  -4  -1   21.88    1.23
 -10  -4  -1   22.23    1.19
 -10   4  -1   21.87    1.30
 -10   4  -1   19.85    1.15
  10   4   1   23.19    1.17
  10   4   1   22.73    1.14
  10   4   1   24.54    1.34
 -10   4  -1   21.33    1.34
 -10   4  -1   21.38    1.29
  10   4   1   22.49    1.09
 -10   4  -1   21.09    1.25
  10   4   1   21.77    1.19
 -11  -4  -1    5.59    0.69
  11  -4   1    6.11    0.51
 -11  -4  -1    6.03    0.76
  11  -4   1    7.65    0.74
  11  -4   1    6.22    0.70
  11  -4   1    6.53    0.69
  11  -4   1    5.62    0.60
 -11  -4  -1    5.89    0.69
  11   4   1    6.19    0.59
 -11   4  -1    8.20    0.81
 -11   4  -1    6.70    0.70
 -11   4  -1    6.43    0.78
  11   4   1    6.65    0.67
  11   4   1    5.53    0.65
  11   4   1    8.26    0.85
 -11   4  -1    6.35    0.81
  11   4   1    5.44    0.67
  12  -4   1    1.90    0.53
  12  -4   1    2.18    0.46
  12  -4   1    1.58    0.47
 -12  -4  -1    2.10    0.54
 -12  -4  -1    2.67    0.59
 -12  -4  -1    1.49    0.57
  12  -4   1    2.08    0.52
 -12   4  -1    1.48    0.50
  12   4   1    1.59    0.42
 -12   4  -1    1.85    0.59
  12   4   1    2.24    0.53
  12   4   1    1.55    0.46
  12   4   1    2.05    0.54
  13  -4   1    6.16    0.81
  13  -4   1    8.01    0.73
 -13  -4  -1    6.65    0.83
  13  -4   1    6.76    0.81
  13  -4   1    7.49    0.86
  13   4   1    8.28    0.85
  13   4   1    6.95    0.85
 -13   4  -1    8.60    0.91
  13   4   1    7.54    0.70
  13   4   1    9.55    0.84
 -13  -5   1   13.13    1.03
  13  -5  -1   14.00    0.80
  13  -5  -1   12.43    0.96
  13  -5  -1   12.00    0.98
  13  -5  -1   13.78    1.03
 -13   5   1   13.17    1.10
  13   5  -1   11.99    0.95
  13   5  -1   12.04    0.98
 -13   5   1   12.81    1.03
  13   5  -1   12.76    0.88
 -12  -5   1   13.16    0.99
 -12  -5   1   13.82    1.15
  12  -5  -1   12.16    0.90
  12  -5  -1   12.04    0.96
  12  -5  -1   12.94    0.98
 -12  -5   1   14.99    0.99
 -12  -5   1   12.82    1.01
  12  -5  -1   13.53    0.79
  12   5  -1   12.26    0.91
  12   5  -1   12.14    0.81
 -12   5   1   13.11    1.04
  12   5  -1   13.92    1.05
  12   5  -1   11.86    0.89
 -12   5   1   13.16    1.09
 -12   5   1   10.48    0.91
 -11  -5   1   12.99    0.98
  11  -5  -1   13.10    0.78
  11  -5  -1   13.61    0.93
  11  -5  -1   12.75    0.99
 -11  -5   1   13.55    1.10
  11  -5  -1   13.41    0.94
 -11  -5   1   12.81    0.91
 -11  -5   1   14.65    0.94
  11  -5  -1   13.33    0.89
  11   5  -1   12.83    0.97
 -11   5   1   13.46    1.15
  11   5  -1   13.86    0.82
 -11   5   1   13.40    0.97
  11   5  -1   13.89    0.93
 -11   5   1   14.09    0.92
  11   5  -1   12.13    0.84
 -11   5   1   12.50    0.99
  11   5  -1   13.64    0.67
  10  -5  -1    1.64    0.24
 -10  -5   1    1.23    0.40
 -10  -5   1    1.41    0.43
 -10  -5   1    2.27    0.50
 -10  -5   1    0.87    0.39
  10  -5  -1    1.28    0.41
 -10  -5   1    2.04    0.48
  10  -5  -1    1.15    0.47
  10  -5  -1    1.11    0.36
  10  -5  -1    2.44    0.43
 -10  -5   1    2.01    0.52
  10  -5  -1    1.15    0.40
 -10   5   1    1.58    0.43
 -10   5   1    1.24    0.45
  10   5  -1    0.99    0.30
 -10   5   1    2.45    0.50
 -10   5   1    1.10    0.47
  10   5  -1    1.08    0.43
 -10   5   1    1.39    0.49
  10   5  -1    1.24    0.34
 -10   5   1    1.16    0.57
  10   5  -1    1.68    0.40
  10   5  -1    2.32    0.45
  -9  -5   1   16.36    1.02
   9  -5  -1   16.34    0.95
  -9  -5   1   16.51    0.94
  -9  -5   1   14.44    0.94
   9  -5  -1   14.65    0.87
   9  -5  -1   16.23    0.86
   9  -5  -1   16.10    1.01
  -9  -5   1   16.14    0.93
   9  -5  -1   17.09    0.72
  -9  -5   1   16.82    0.90
  -9  -5   1   16.45    1.02
  -9  -5   1   15.80    0.91
  -9  -5   1   16.28    0.98
   9  -5  -1   15.67    0.91
   9   5  -1   18.65    0.93
  -9   5   1   14.36    0.96
   9   5  -1   15.66    0.76
  -9   5   1   16.07    1.00
  -9   5   1   16.14    0.95
   9   5  -1   17.27    0.93
  -9   5   1   15.55    1.03
  -9   5   1   16.36    0.92
   9   5  -1   16.63    0.98
   9   5  -1   14.85    0.82
  -9   5   1   17.09    0.97
  -9   5   1   16.40    1.10
  -8  -5   1   -0.15    0.25
   8  -5  -1   -0.02    0.16
  -8  -5   1    0.38    0.28
   8  -5  -1    0.09    0.27
   8  -5  -1    0.10    0.26
  -8  -5   1    0.52    0.36
   8  -5  -1    0.09    0.26
  -8  -5   1   -0.24    0.26
  -8  -5   1   -0.23    0.25
  -8  -5   1   -0.11    0.27
  -8  -5   1    0.42    0.29
   8  -5  -1    0.08    0.23
  -8  -5   1    0.43    0.30
  -8  -5   1    0.03    0.28
   8  -5  -1   -0.06    0.24
   8  -5  -1    0.23    0.18
   8  -5  -1    0.05    0.25
   8  -5  -1    0.22    0.32
   8  -5  -1    0.56    0.33
   8   5  -1   -0.19    0.19
  -8   5   1    0.19    0.40
   8   5  -1   -0.11    0.21
  -8   5   1    0.22    0.28
  -8   5   1   -0.03    0.31
   8   5  -1   -0.09    0.20
  -8   5   1   -0.34    0.27
   8   5  -1    0.26    0.28
  -8   5   1    0.40    0.34
   8   5  -1    0.06    0.27
   8   5  -1    0.52    0.25
   8   5  -1   -0.01    0.28
   8   5  -1   -0.04    0.27
  -8   5   1   -0.14    0.25
  -8   5   1    0.72    0.31
  -8   5   1    0.34    0.27
  -8   5   1    0.31    0.33
  -8   5   1   -0.29    0.26
   8   5  -1   -0.10    0.22
   7  -5  -1   42.05    1.54
   7  -5  -1   37.02    1.43
  -7  -5   1   37.98    1.41
  -7  -5   1   40.62    1.53
   7  -5  -1   39.21    1.59
   7  -5  -1   38.64    1.45
  -7  -5   1   41.32    1.64
  -7  -5   1   37.78    1.60
   7  -5  -1   37.17    1.45
   7  -5  -1   41.11    1.42
  -7  -5   1   36.64    1.52
   7  -5  -1   35.90    1.46
   7  -5  -1   35.96    1.31
   7  -5  -1   37.27    1.27
  -7  -5   1   38.27    1.44
   7  -5  -1   39.93    1.50
  -7  -5   1   35.71    1.44
  -7  -5   1   39.10    1.60
  -7  -5   1   38.21    1.46
   7  -5  -1   38.36    1.63
  -7  -5   1   39.17    1.56
   7   5  -1   37.98    1.40
  -7   5   1   40.17    1.51
  -7   5   1   37.12    1.54
   7   5  -1   38.38    1.54
  -7   5   1   36.64    1.42
  -7   5   1   36.67    1.63
  -7   5   1   40.50    1.74
   7   5  -1   38.23    1.39
   7   5  -1   39.62    1.38
   7   5  -1   36.52    1.37
   7   5  -1   38.70    1.44
  -7   5   1   37.04    1.58
  -7   5   1   40.29    1.61
   7   5  -1   35.92    1.53
   7   5  -1   38.05    1.41
  -7   5   1   37.78    1.49
  -7   5   1   39.96    1.54
  -7   5   1   36.87    1.47
   7   5  -1   38.76    1.55
   6  -5  -1   28.24    1.16
  -6  -5   1   26.96    1.23
   6  -5  -1   28.70    1.29
   6  -5  -1   29.38    1.12
   6  -5  -1   29.52    1.16
   6  -5  -1   27.98    1.14
   6  -5  -1   30.35    1.05
  -6  -5   1   30.24    1.13
  -6  -5   1   29.65    1.23
  -6  -5   1   29.28    1.18
   6  -5  -1   30.20    1.01
  -6  -5   1   29.75    1.27
  -6  -5   1   29.25    1.15
   6  -5  -1   29.52    1.17
   6  -5  -1   29.04    1.21
   6  -5  -1   29.03    1.25
  -6  -5   1   27.90    1.24
  -6  -5   1   27.67    1.08
  -6  -5   1   29.32    1.15
  -6  -5   1   28.93    1.13
   6  -5  -1   29.83    1.20
   6  -5  -1   27.10    1.04
  -6  -5   1   28.10    1.19
   6   5  -1   28.36    1.09
  -6   5   1   31.01    1.39
   6   5  -1   29.93    1.10
  -6   5   1   28.70    1.19
   6   5  -1   30.21    1.22
  -6   5   1   27.72    1.29
   6   5  -1   26.03    1.19
  -6   5   1   29.19    1.12
   6   5  -1   30.62    1.23
  -6   5   1   28.15    1.14
  -6   5   1   29.42    1.17
   6   5  -1   28.84    1.12
  -6   5   1   27.22    1.21
   6   5  -1   28.31    1.11
  -6   5   1   28.47    1.18
  -6   5   1   30.19    1.20
  -6   5   1   27.21    1.25
   6   5  -1   29.41    1.11
  -6   5   1   30.56    1.26
  -6   5   1   31.98    1.28
   6   5  -1   27.89    1.07
  -5  -5   1    4.65    0.40
  -5  -5   1    4.89    0.43
  -5  -5   1    4.47    0.42
  -5  -5   1    5.32    0.42
   5  -5  -1    4.28    0.44
  -5  -5   1    4.32    0.40
  -5  -5   1    4.33    0.40
   5  -5  -1    4.61    0.41
   5  -5  -1    5.11    0.47
   5  -5  -1    4.85    0.42
  -5  -5   1    4.34    0.45
   5  -5  -1    4.71    0.36
  -5  -5   1    4.96    0.39
   5  -5  -1    4.60    0.40
   5  -5  -1    4.72    0.44
   5  -5  -1    5.35    0.49
   5  -5  -1    4.46    0.39
  -5  -5   1    4.63    0.45
   5  -5  -1    4.63    0.41
  -5  -5   1    5.24    0.41
   5  -5  -1    4.96    0.39
  -5  -5   1    4.84    0.38
   5  -5  -1    4.22    0.40
  -5  -5   1    5.02    0.43
  -5  -5   1    5.04    0.46
  -5  -5   1    4.94    0.41
   5  -5  -1    4.41    0.36
  -5   5   1    5.11    0.45
  -5   5   1    4.58    0.41
  -5   5   1    5.02    0.44
  -5   5   1    4.88    0.45
  -5   5   1    5.00    0.43
   5   5  -1    5.12    0.35
   5   5  -1    5.20    0.42
   5   5  -1    4.81    0.37
   5   5  -1    4.33    0.40
  -5   5   1    4.69    0.47
  -5   5   1    4.73    0.51
   5   5  -1    5.46    0.41
   5   5  -1    4.91    0.40
   5   5  -1    4.66    0.39
  -5   5   1    5.01    0.44
   5   5  -1    4.97    0.46
   5   5  -1    4.28    0.37
  -5   5   1    5.22    0.46
  -5   5   1    5.32    0.50
  -5   5   1    4.45    0.44
  -5   5   1    5.07    0.46
   4  -5  -1   14.64    0.65
  -4  -5   1   13.90    0.67
  -4  -5   1   13.56    0.66
  -4  -5   1   12.89    0.59
   4  -5  -1   12.41    0.66
  -4  -5   1   13.47    0.63
   4  -5  -1   14.33    0.75
  -4  -5   1   14.19    0.68
  -4  -5   1   13.37    0.68
  -4  -5   1   13.58    0.72
  -4  -5   1   13.07    0.61
   4  -5  -1   12.65    0.64
   4  -5  -1   13.93    0.73
   4  -5  -1   13.82    0.60
   4  -5  -1   13.59    0.73
   4  -5  -1   13.36    0.69
   4  -5  -1   13.55    0.64
  -4  -5   1   14.27    0.63
   4  -5  -1   14.38    0.75
  -4  -5   1   13.11    0.64
  -4  -5   1   12.93    0.66
   4  -5  -1   12.59    0.72
  -4  -5   1   12.56    0.68
  -4  -5   1   13.59    0.70
   4  -5  -1   13.79    0.61
   4   5  -1   13.15    0.67
   4   5  -1   13.04    0.63
  -4   5   1   13.47    0.73
  -4   5   1   14.15    0.76
   4   5  -1   12.76    0.49
  -4   5   1   14.60    0.71
   4   5  -1   13.25    0.61
   4   5  -1   12.94    0.64
  -4   5   1   13.45    0.68
   4   5  -1   13.53    0.60
   4   5  -1   14.22    0.55
  -4   5   1   14.31    0.75
  -4   5   1   13.79    0.76
  -4   5   1   14.09    0.66
  -4   5   1   13.80    0.67
   4   5  -1   13.62    0.63
   4   5  -1   13.70    0.70
  -4   5   1   12.96    0.79
  -4   5   1   14.98    0.73
  -4   5   1   13.33    0.63
   4   5  -1   13.68    0.66
   4   5  -1   13.09    0.48
  -4   5   1   13.45    0.69
  -3  -5   1   89.28    2.63
  -3  -5   1   83.01    2.52
  -3  -5   1   80.50    2.66
   3  -5  -1   81.23    2.53
  -3  -5   1   82.14    2.53
   3  -5  -1   84.06    2.84
   3  -5  -1   83.90    2.58
   3  -5  -1   87.22    2.71
  -3  -5   1   85.45    2.54
  -3  -5   1   80.52    2.58
   3  -5  -1   83.07    2.74
  -3  -5   1   78.61    2.87
  -3  -5   1   85.54    2.78
  -3  -5   1   84.05    2.76
  -3  -5   1   84.75    2.90
  -3  -5   1   80.76    2.71
  -3  -5   1   83.36    2.66
   3  -5  -1   83.72    2.89
   3  -5  -1   81.08    2.58
   3  -5  -1   84.41    2.63
   3  -5  -1   85.00    2.52
   3  -5  -1   86.42    2.81
  -3  -5   1   79.50    2.59
   3  -5  -1   82.02    2.54
   3  -5  -1   79.95    2.62
  -3   5   1   83.85    2.82
   3   5  -1   83.99    2.43
  -3   5   1   86.47    2.74
   3   5  -1   86.76    2.55
  -3   5   1   79.00    2.59
  -3   5   1   87.46    2.85
   3   5  -1   81.49    2.81
   3   5  -1   79.46    2.51
   3   5  -1   78.60    2.45
   3   5  -1   82.33    2.50
   3   5  -1   80.74    2.48
  -3   5   1   79.62    2.55
   3   5  -1   86.75    2.58
   3   5  -1   88.88    2.73
  -3   5   1   85.93    2.65
  -3   5   1   86.45    2.71
   3   5  -1   89.90    2.63
  -3   5   1   84.86    2.56
  -3   5   1   84.75    2.82
   3   5  -1   86.47    2.76
   3   5  -1   82.44    2.77
   3   5  -1   84.21    2.67
  -3   5   1   84.93    3.01
  -3   5   1   85.52    2.55
   3   5  -1   81.50    2.52
  -3   5   1   84.59    2.77
  -3   5   1   84.08    2.64
  -2  -5   1    1.23    0.21
  -2  -5   1    1.50    0.21
   2  -5  -1    1.09    0.25
   2  -5  -1    1.46    0.21
   2  -5  -1    1.03    0.24
  -2  -5   1    1.24    0.25
   2  -5  -1    1.00    0.24
  -2  -5   1    1.31    0.21
  -2  -5   1    1.19    0.21
  -2  -5   1    0.99    0.18
  -2  -5   1    1.33    0.18
  -2  -5   1    1.27    0.23
   2  -5  -1    1.20    0.22
  -2  -5   1    0.88    0.21
   2  -5  -1    1.76    0.22
   2  -5  -1    0.99    0.24
  -2  -5   1    1.13    0.19
   2  -5  -1    1.38    0.27
  -2  -5   1    1.45    0.24
  -2  -5   1    1.07    0.20
   2  -5  -1    1.05    0.21
   2  -5  -1    1.20    0.20
  -2  -5   1    1.66    0.27
  -2  -5   1    1.44    0.25
   2  -5  -1    1.80    0.29
   2  -5  -1    1.34    0.27
  -2  -5   1    1.40    0.20
   2   5  -1    1.07    0.21
  -2   5   1    1.60    0.28
  -2   5   1    0.83    0.19
  -2   5   1    0.98    0.20
  -2   5   1    0.94    0.25
  -2   5   1    0.91    0.21
  -2   5   1    0.79    0.24
   2   5  -1    1.66    0.21
   2   5  -1    1.13    0.24
  -2   5   1    1.09    0.29
   2   5  -1    1.17    0.22
   2   5  -1    1.38    0.16
  -2   5   1    0.93    0.21
  -2   5   1    1.79    0.31
   2   5  -1    1.10    0.18
  -2   5   1    0.91    0.19
   2   5  -1    1.41    0.23
   2   5  -1    1.26    0.17
  -2   5   1    1.35    0.21
   2   5  -1    1.11    0.19
   2   5  -1    1.40    0.18
   2   5  -1    1.11    0.25
   2   5  -1    1.02    0.19
  -2   5   1    0.70    0.22
   2   5  -1    0.62    0.24
   2   5  -1    1.54    0.18
  -2   5   1    1.29    0.22
   2   5  -1    1.36    0.17
  -2   5   1    1.10    0.23
  -1  -5   1   54.85    1.91
   1  -5  -1   54.78    1.85
   1  -5  -1   55.89    1.81
  -1  -5   1   56.49    1.76
   1  -5  -1   58.99    1.81
   1  -5  -1   59.71    1.98
  -1  -5   1   56.47    2.00
  -1  -5   1   56.43    1.79
  -1  -5   1   62.08    2.07
  -1  -5   1   55.92    1.84
   1  -5  -1   61.74    2.08
  -1  -5   1   56.15    2.00
   1  -5  -1   55.96    1.84
   1  -5  -1   57.27    2.07
  -1  -5   1   59.29    1.82
  -1  -5   1   60.06    2.07
  -1  -5   1   61.81    2.07
   1  -5  -1   59.21    1.90
  -1  -5   1   54.73    1.81
   1  -5  -1   53.44    1.94
  -1  -5   1   57.24    1.79
  -1  -5   1   55.62    1.83
   1  -5  -1   54.34    2.00
   1  -5  -1   55.49    1.81
  -1  -5   1   59.38    1.82
  -1  -5   1   56.77    1.95
   1  -5  -1   56.13    1.81
  -1  -5   1   59.50    1.86
  -1  -5   1   55.60    1.93
   1  -5  -1   59.11    1.79
   1  -5  -1   56.28    2.03
   1   5  -1   52.56    1.83
  -1   5   1   56.45    2.03
   1   5  -1   58.11    1.95
   1   5  -1   55.42    1.79
   1   5  -1   60.67    1.84
  -1   5   1   55.63    1.87
   1   5  -1   58.74    1.78
   1   5  -1   57.34    1.77
   1   5  -1   57.71    1.75
  -1   5   1   55.63    1.96
  -1   5   1   63.03    2.11
  -1   5   1   57.76    1.91
   1   5  -1   57.78    1.74
   1   5  -1   56.87    1.91
  -1   5   1   57.70    1.99
  -1   5   1   57.13    2.05
   1   5  -1   56.06    2.01
  -1   5   1   55.89    1.87
   1   5  -1   52.57    1.98
  -1   5   1   57.38    1.81
  -1   5   1   55.30    1.82
  -1   5   1   58.81    1.87
  -1   5   1   55.63    1.95
  -1   5   1   52.70    1.82
   1   5  -1   57.49    1.81
   1   5  -1   55.17    1.98
  -1   5   1   54.95    2.07
  -1   5   1   57.98    1.85
  -1   5   1   57.78    1.80
   0  -5   1  110.68    3.23
   0  -5  -1  112.24    3.51
   0  -5   1  104.28    3.60
   0  -5  -1  105.99    3.56
   0  -5   1  108.45    3.27
   0  -5   1  107.26    3.35
   0  -5  -1  104.78    3.35
   0  -5   1  117.12    3.25
   0  -5   1  103.11    3.48
   0  -5  -1  112.37    3.65
   0  -5  -1  110.02    3.23
   0  -5   1  107.19    3.32
   0  -5   1  103.28    3.23
   0  -5   1  107.94    3.23
   0  -5  -1  114.28    3.45
   0  -5  -1  112.80    3.24
   0  -5  -1  110.09    3.34
   0  -5  -1  110.76    3.24
   0  -5  -1  103.95    3.27
   0  -5  -1  107.69    3.57
   0  -5  -1  113.72    3.75
   0  -5   1  113.00    3.73
   0  -5   1  112.30    3.56
   0  -5  -1  107.13    3.51
   0  -5   1  108.03    3.49
   0  -5   1  106.14    3.54
   0  -5   1  113.92    3.24
   0  -5   1  106.93    3.29
   0  -5  -1  100.63    3.23
   0   5  -1  115.31    3.44
   0   5  -1  110.23    3.35
   0   5  -1  111.85    3.56
   0   5   1  108.42    3.52
   0   5  -1  105.47    3.26
   0   5  -1  108.77    3.22
   0   5  -1  110.43    3.30
   0   5   1  105.32    3.24
   0   5  -1  116.91    3.23
   0   5  -1  110.00    3.22
   0   5   1  112.43    3.72
   0   5  -1  119.47    3.52
   0   5   1  104.16    3.36
   0   5   1  108.44    3.25
   0   5   1  109.28    3.58
   0   5   1  106.92    3.36
   0   5   1  107.70    3.44
   0   5  -1  109.77    3.54
   0   5   1  106.93    3.50
   0   5   1  107.13    3.62
   0   5   1  108.52    3.57
   0   5  -1  110.99    3.33
   0   5  -1  116.82    3.71
   0   5   1  104.44    3.24
   0   5  -1  105.42    3.34
   0   5  -1  109.68    3.25
   0   5   1  107.93    3.23
   0   5   1  104.11    3.28
   0   5  -1  107.77    3.22
  -1  -5  -1  169.24    4.78
   1  -5   1  169.81    5.21
   1  -5   1  165.44    4.83
  -1  -5  -1  164.75    4.92
  -1  -5  -1  162.88    5.30
   1  -5   1  161.75    4.73
  -1  -5  -1  156.45    5.20
  -1  -5  -1  168.07    5.51
  -1  -5  -1  157.22    4.93
   1  -5   1  165.77    5.15
  -1  -5  -1  160.24    5.14
   1  -5   1  170.59    5.17
  -1  -5  -1  168.34    4.74
  -1  -5  -1  168.41    5.16
  -1  -5  -1  168.56    4.78
   1  -5   1  187.49    4.82
  -1  -5  -1  163.41    4.75
   1  -5   1  157.51    4.77
   1  -5   1  161.60    4.93
   1  -5   1  157.69    4.74
  -1   5  -1  171.17    4.78
  -1   5  -1  162.89    4.94
   1   5   1  171.16    4.95
   1   5   1  161.18    4.72
   1   5   1  159.32    5.29
   1   5   1  163.83    4.74
  -1   5  -1  163.62    5.14
   1   5   1  162.72    5.02
  -1   5  -1  168.25    4.75
   1   5   1  156.51    4.80
  -1   5  -1  157.76    4.77
   1   5   1  164.20    5.48
   1   5   1  165.04    4.93
  -1   5  -1  159.65    4.73
  -1   5  -1  165.16    5.21
  -1   5  -1  161.05    5.19
   1   5   1  163.65    4.77
  -1   5  -1  164.16    4.81
   1   5   1  165.33    4.94
  -1   5  -1  170.35    5.50
   1   5   1  163.23    4.77
  -1   5  -1  162.72    4.84
  -1   5  -1  163.43    4.92
   1   5   1  165.53    5.14
  -1   5  -1  163.60    5.03
  -1   5  -1  164.15    5.15
   1   5   1  158.34    5.20
  -1   5  -1  160.48    4.81
  -1   5  -1  170.22    4.77
   1   5   1  167.73    5.16
   1   5   1  164.58    5.20
   2  -5   1   46.43    1.56
   2  -5   1   49.27    1.74
   2  -5   1   46.63    1.69
   2  -5   1   50.28    1.57
  -2  -5  -1   45.41    1.66
  -2  -5  -1   46.34    1.55
  -2  -5  -1   46.22    1.62
  -2  -5  -1   49.16    1.73
  -2  -5  -1   47.32    1.54
   2  -5   1   46.79    1.61
   2  -5   1   48.80    1.59
  -2  -5  -1   47.08    1.60
  -2  -5  -1   45.89    1.59
  -2  -5  -1   46.37    1.76
  -2  -5  -1   46.86    1.65
  -2  -5  -1   46.96    1.56
   2  -5   1   47.50    1.55
   2  -5   1   44.95    1.57
   2  -5   1   46.42    1.65
   2  -5   1   45.92    1.59
   2  -5   1   52.20    1.83
  -2  -5  -1   51.88    1.79
   2  -5   1   45.86    1.67
  -2  -5  -1   47.36    1.54
   2  -5   1   45.84    1.56
  -2  -5  -1   45.99    1.67
  -2   5  -1   44.89    1.62
   2   5   1   43.51    1.54
   2   5   1   46.96    1.65
  -2   5  -1   46.26    1.53
  -2   5  -1   47.69    1.60
  -2   5  -1   46.64    1.72
  -2   5  -1   47.87    1.59
  -2   5  -1   46.72    1.71
   2   5   1   46.26    1.73
  -2   5  -1   44.98    1.55
  -2   5  -1   47.34    1.55
  -2   5  -1   47.68    1.67
   2   5   1   48.19    1.60
  -2   5  -1   47.75    1.58
   2   5   1   46.36    1.52
   2   5   1   47.55    1.56
   2   5   1   47.03    1.54
   2   5   1   48.94    1.58
   2   5   1   48.96    1.53
   2   5   1   47.69    1.57
  -2   5  -1   50.31    1.81
  -2   5  -1   47.09    1.56
  -2   5  -1   48.96    1.69
  -2   5  -1   44.85    1.55
  -2   5  -1   46.07    1.68
   2   5   1   46.36    1.70
   2   5   1   47.12    1.52
   2   5   1   47.31    1.60
  -3  -5  -1  204.10    6.17
   3  -5   1  182.40    5.84
   3  -5   1  171.14    5.30
   3  -5   1  190.62    5.80
   3  -5   1  178.10    5.63
  -3  -5  -1  195.84    5.55
  -3  -5  -1  178.40    5.30
  -3  -5  -1  189.12    5.36
   3  -5   1  181.58    5.41
  -3  -5  -1  182.85    6.14
   3  -5   1  175.70    5.75
  -3  -5  -1  174.11    5.60
  -3  -5  -1  189.99    5.77
  -3  -5  -1  181.34    5.49
   3  -5   1  178.07    5.34
   3  -5   1  180.23    5.36
  -3  -5  -1  176.72    5.74
   3  -5   1  180.74    5.30
   3  -5   1  183.94    5.42
  -3  -5  -1  176.55    5.50
   3  -5   1  175.87    5.52
  -3  -5  -1  188.98    5.84
  -3  -5  -1  174.55    5.36
   3  -5   1  178.15    5.29
   3  -5   1  173.84    5.08
   3   5   1  194.93    5.52
  -3   5  -1  174.40    5.53
   3   5   1  186.77    5.73
  -3   5  -1  179.76    5.30
  -3   5  -1  179.07    5.30
  -3   5  -1  179.91    5.84
  -3   5  -1  181.48    5.52
  -3   5  -1  189.15    6.19
  -3   5  -1  184.80    5.77
   3   5   1  185.24    5.30
   3   5   1  199.96    5.32
   3   5   1  173.81    5.27
   3   5   1  190.61    5.46
  -3   5  -1  184.26    5.35
  -3   5  -1  181.78    5.36
  -3   5  -1  187.67    5.65
   3   5   1  178.49    5.27
  -3   5  -1  184.99    5.78
   3   5   1  190.01    5.52
   3   5   1  182.61    5.48
   3   5   1  179.43    5.34
   3   5   1  192.38    5.82
   3   5   1  181.06    5.62
  -3   5  -1  180.68    5.42
   4  -5   1    0.44    0.28
   4  -5   1    0.70    0.28
   4  -5   1    0.61    0.26
   4  -5   1    0.13    0.23
  -4  -5  -1    0.25    0.22
  -4  -5  -1    0.88    0.27
   4  -5   1    0.34    0.21
   4  -5   1    0.81    0.29
  -4  -5  -1    0.43    0.25
  -4  -5  -1    0.64    0.22
  -4  -5  -1    1.01    0.28
   4  -5   1    0.43    0.25
  -4  -5  -1    0.68    0.25
   4  -5   1    0.49    0.28
   4  -5   1    0.74    0.25
   4  -5   1    0.33    0.26
  -4  -5  -1    0.55    0.31
   4  -5   1    0.72    0.26
   4  -5   1    0.56    0.27
  -4  -5  -1    0.77    0.25
  -4   5  -1    0.93    0.30
  -4   5  -1    0.50    0.25
   4   5   1    0.97    0.26
  -4   5  -1    0.36    0.28
  -4   5  -1    0.53    0.27
  -4   5  -1    0.42    0.24
   4   5   1    0.69    0.25
  -4   5  -1    0.45    0.26
   4   5   1    0.49    0.23
  -4   5  -1    0.88    0.33
   4   5   1    0.58    0.24
  -4   5  -1    0.66    0.31
  -4   5  -1    0.34    0.27
   4   5   1    0.14    0.19
  -4   5  -1    0.72    0.23
   4   5   1    0.64    0.23
  -4   5  -1    0.22    0.22
   5  -5   1    1.79    0.32
   5  -5   1    1.58    0.31
  -5  -5  -1    1.85    0.29
   5  -5   1    1.81    0.31
   5  -5   1    1.61    0.29
   5  -5   1    1.46    0.30
   5  -5   1    1.93    0.36
  -5  -5  -1    1.37    0.31
   5  -5   1    1.67    0.34
  -5  -5  -1    0.75    0.31
  -5  -5  -1    1.82    0.33
  -5  -5  -1    1.76    0.30
  -5  -5  -1    1.24    0.29
   5  -5   1    1.39    0.29
   5  -5   1    1.75    0.31
   5  -5   1    1.76    0.34
  -5  -5  -1    1.06    0.27
   5  -5   1    1.47    0.29
  -5  -5  -1    1.57    0.31
  -5  -5  -1    1.59    0.32
   5  -5   1    1.83    0.32
   5  -5   1    1.52    0.27
  -5  -5  -1    1.46    0.28
  -5  -5  -1    1.59    0.33
  -5   5  -1    1.22    0.35
   5   5   1    1.12    0.22
  -5   5  -1    1.74    0.35
   5   5   1    1.29    0.27
   5   5   1    1.14    0.26
  -5   5  -1    1.12    0.30
   5   5   1    1.21    0.29
  -5   5  -1    2.18    0.36
  -5   5  -1    1.28    0.29
  -5   5  -1    1.38    0.30
   5   5   1    1.66    0.29
   5   5   1    1.97    0.34
  -5   5  -1    2.17    0.38
   5   5   1    1.64    0.24
  -5   5  -1    1.35    0.28
   5   5   1    1.24    0.24
  -5   5  -1    1.79    0.28
   5   5   1    2.16    0.31
  -5   5  -1    1.82    0.32
  -5   5  -1    1.25    0.33
   5   5   1    1.95    0.35
   5   5   1    1.58    0.31
   5   5   1    1.31    0.28
  -5   5  -1    1.29    0.28
   6  -5   1    0.16    0.19
   6  -5   1    0.39    0.27
  -6  -5  -1    0.21    0.26
  -6  -5  -1    0.61    0.25
   6  -5   1    0.58    0.29
  -6  -5  -1    0.56    0.30
  -6  -5  -1    0.28    0.29
   6  -5   1    0.40    0.26
   6  -5   1    0.19    0.24
  -6  -5  -1    0.49    0.29
   6  -5   1    0.34    0.27
  -6  -5  -1    0.39    0.28
  -6  -5  -1    0.60    0.30
  -6  -5  -1    0.46    0.30
  -6  -5  -1    0.10    0.27
   6  -5   1    0.43    0.24
   6  -5   1    0.83    0.32
  -6  -5  -1    1.72    0.39
   6   5   1    0.66    0.25
   6   5   1    0.18    0.23
  -6   5  -1    0.68    0.31
   6   5   1    0.24    0.21
  -6   5  -1    0.80    0.33
  -6   5  -1    0.59    0.31
   6   5   1    0.44    0.26
   6   5   1    0.56    0.30
  -6   5  -1    0.13    0.23
   6   5   1    0.43    0.26
  -6   5  -1    0.36    0.29
   6   5   1    0.72    0.22
  -6   5  -1    0.62    0.25
   6   5   1    0.45    0.21
   6   5   1    0.61    0.29
  -6   5  -1    0.63    0.28
  -6   5  -1    0.51    0.28
  -6   5  -1    0.49    0.27
  -6   5  -1    0.60    0.31
  -6   5  -1    0.74    0.39
   6   5   1    0.14    0.27
  -7  -5  -1  144.96    4.57
  -7  -5  -1  147.73    4.45
  -7  -5  -1  149.85    4.84
   7  -5   1  148.89    4.46
   7  -5   1  143.21    4.43
   7  -5   1  135.35    4.35
  -7  -5  -1  138.96    4.86
   7  -5   1  140.07    4.73
  -7  -5  -1  147.26    4.62
  -7  -5  -1  139.64    5.07
   7  -5   1  140.25    4.55
  -7  -5  -1  132.09    4.76
   7  -5   1  154.53    4.94
   7  -5   1  144.62    4.54
   7  -5   1  137.53    4.36
   7  -5   1  137.15    4.41
  -7  -5  -1  146.86    4.64
   7  -5   1  144.60    4.45
  -7  -5  -1  144.06    4.47
  -7  -5  -1  149.07    4.44
   7  -5   1  137.92    4.27
  -7  -5  -1  137.96    4.56
  -7  -5  -1  147.23    4.83
  -7   5  -1  147.67    4.84
  -7   5  -1  134.42    4.79
  -7   5  -1  148.93    4.73
   7   5   1  140.41    4.49
  -7   5  -1  152.76    4.65
   7   5   1  147.36    4.70
   7   5   1  144.07    4.21
  -7   5  -1  145.64    5.15
   7   5   1  141.96    4.38
   7   5   1  145.36    4.28
   7   5   1  142.88    4.24
   7   5   1  141.11    4.20
   7   5   1  141.15    4.70
  -7   5  -1  144.56    4.92
  -7   5  -1  138.86    4.63
   7   5   1  149.98    4.86
  -7   5  -1  141.57    4.45
  -7   5  -1  141.12    4.43
   7   5   1  145.17    4.41
  -7   5  -1  148.10    4.51
  -7   5  -1  142.96    4.53
   8  -5   1   21.85    1.11
  -8  -5  -1   19.41    1.17
  -8  -5  -1   21.52    1.06
   8  -5   1   20.08    1.09
  -8  -5  -1   19.31    1.18
   8  -5   1   19.87    0.96
   8  -5   1   21.12    1.07
   8  -5   1   21.05    1.01
   8  -5   1   18.94    0.92
   8  -5   1   20.92    1.07
  -8  -5  -1   19.64    1.05
  -8  -5  -1   22.53    1.15
   8  -5   1   21.63    1.19
   8  -5   1   21.17    1.06
  -8  -5  -1   19.90    1.12
   8  -5   1   23.63    1.24
  -8  -5  -1   20.49    1.05
  -8  -5  -1   21.42    1.11
   8   5   1   22.15    0.86
   8   5   1   22.01    1.09
   8   5   1   20.49    1.04
  -8   5  -1   23.12    1.19
  -8   5  -1   21.57    1.10
   8   5   1   20.35    0.78
  -8   5  -1   18.16    1.12
   8   5   1   21.74    1.17
  -8   5  -1   21.58    1.27
   8   5   1   21.87    1.05
  -8   5  -1   19.41    1.09
  -8   5  -1   19.69    1.19
  -8   5  -1   21.66    1.10
   8   5   1   20.29    1.02
  -8   5  -1   20.20    1.05
  -8   5  -1   21.46    1.12
  -8   5  -1   22.48    1.21
   8   5   1   21.51    1.18
   8   5   1   19.99    1.01
  -9  -5  -1   57.08    2.10
   9  -5   1   52.79    1.93
  -9  -5  -1   56.44    2.35
   9  -5   1   54.01    2.13
   9  -5   1   52.70    2.08
   9  -5   1   56.92    2.00
   9  -5   1   56.20    2.30
  -9  -5  -1   51.23    2.24
  -9  -5  -1   54.99    2.40
  -9  -5  -1   54.88    2.16
   9  -5   1   54.52    1.90
  -9  -5  -1   61.07    2.29
   9  -5   1   51.37    2.08
   9  -5   1   48.92    2.02
   9   5   1   58.76    2.30
  -9   5  -1   57.92    2.11
  -9   5  -1   61.39    2.29
  -9   5  -1   58.22    2.47
   9   5   1   56.19    2.03
  -9   5  -1   53.87    2.29
   9   5   1   51.55    2.02
   9   5   1   53.43    2.09
  -9   5  -1   54.84    2.38
  -9   5  -1   55.75    2.19
  -9   5  -1   52.40    2.17
   9   5   1   50.01    1.99
 -10  -5  -1   -0.48    0.34
  10  -5   1   -0.17    0.32
  10  -5   1   -0.32    0.22
 -10  -5  -1   -0.30    0.36
  10  -5   1   -0.15    0.38
 -10  -5  -1   -0.07    0.36
 -10  -5  -1   -0.03    0.36
  10  -5   1    0.10    0.33
  10  -5   1   -0.24    0.33
  10  -5   1   -0.12    0.33
 -10  -5  -1   -0.19    0.47
  10  -5   1    0.07    0.27
 -10   5  -1    0.08    0.42
 -10   5  -1    0.15    0.39
  10   5   1   -0.42    0.36
 -10   5  -1   -0.05    0.35
  10   5   1    0.25    0.37
  10   5   1   -0.04    0.30
  10   5   1   -0.95    0.26
  10   5   1   -0.17    0.31
 -10   5  -1    0.30    0.45
 -10   5  -1    0.43    0.44
 -11  -5  -1    2.60    0.54
  11  -5   1    2.19    0.36
 -11  -5  -1    2.40    0.56
  11  -5   1    2.81    0.53
  11  -5   1    2.78    0.55
  11  -5   1    2.92    0.48
 -11  -5  -1    3.33    0.61
  11  -5   1    2.14    0.51
 -11   5  -1    2.35    0.52
 -11   5  -1    2.68    0.65
 -11   5  -1    3.03    0.61
  11   5   1    1.67    0.45
  11   5   1    1.57    0.42
  11   5   1    1.38    0.53
  11   5   1    2.00    0.49
 -11   5  -1    1.66    0.57
  11   5   1    2.02    0.50
  12  -5   1    1.24    0.48
  12  -5   1    0.66    0.41
 -12  -5  -1    0.74    0.49
  12  -5   1    1.81    0.51
 -12  -5  -1    1.30    0.48
  12  -5   1    1.92    0.55
  12   5   1    1.20    0.38
  12   5   1    1.76    0.52
 -12   5  -1    1.38    0.57
 -12   5  -1    1.11    0.48
  12   5   1    0.57    0.43
  12   5   1    1.52    0.47
  13  -5   1   57.73    2.28
  13  -5   1   59.59    2.51
 -13  -5  -1   58.25    2.50
  13  -5   1   59.51    2.48
  13  -5   1   58.42    2.46
  13   5   1   58.71    2.43
  13   5   1   60.35    2.38
 -13   5  -1   59.43    2.50
  13   5   1   61.85    2.52
  13   5   1   56.60    2.13
  13  -6  -1   35.75    1.73
 -13  -6   1   36.17    1.81
  13  -6  -1   35.97    1.47
  13  -6  -1   34.90    1.70
  13  -6  -1   32.58    1.69
  13   6  -1   35.06    1.71
  13   6  -1   34.92    1.56
 -13   6   1   37.03    1.78
  13   6  -1   38.49    1.71
 -12  -6   1    2.81    0.56
 -12  -6   1    3.18    0.70
  12  -6  -1    3.98    0.61
  12  -6  -1    3.38    0.58
 -12  -6   1    4.05    0.63
  12  -6  -1    3.34    0.57
  12  -6  -1    3.26    0.45
  12   6  -1    4.13    0.51
  12   6  -1    3.40    0.56
  12   6  -1    2.56    0.54
 -12   6   1    2.93    0.64
 -12   6   1    2.97    0.59
  12   6  -1    3.70    0.70
 -12   6   1    3.75    0.67
  11  -6  -1    0.69    0.42
 -11  -6   1    0.65    0.50
 -11  -6   1    1.04    0.42
  11  -6  -1    0.90    0.39
 -11  -6   1    0.79    0.41
  11  -6  -1    0.91    0.40
  11  -6  -1    0.48    0.33
  11  -6  -1    0.27    0.40
 -11  -6   1    0.98    0.45
  11  -6  -1    0.43    0.19
 -11   6   1    1.00    0.48
  11   6  -1    0.45    0.27
 -11   6   1    0.80    0.45
  11   6  -1    0.35    0.33
  11   6  -1   -0.10    0.40
  11   6  -1    1.42    0.44
 -11   6   1    0.68    0.43
  11   6  -1    0.97    0.32
  10  -6  -1    8.38    0.74
  10  -6  -1    8.02    0.72
  10  -6  -1    9.71    0.85
  10  -6  -1    8.88    0.67
  10  -6  -1    7.64    0.49
 -10  -6   1    8.93    0.74
 -10  -6   1    7.85    0.76
 -10  -6   1    8.50    0.88
  10  -6  -1    9.47    0.79
 -10  -6   1    9.23    0.76
  10   6  -1    8.66    0.69
 -10   6   1    9.17    0.85
  10   6  -1    8.86    0.65
 -10   6   1    9.77    0.81
 -10   6   1    8.77    0.92
  10   6  -1    7.89    0.57
  10   6  -1    8.68    0.71
 -10   6   1    8.33    0.75
  10   6  -1    9.90    0.86
  10   6  -1    8.57    0.72
 -10   6   1    9.47    0.83
 -10   6   1    9.65    0.89
   9  -6  -1  118.23    3.83
  -9  -6   1  122.68    4.21
   9  -6  -1  116.82    3.71
   9  -6  -1  119.26    3.84
  -9  -6   1  126.43    3.86
  -9  -6   1  122.51    3.94
  -9  -6   1  114.21    3.91
  -9  -6   1  117.67    4.34
   9  -6  -1  121.00    4.12
   9  -6  -1  115.96    3.59
  -9  -6   1  113.16    4.10
   9  -6  -1  121.41    3.85
  -9   6   1  112.72    4.15
   9   6  -1  118.36    3.71
   9   6  -1  116.36    4.04
  -9   6   1  120.49    3.92
  -9   6   1  123.44    3.94
  -9   6   1  120.77    4.26
  -9   6   1  123.06    4.07
   9   6  -1  113.12    3.69
   9   6  -1  121.74    3.66
   9   6  -1  119.66    4.14
  -9   6   1  118.13    3.83
   9   6  -1  120.67    3.77
  -9   6   1  116.13    4.46
   8  -6  -1   39.99    1.55
  -8  -6   1   37.07    1.56
   8  -6  -1   37.31    1.39
  -8  -6   1   40.04    1.73
   8  -6  -1   38.14    1.54
   8  -6  -1   39.40    1.59
   8  -6  -1   41.08    1.78
  -8  -6   1   37.23    1.73
  -8  -6   1   39.02    1.58
   8  -6  -1   37.67    1.68
   8  -6  -1   40.34    1.33
  -8  -6   1   41.75    1.56
   8  -6  -1   39.37    1.60
  -8  -6   1   40.78    1.70
   8  -6  -1   38.45    1.57
  -8  -6   1   38.84    1.65
  -8  -6   1   41.22    1.64
  -8   6   1   37.31    1.70
  -8   6   1   42.57    1.67
  -8   6   1   40.78    1.74
   8   6  -1   39.53    1.46
   8   6  -1   41.24    1.53
   8   6  -1   38.39    1.65
   8   6  -1   40.43    1.55
   8   6  -1   43.27    1.68
   8   6  -1   41.75    1.52
  -8   6   1   40.00    1.55
  -8   6   1   39.23    1.60
   8   6  -1   42.34    1.44
   8   6  -1   37.56    1.47
  -8   6   1   38.37    1.75
  -8   6   1   42.96    1.66
  -8   6   1   39.69    1.59
  -8   6   1   38.96    1.86
   8   6  -1   39.37    1.44
  -8   6   1   39.88    1.69
   8   6  -1   37.22    1.63
  -7  -6   1  144.45    4.35
   7  -6  -1  138.45    3.99
   7  -6  -1  141.00    4.44
   7  -6  -1  135.35    4.18
  -7  -6   1  135.85    4.26
  -7  -6   1  131.03    4.26
   7  -6  -1  131.60    4.44
   7  -6  -1  135.46    4.26
  -7  -6   1  140.53    4.51
   7  -6  -1  137.83    4.04
   7  -6  -1  145.06    4.64
  -7  -6   1  130.34    4.53
   7  -6  -1  135.35    4.17
  -7  -6   1  139.03    4.15
  -7  -6   1  128.66    4.45
   7  -6  -1  135.75    4.02
   7  -6  -1  128.97    4.05
   7  -6  -1  143.42    4.24
  -7  -6   1  139.63    4.37
  -7  -6   1  131.84    4.15
  -7  -6   1  134.31    4.73
  -7  -6   1  135.01    4.74
  -7   6   1  135.87    4.38
   7   6  -1  133.70    4.10
   7   6  -1  135.36    4.32
  -7   6   1  130.69    4.60
   7   6  -1  135.88    3.96
   7   6  -1  129.40    4.38
   7   6  -1  137.38    4.12
  -7   6   1  137.20    4.18
  -7   6   1  140.70    4.56
   7   6  -1  131.30    4.55
  -7   6   1  134.11    4.87
   7   6  -1  127.84    4.05
   7   6  -1  141.00    4.50
  -7   6   1  126.61    4.23
  -7   6   1  132.63    4.55
  -7   6   1  140.53    4.21
  -7   6   1  140.13    4.35
   7   6  -1  134.83    4.17
   6  -6  -1    2.47    0.29
  -6  -6   1    2.22    0.31
   6  -6  -1    2.45    0.31
   6  -6  -1    2.38    0.40
   6  -6  -1    1.93    0.34
  -6  -6   1    3.44    0.39
  -6  -6   1    2.18    0.39
   6  -6  -1    3.33    0.35
   6  -6  -1    2.88    0.36
   6  -6  -1    2.87    0.37
   6  -6  -1    2.38    0.29
   6  -6  -1    1.90    0.34
  -6  -6   1    2.61    0.36
  -6  -6   1    2.41    0.35
   6  -6  -1    3.23    0.45
  -6  -6   1    2.86    0.38
   6  -6  -1    2.59    0.37
  -6  -6   1    2.33    0.33
   6   6  -1    2.90    0.41
  -6   6   1    2.56    0.41
  -6   6   1    3.22    0.42
  -6   6   1    2.21    0.40
  -6   6   1    2.41    0.35
  -6   6   1    2.33    0.36
  -6   6   1    3.31    0.38
   6   6  -1    2.45    0.30
   6   6  -1    2.30    0.31
  -6   6   1    1.97    0.35
  -6   6   1    3.31    0.37
   6   6  -1    1.93    0.36
  -6   6   1    3.17    0.54
  -6   6   1    1.99    0.39
   6   6  -1    3.15    0.33
   6   6  -1    2.87    0.37
   6   6  -1    3.28    0.39
  -6   6   1    2.77    0.42
  -5  -6   1    1.60    0.31
  -5  -6   1    1.56    0.29
   5  -6  -1    1.20    0.33
  -5  -6   1    1.76    0.29
   5  -6  -1    1.49    0.27
  -5  -6   1    1.07    0.28
   5  -6  -1    1.46    0.32
  -5  -6   1    1.57    0.26
   5  -6  -1    1.41    0.24
   5  -6  -1    1.57    0.25
   5  -6  -1    1.11    0.26
  -5  -6   1    1.17    0.24
  -5  -6   1    1.69    0.27
  -5  -6   1    1.43    0.25
   5  -6  -1    1.36    0.29
  -5  -6   1    1.45    0.29
  -5  -6   1    1.45    0.30
  -5  -6   1    1.69    0.33
   5  -6  -1    1.68    0.27
   5  -6  -1    1.04    0.31
   5  -6  -1    1.15    0.27
   5  -6  -1    1.46    0.27
  -5  -6   1    1.13    0.28
   5  -6  -1    1.86    0.35
  -5  -6   1    1.47    0.28
  -5  -6   1    1.65    0.27
   5  -6  -1    1.49    0.32
   5   6  -1    1.36    0.30
  -5   6   1    1.22    0.33
  -5   6   1    1.38    0.37
  -5   6   1    0.86    0.26
   5   6  -1    1.69    0.25
   5   6  -1    1.27    0.26
  -5   6   1    1.27    0.28
   5   6  -1    1.03    0.25
   5   6  -1    1.25    0.14
   5   6  -1    1.08    0.25
  -5   6   1    1.05    0.31
  -5   6   1    1.31    0.30
  -5   6   1    1.47    0.30
   5   6  -1    1.14    0.22
  -5   6   1    1.96    0.33
  -5   6   1    0.75    0.30
  -5   6   1    1.18    0.31
  -5   6   1    1.57    0.28
   5   6  -1    1.54    0.27
   5   6  -1    1.46    0.29
  -5   6   1    1.55    0.29
   4  -6  -1    1.11    0.30
   4  -6  -1    1.04    0.23
  -4  -6   1    1.07    0.26
   4  -6  -1    1.33    0.33
  -4  -6   1    0.88    0.27
  -4  -6   1    0.96    0.26
  -4  -6   1    0.47    0.21
   4  -6  -1    1.06    0.28
  -4  -6   1    1.00    0.26
  -4  -6   1    1.00    0.27
  -4  -6   1    0.65    0.31
   4  -6  -1    0.50    0.26
   4  -6  -1    1.38    0.32
   4  -6  -1    0.59    0.21
   4  -6  -1    0.79    0.26
  -4  -6   1    0.61    0.25
   4  -6  -1    0.69    0.24
  -4  -6   1    1.25    0.24
  -4  -6   1    0.74    0.22
   4  -6  -1    0.84    0.24
  -4  -6   1    1.08    0.27
   4  -6  -1    0.84    0.29
  -4  -6   1    0.78    0.25
   4  -6  -1    0.71    0.30
  -4  -6   1    0.25    0.25
  -4   6   1    1.59    0.34
   4   6  -1    1.04    0.23
  -4   6   1    0.36    0.27
  -4   6   1    0.98    0.32
  -4   6   1    0.70    0.37
  -4   6   1    0.56    0.31
  -4   6   1    0.59    0.26
  -4   6   1    0.74    0.24
   4   6  -1    0.48    0.27
  -4   6   1    0.75    0.25
  -4   6   1    0.92    0.31
   4   6  -1    0.97    0.26
   4   6  -1    0.53    0.26
  -4   6   1    1.21    0.29
  -4   6   1    0.86    0.30
   4   6  -1    0.91    0.21
   4   6  -1    0.88    0.15
  -4   6   1    0.94    0.26
   4   6  -1    0.85    0.18
   4   6  -1    0.65    0.21
   4   6  -1    0.80    0.25
   4   6  -1    0.88    0.23
   4   6  -1    0.88    0.13
  -4   6   1    0.93    0.26
   4   6  -1    0.77    0.25
   4   6  -1    0.50    0.26
  -3  -6   1  213.38    6.41
  -3  -6   1  213.91    6.08
  -3  -6   1  209.96    6.15
   3  -6  -1  211.65    6.14
   3  -6  -1  214.18    6.40
  -3  -6   1  205.86    6.30
   3  -6  -1  207.88    6.09
   3  -6  -1  207.65    6.12
   3  -6  -1  218.25    6.67
  -3  -6   1  220.44    7.05
   3  -6  -1  201.14    6.83
  -3  -6   1  216.40    6.80
   3  -6  -1  222.49    6.12
  -3  -6   1  213.46    7.02
  -3  -6   1  224.01    6.34
  -3  -6   1  209.59    6.57
  -3  -6   1  212.03    6.28
  -3  -6   1  216.53    6.63
   3  -6  -1  211.90    6.74
   3  -6  -1  191.63    6.47
   3  -6  -1  218.84    6.14
  -3  -6   1  205.29    6.12
  -3  -6   1  210.82    6.43
   3  -6  -1  202.05    6.32
   3  -6  -1  204.80    6.20
  -3  -6   1  210.83    6.66
   3  -6  -1  213.74    6.33
  -3   6   1  213.26    6.11
   3   6  -1  216.11    6.03
  -3   6   1  209.91    6.74
   3   6  -1  220.75    6.53
  -3   6   1  206.07    6.25
   3   6  -1  217.91    6.25
  -3   6   1  212.29    6.35
   3   6  -1  221.84    6.28
   3   6  -1  206.61    6.10
  -3   6   1  215.78    6.62
  -3   6   1  210.03    6.41
   3   6  -1  212.60    6.58
   3   6  -1  210.81    6.04
  -3   6   1  212.44    6.24
  -3   6   1  215.98    6.51
   3   6  -1  205.79    6.07
   3   6  -1  205.50    6.07
  -3   6   1  217.96    6.15
   3   6  -1  206.44    6.31
  -3   6   1  212.03    6.70
  -3   6   1  214.87    6.20
   3   6  -1  213.65    6.67
  -3   6   1  204.47    6.68
   3   6  -1  213.07    6.63
  -3   6   1  213.97    6.16
   3   6  -1  206.43    6.78
  -3   6   1  216.34    7.14
   2  -6  -1  175.18    5.61
   2  -6  -1  174.28    5.21
  -2  -6   1  170.73    5.49
  -2  -6   1  175.94    5.12
  -2  -6   1  171.98    5.57
  -2  -6   1  177.35    5.61
  -2  -6   1  181.71    5.26
  -2  -6   1  173.72    5.10
  -2  -6   1  171.57    5.40
   2  -6  -1  177.42    5.11
   2  -6  -1  176.92    5.57
   2  -6  -1  174.43    5.15
   2  -6  -1  177.47    5.53
  -2  -6   1  173.21    5.70
  -2  -6   1  165.63    5.85
  -2  -6   1  181.76    5.89
   2  -6  -1  175.74    5.76
  -2  -6   1  176.07    5.14
  -2  -6   1  175.25    5.54
   2  -6  -1  178.53    5.67
   2  -6  -1  177.16    5.13
   2  -6  -1  179.14    5.14
  -2  -6   1  173.91    5.27
   2  -6  -1  173.33    5.45
   2   6  -1  169.46    5.28
  -2   6   1  175.21    5.11
   2   6  -1  179.97    5.42
   2   6  -1  168.59    5.49
   2   6  -1  171.18    5.61
  -2   6   1  188.96    5.98
   2   6  -1  176.00    5.06
   2   6  -1  184.05    5.23
   2   6  -1  183.84    5.20
  -2   6   1  176.03    5.53
   2   6  -1  179.13    5.25
  -2   6   1  174.38    5.22
  -2   6   1  179.50    5.47
  -2   6   1  177.32    5.59
   2   6  -1  176.67    5.05
  -2   6   1  182.26    5.63
  -2   6   1  175.29    5.14
  -2   6   1  174.55    5.36
   2   6  -1  170.77    5.11
   2   6  -1  175.50    5.45
  -2   6   1  164.84    5.62
   2   6  -1  178.32    5.71
  -2   6   1  173.77    5.30
   2   6  -1  173.71    5.08
   2   6  -1  177.61    5.04
  -2   6   1  172.37    5.17
  -2   6   1  177.36    5.15
   2   6  -1  177.82    5.56
  -2   6   1  174.44    5.12
   1  -6  -1  199.01    6.41
  -1  -6   1  209.67    6.85
  -1  -6   1  205.63    6.50
  -1  -6   1  203.85    6.13
  -1  -6   1  198.89    6.03
   1  -6  -1  209.40    6.31
  -1  -6   1  214.94    5.93
   1  -6  -1  208.44    5.97
   1  -6  -1  207.28    6.44
   1  -6  -1  200.67    6.05
   1  -6  -1  206.89    5.95
  -1  -6   1  204.52    5.93
  -1  -6   1  205.21    5.98
  -1  -6   1  210.58    6.84
  -1  -6   1  207.09    6.27
  -1  -6   1  204.73    6.42
  -1  -6   1  205.77    6.61
   1  -6  -1  209.75    5.93
  -1  -6   1  210.24    5.95
   1  -6  -1  200.18    5.99
   1  -6  -1  210.30    5.95
   1  -6  -1  204.13    6.51
   1  -6  -1  202.58    5.95
   1  -6  -1  206.66    6.64
  -1  -6   1  201.29    6.40
  -1  -6   1  207.42    6.50
  -1  -6   1  207.76    6.11
   1  -6  -1  207.94    6.53
   1   6  -1  204.49    5.91
   1   6  -1  198.38    6.59
  -1   6   1  209.52    5.97
   1   6  -1  212.74    6.09
   1   6  -1  206.75    6.38
  -1   6   1  209.82    6.13
  -1   6   1  209.12    5.96
  -1   6   1  199.09    6.06
  -1   6   1  216.32    6.89
   1   6  -1  198.26    5.95
  -1   6   1  204.31    6.54
  -1   6   1  203.59    6.01
   1   6  -1  203.27    6.49
  -1   6   1  206.54    5.94
  -1   6   1  199.33    6.64
  -1   6   1  203.45    6.46
   1   6  -1  204.39    6.49
  -1   6   1  204.89    6.19
  -1   6   1  201.02    6.31
   1   6  -1  212.32    6.12
   1   6  -1  211.46    5.91
   1   6  -1  195.11    6.12
  -1   6   1  206.39    6.54
  -1   6   1  205.73    6.43
   1   6  -1  201.36    6.28
   1   6  -1  206.38    5.91
   1   6  -1  200.15    5.95
  -1   6   1  208.67    6.17
   0  -6   1    7.43    0.47
   0  -6  -1    7.13    0.45
   0  -6  -1    6.32    0.48
   0  -6   1    6.43    0.50
   0  -6   1    6.71    0.51
   0  -6   1    6.84    0.48
   0  -6  -1    5.73    0.50
   0  -6  -1    7.18    0.53
   0  -6   1    6.26    0.54
   0  -6  -1    7.26    0.48
   0  -6  -1    6.20    0.44
   0  -6   1    6.62    0.45
   0  -6  -1    5.14    0.51
   0  -6  -1    6.09    0.46
   0  -6   1    7.60    0.55
   0  -6  -1    8.39    0.50
   0  -6   1    6.82    0.46
   0  -6   1    7.27    0.49
   0  -6   1    6.53    0.42
   0  -6  -1    7.62    0.51
   0  -6   1    6.40    0.45
   0  -6  -1    7.93    0.53
   0  -6  -1    6.83    0.51
   0  -6   1    6.69    0.48
   0  -6   1    6.91    0.46
   0  -6  -1    7.36    0.56
   0  -6   1    6.44    0.47
   0   6   1    6.72    0.49
   0   6  -1    6.57    0.45
   0   6   1    5.84    0.45
   0   6   1    6.68    0.53
   0   6  -1    7.48    0.46
   0   6  -1    6.55    0.50
   0   6  -1    8.76    0.45
   0   6  -1    7.48    0.50
   0   6  -1    6.80    0.46
   0   6   1    6.17    0.50
   0   6  -1    7.18    0.44
   0   6   1    7.22    0.50
   0   6   1    6.64    0.45
   0   6   1    7.58    0.57
   0   6  -1    7.89    0.48
   0   6  -1    7.16    0.48
   0   6  -1    7.24    0.46
   0   6  -1    7.60    0.56
   0   6  -1    6.78    0.45
   0   6   1    6.44    0.50
   0   6   1    7.06    0.47
   0   6   1    6.63    0.55
   0   6   1    6.87    0.49
   0   6  -1    6.71    0.52
   0   6  -1    7.09    0.49
   0   6  -1    6.84    0.47
   0   6   1    7.12    0.51
   0   6   1    6.52    0.51
   0   6  -1    6.87    0.47
   0   6   1    6.38    0.55
   0   6   1    6.49    0.53
  -1  -6  -1    0.01    0.18
  -1  -6  -1    0.22    0.20
  -1  -6  -1   -0.16    0.20
   1  -6   1   -0.08    0.20
   1  -6   1   -0.29    0.19
   1  -6   1    0.15    0.22
  -1  -6  -1    0.16    0.19
  -1  -6  -1   -0.16    0.20
   1  -6   1    0.44    0.19
  -1  -6  -1    0.00    0.15
   1  -6   1    0.24    0.21
  -1  -6  -1   -0.15    0.18
  -1  -6  -1   -0.04    0.21
   1  -6   1    0.40    0.25
   1  -6   1    0.23    0.22
   1  -6   1   -0.09    0.18
  -1  -6  -1    0.31    0.24
   1  -6   1   -0.13    0.19
  -1  -6  -1    0.21    0.24
   1  -6   1    0.21    0.20
   1  -6   1    0.05    0.17
   1   6   1   -0.01    0.20
   1   6   1   -0.10    0.19
   1   6   1   -0.08    0.17
  -1   6  -1    0.26    0.20
   1   6   1    0.05    0.21
  -1   6  -1    0.20    0.20
  -1   6  -1    0.06    0.21
  -1   6  -1   -0.07    0.18
   1   6   1   -0.17    0.19
  -1   6  -1    0.18    0.17
  -1   6  -1    0.07    0.20
   1   6   1    0.07    0.19
   1   6   1   -0.01    0.19
   1   6   1   -0.13    0.19
  -1   6  -1    0.17    0.20
  -1   6  -1    0.10    0.20
  -1   6  -1    0.52    0.26
  -1   6  -1    0.09    0.20
  -1   6  -1   -0.27    0.18
   1   6   1    0.36    0.24
   1   6   1   -0.19    0.16
   1   6   1    0.28    0.22
  -1   6  -1    0.18    0.18
  -1   6  -1   -0.34    0.21
   1   6   1    0.10    0.19
   1   6   1   -0.16    0.18
  -1   6  -1    0.41    0.23
  -1   6  -1   -0.05    0.16
   1   6   1    0.09    0.21
  -1   6  -1    0.14    0.20
   2  -6   1   13.23    0.68
   2  -6   1   13.58    0.67
   2  -6   1   13.36    0.74
  -2  -6  -1   12.53    0.67
  -2  -6  -1   12.61    0.73
   2  -6   1   12.58    0.64
  -2  -6  -1   12.01    0.74
   2  -6   1   12.40    0.73
   2  -6   1   11.47    0.79
  -2  -6  -1   13.55    0.70
   2  -6   1   12.56    0.69
  -2  -6  -1   12.17    0.65
   2  -6   1   12.56    0.63
  -2  -6  -1   11.54    0.67
  -2  -6  -1   11.72    0.65
  -2  -6  -1   12.99    0.66
   2  -6   1   14.62    0.70
  -2  -6  -1   12.41    0.68
   2  -6   1   12.93    0.65
  -2  -6  -1   13.85    0.67
   2  -6   1   13.79    0.69
  -2  -6  -1   13.17    0.71
   2  -6   1   14.59    0.73
  -2  -6  -1   12.94    0.71
  -2   6  -1   13.03    0.67
  -2   6  -1   13.81    0.77
   2   6   1   11.53    0.61
   2   6   1   13.21    0.69
   2   6   1   12.12    0.63
  -2   6  -1   13.94    0.71
  -2   6  -1   12.32    0.66
  -2   6  -1   13.33    0.72
  -2   6  -1   13.34    0.66
  -2   6  -1   16.23    0.75
   2   6   1   12.60    0.67
  -2   6  -1   12.78    0.63
   2   6   1   12.62    0.64
  -2   6  -1   11.85    0.71
   2   6   1   12.39    0.64
  -2   6  -1   13.06    0.70
  -2   6  -1   12.37    0.62
   2   6   1   12.45    0.64
   2   6   1   13.21    0.71
  -2   6  -1   12.27    0.65
   2   6   1   12.01    0.75
   2   6   1   11.91    0.66
  -2   6  -1   12.73    0.78
   2   6   1   12.40    0.60
  -2   6  -1   13.07    0.67
   2   6   1   11.72    0.64
   2   6   1   13.16    0.68
  -2   6  -1   13.29    0.64
   3  -6   1  168.03    5.41
   3  -6   1  170.27    5.00
   3  -6   1  169.99    5.20
  -3  -6  -1  173.65    5.18
  -3  -6  -1  166.67    4.99
  -3  -6  -1  166.69    5.28
  -3  -6  -1  176.91    5.79
  -3  -6  -1  163.98    5.18
  -3  -6  -1  174.94    5.21
  -3  -6  -1  171.60    5.04
   3  -6   1  169.06    5.03
  -3  -6  -1  160.30    5.47
   3  -6   1  171.45    5.45
   3  -6   1  170.16    5.05
   3  -6   1  174.16    5.52
   3  -6   1  162.76    5.08
  -3  -6  -1  168.69    5.05
  -3  -6  -1  176.28    5.44
   3  -6   1  171.52    5.10
   3  -6   1  171.38    5.02
  -3  -6  -1  163.55    5.40
  -3  -6  -1  170.76    5.77
   3  -6   1  170.39    4.99
   3  -6   1  174.82    5.32
  -3  -6  -1  168.97    5.28
  -3   6  -1  170.81    5.00
   3   6   1  166.94    5.18
   3   6   1  169.66    5.01
  -3   6  -1  163.11    5.09
   3   6   1  175.93    5.18
   3   6   1  169.36    4.98
  -3   6  -1  169.96    5.32
   3   6   1  171.59    4.97
  -3   6  -1  171.40    5.20
   3   6   1  173.62    5.15
  -3   6  -1  169.91    5.04
   3   6   1  176.12    5.39
   3   6   1  169.61    4.98
  -3   6  -1  171.46    5.23
  -3   6  -1  179.16    5.03
   3   6   1  168.09    4.97
   3   6   1  171.11    5.47
  -3   6  -1  173.27    5.43
  -3   6  -1  178.77    5.83
   3   6   1  165.79    5.56
  -3   6  -1  166.87    5.43
   3   6   1  171.55    4.99
  -3   6  -1  171.68    5.02
  -3   6  -1  170.57    5.50
   3   6   1  171.12    5.12
  -4  -6  -1   51.07    1.80
   4  -6   1   53.22    1.94
  -4  -6  -1   50.22    1.88
   4  -6   1   50.27    1.78
  -4  -6  -1   53.71    1.84
   4  -6   1   52.81    1.79
   4  -6   1   49.96    1.96
  -4  -6  -1   50.49    1.93
   4  -6   1   51.72    1.90
   4  -6   1   52.45    1.79
  -4  -6  -1   51.39    1.77
  -4  -6  -1   51.00    1.86
  -4  -6  -1   51.32    1.75
   4  -6   1   49.29    1.88
  -4  -6  -1   50.17    1.80
  -4  -6  -1   52.71    1.76
  -4  -6  -1   52.36    2.00
   4  -6   1   50.61    1.80
   4  -6   1   51.42    1.79
   4  -6   1   49.67    1.72
  -4  -6  -1   52.30    1.91
  -4  -6  -1   51.42    1.99
   4  -6   1   52.86    1.72
  -4  -6  -1   50.74    1.85
   4  -6   1   49.02    1.80
   4  -6   1   51.71    1.77
  -4   6  -1   49.58    1.95
   4   6   1   53.51    1.80
   4   6   1   52.21    1.85
   4   6   1   51.51    1.69
  -4   6  -1   53.50    1.83
   4   6   1   51.67    1.67
  -4   6  -1   51.15    1.91
  -4   6  -1   48.77    1.79
   4   6   1   50.21    1.76
   4   6   1   49.36    1.67
   4   6   1   50.13    1.94
   4   6   1   49.64    1.73
   4   6   1   47.93    1.77
  -4   6  -1   50.96    1.77
   4   6   1   50.34    1.86
  -4   6  -1   49.87    1.85
  -4   6  -1   49.02    1.91
   4   6   1   52.86    1.94
  -4   6  -1   50.35    1.76
  -4   6  -1   51.74    2.05
  -4   6  -1   49.93    1.89
  -4   6  -1   52.63    1.76
  -5  -6  -1    4.16    0.49
   5  -6   1    4.25    0.42
  -5  -6  -1    3.62    0.41
   5  -6   1    4.25    0.44
   5  -6   1    4.25    0.44
  -5  -6  -1    4.10    0.41
   5  -6   1    4.20    0.39
  -5  -6  -1    4.08    0.44
  -5  -6  -1    4.48    0.46
   5  -6   1    3.96    0.48
   5  -6   1    3.50    0.41
   5  -6   1    4.45    0.44
  -5  -6  -1    4.04    0.41
  -5  -6  -1    4.41    0.46
  -5  -6  -1    4.67    0.45
   5  -6   1    4.16    0.41
  -5  -6  -1    4.14    0.46
  -5  -6  -1    4.63    0.42
   5  -6   1    3.59    0.44
   5  -6   1    4.60    0.44
   5  -6   1    3.50    0.46
  -5  -6  -1    4.12    0.40
   5  -6   1    4.63    0.45
   5  -6   1    4.44    0.44
  -5   6  -1    4.17    0.51
  -5   6  -1    4.60    0.43
  -5   6  -1    4.51    0.48
   5   6   1    4.09    0.37
  -5   6  -1    3.95    0.44
   5   6   1    4.32    0.43
  -5   6  -1    4.96    0.50
  -5   6  -1    4.12    0.44
   5   6   1    3.93    0.40
  -5   6  -1    4.22    0.44
   5   6   1    4.29    0.42
  -5   6  -1    3.78    0.40
  -5   6  -1    5.14    0.53
   5   6   1    4.75    0.48
  -5   6  -1    3.79    0.39
   5   6   1    6.38    0.50
   5   6   1    4.12    0.46
  -5   6  -1    4.40    0.47
   6  -6   1    1.11    0.31
   6  -6   1    0.78    0.36
   6  -6   1    1.13    0.26
   6  -6   1    1.27    0.34
  -6  -6  -1    1.87    0.38
   6  -6   1    0.96    0.31
   6  -6   1    1.46    0.38
  -6  -6  -1    1.33    0.36
   6  -6   1    1.16    0.32
  -6  -6  -1    1.31    0.30
   6  -6   1    1.46    0.33
  -6  -6  -1    1.09    0.33
  -6  -6  -1    1.30    0.34
  -6  -6  -1    0.92    0.33
  -6  -6  -1    1.63    0.35
   6  -6   1    0.95    0.29
   6  -6   1    1.04    0.28
  -6  -6  -1    1.62    0.34
  -6  -6  -1    1.19    0.39
  -6  -6  -1    1.01    0.32
   6  -6   1    0.61    0.28
   6   6   1    1.37    0.24
   6   6   1    1.30    0.31
   6   6   1    0.97    0.28
  -6   6  -1    1.36    0.38
  -6   6  -1    0.99    0.31
  -6   6  -1    1.21    0.31
  -6   6  -1    0.70    0.31
  -6   6  -1    1.32    0.32
   6   6   1    0.68    0.30
   6   6   1    1.17    0.24
  -6   6  -1    1.16    0.35
  -6   6  -1    1.71    0.39
  -6   6  -1    1.12    0.35
  -6   6  -1    0.83    0.39
   6   6   1    1.16    0.32
   6   6   1    1.35    0.30
  -6   6  -1    0.79    0.28
   6   6   1    1.56    0.35
  -6   6  -1    1.42    0.37
   6   6   1    0.52    0.32
  -6   6  -1    1.34    0.34
   6   6   1    1.46    0.26
   7  -6   1    7.43    0.72
   7  -6   1    6.33    0.56
   7  -6   1    7.02    0.52
  -7  -6  -1    6.79    0.59
  -7  -6  -1    7.92    0.71
  -7  -6  -1    8.60    0.68
  -7  -6  -1    8.70    0.67
   7  -6   1    6.64    0.59
   7  -6   1    6.47    0.59
   7  -6   1    8.38    0.64
   7  -6   1    7.77    0.62
  -7  -6  -1    6.80    0.68
  -7  -6  -1    7.81    0.70
  -7  -6  -1    6.39    0.58
  -7  -6  -1    6.29    0.57
   7  -6   1    7.09    0.64
   7  -6   1    6.40    0.59
  -7  -6  -1    7.48    0.65
  -7  -6  -1    6.66    0.63
  -7  -6  -1    6.29    0.63
   7  -6   1    7.72    0.70
   7   6   1    6.82    0.57
  -7   6  -1    7.28    0.64
  -7   6  -1    7.52    0.70
   7   6   1    7.79    0.60
   7   6   1    7.46    0.69
  -7   6  -1    7.76    0.73
   7   6   1    6.91    0.61
   7   6   1    7.95    0.50
  -7   6  -1    8.31    0.68
  -7   6  -1    7.31    0.61
  -7   6  -1    6.25    0.57
  -7   6  -1    8.57    0.80
  -7   6  -1    7.82    0.71
  -7   6  -1    7.44    0.68
   7   6   1    7.30    0.68
  -7   6  -1    7.14    0.63
   7   6   1    7.31    0.47
   7   6   1    6.37    0.57
  -7   6  -1    7.43    0.69
   7   6   1    7.13    0.59
  -8  -6  -1    4.30    0.55
   8  -6   1    3.81    0.49
  -8  -6  -1    3.98    0.59
  -8  -6  -1    3.32    0.48
  -8  -6  -1    2.74    0.52
  -8  -6  -1    3.73    0.57
   8  -6   1    4.78    0.49
  -8  -6  -1    3.40    0.48
   8  -6   1    3.71    0.50
  -8  -6  -1    3.34    0.51
  -8  -6  -1    3.50    0.48
   8  -6   1    3.52    0.51
   8  -6   1    3.37    0.49
   8  -6   1    3.09    0.39
   8  -6   1    4.04    0.51
   8  -6   1    3.27    0.54
  -8   6  -1    3.77    0.51
   8   6   1    4.63    0.58
  -8   6  -1    3.86    0.57
  -8   6  -1    3.51    0.50
   8   6   1    2.99    0.43
   8   6   1    3.44    0.29
   8   6   1    3.09    0.47
  -8   6  -1    4.45    0.65
  -8   6  -1    3.91    0.59
   8   6   1    2.94    0.54
   8   6   1    3.73    0.35
  -8   6  -1    4.42    0.51
   8   6   1    3.25    0.44
  -8   6  -1    4.19    0.56
   8   6   1    3.06    0.48
  -8   6  -1    4.18    0.51
  -8   6  -1    4.10    0.54
   9  -6   1   47.51    1.88
  -9  -6  -1   45.39    1.92
   9  -6   1   48.51    2.08
  -9  -6  -1   48.93    2.18
  -9  -6  -1   44.75    1.97
   9  -6   1   45.70    1.71
   9  -6   1   47.52    1.70
   9  -6   1   45.19    1.91
   9  -6   1   46.86    1.78
  -9  -6  -1   45.96    1.86
  -9  -6  -1   46.81    2.11
   9  -6   1   46.93    1.89
  -9  -6  -1   43.21    2.00
   9  -6   1   45.61    1.87
  -9   6  -1   46.65    2.06
   9   6   1   47.68    1.82
  -9   6  -1   47.40    2.03
  -9   6  -1   45.22    2.11
   9   6   1   45.96    1.82
   9   6   1   44.14    2.02
   9   6   1   46.80    1.81
  -9   6  -1   44.70    1.95
  -9   6  -1   47.74    1.88
   9   6   1   46.72    1.88
  10  -6   1   11.95    0.90
 -10  -6  -1   12.24    0.92
  10  -6   1   11.10    0.91
 -10  -6  -1   13.81    1.06
 -10  -6  -1   12.56    0.97
  10  -6   1   12.12    0.72
  10  -6   1   10.49    0.84
 -10  -6  -1   11.53    1.04
  10  -6   1   13.51    0.77
 -10  -6  -1   12.85    0.92
  10  -6   1   12.38    0.93
 -10   6  -1   11.73    1.05
 -10   6  -1   11.91    0.88
  10   6   1   14.45    0.96
  10   6   1   12.75    0.82
 -10   6  -1   12.21    0.99
 -10   6  -1   11.69    1.03
  10   6   1   11.91    0.82
 -10   6  -1   10.63    1.00
  10   6   1   11.49    0.86
  10   6   1   12.61    1.04
 -11  -6  -1   12.23    1.02
  11  -6   1   12.68    0.87
 -11  -6  -1   12.39    0.95
 -11  -6  -1   13.15    0.99
  11  -6   1   11.55    0.95
  11  -6   1   12.91    0.97
  11  -6   1   12.73    0.95
  11   6   1   11.02    0.87
 -11   6  -1   13.38    0.96
  11   6   1   13.43    0.82
 -11   6  -1   12.82    1.04
  11   6   1   12.52    0.94
  11   6   1   13.42    0.98
 -11   6  -1   13.45    1.16
 -11   6  -1   12.17    1.06
  12  -6   1    8.69    0.86
  12  -6   1    7.76    0.83
 -12  -6  -1    8.22    0.81
 -12  -6  -1    7.40    0.83
  12  -6   1    8.41    0.83
  12  -6   1    8.10    0.74
  12   6   1    8.30    0.84
  12   6   1    8.60    0.71
  12   6   1    7.79    0.75
 -12   6  -1   10.29    1.03
  12   6   1    7.92    0.79
 -12   6  -1    8.11    0.84
  13  -7  -1   21.77    1.32
  13  -7  -1   19.59    1.27
  13  -7  -1   18.75    1.27
  13  -7  -1   20.26    1.06
 -13  -7   1   22.29    1.38
  13   7  -1   21.75    1.16
  13   7  -1   20.13    1.24
 -13   7   1   21.35    1.34
  13   7  -1   21.51    1.26
 -12  -7   1   27.83    1.48
 -12  -7   1   28.38    1.44
  12  -7  -1   26.89    1.42
  12  -7  -1   25.69    1.22
  12  -7  -1   24.98    1.38
  12  -7  -1   26.07    1.42
 -12  -7   1   26.81    1.64
  12   7  -1   26.14    1.26
  12   7  -1   28.67    1.57
  12   7  -1   27.53    1.38
 -12   7   1   23.53    1.53
  12   7  -1   27.38    1.41
 -12   7   1   25.10    1.49
 -12   7   1   26.73    1.43
 -11  -7   1    6.14    0.69
  11  -7  -1    7.25    0.72
 -11  -7   1    6.57    0.75
  11  -7  -1    6.76    0.69
  11  -7  -1    7.01    0.45
  11  -7  -1    7.76    0.65
  11  -7  -1    6.56    0.78
 -11  -7   1    7.42    0.71
 -11  -7   1    6.69    0.82
  11  -7  -1    6.22    0.69
 -11   7   1    7.31    0.77
  11   7  -1    8.65    0.72
  11   7  -1    6.51    0.48
 -11   7   1    6.43    0.79
  11   7  -1    6.38    0.69
 -11   7   1    7.48    0.74
  11   7  -1    6.58    0.77
  11   7  -1    6.78    0.61
  10  -7  -1    0.07    0.34
 -10  -7   1    0.35    0.38
  10  -7  -1   -0.30    0.30
 -10  -7   1   -0.01    0.42
  10  -7  -1    0.17    0.21
  10  -7  -1    0.30    0.34
 -10  -7   1    0.53    0.38
  10  -7  -1    0.06    0.38
  10  -7  -1   -0.12    0.33
 -10   7   1    0.65    0.42
 -10   7   1    0.33    0.42
  10   7  -1   -0.04    0.35
  10   7  -1    0.21    0.27
  10   7  -1   -0.12    0.34
  10   7  -1    0.53    0.39
 -10   7   1    0.87    0.40
 -10   7   1    0.84    0.56
 -10   7   1    0.00    0.41
  10   7  -1    0.20    0.33
  10   7  -1    0.37    0.27
   9  -7  -1   24.65    0.89
   9  -7  -1   24.17    1.23
   9  -7  -1   24.98    1.23
  -9  -7   1   26.69    1.22
   9  -7  -1   26.07    1.36
  -9  -7   1   26.55    1.28
   9  -7  -1   25.12    1.01
   9  -7  -1   24.01    1.23
   9  -7  -1   25.97    1.18
  -9  -7   1   25.87    1.36
  -9  -7   1   24.03    1.34
  -9  -7   1   24.75    1.29
  -9  -7   1   23.79    1.21
   9   7  -1   24.43    1.05
   9   7  -1   24.82    1.12
  -9   7   1   22.46    1.31
   9   7  -1   24.88    1.16
   9   7  -1   26.37    1.29
  -9   7   1   24.65    1.39
  -9   7   1   23.56    1.47
  -9   7   1   25.52    1.37
   9   7  -1   24.72    1.21
  -9   7   1   24.52    1.20
   9   7  -1   25.53    1.30
  -9   7   1   25.55    1.28
   8  -7  -1   -0.04    0.27
   8  -7  -1    0.47    0.32
  -8  -7   1    0.17    0.30
  -8  -7   1    0.06    0.29
  -8  -7   1   -0.03    0.31
   8  -7  -1    0.26    0.26
  -8  -7   1    0.29    0.30
   8  -7  -1    0.64    0.34
  -8  -7   1    0.65    0.34
[truncated: 3,018,612 more chars]
