# Supplementary material for: Redetermination of the crystal structure of di-μ2-hydroxido-bis­[di-tert-butyl­chlorido­tin(IV)] at 100 K
Source: IUCrdata. 2023 Jan 26;8(Pt 1):x230056. doi: 10.1107/S2414314623000561 (PMC9912314; doi:10.1107/S2414314623000561)
Supplement: Supplementary file 2 [file x-08-x230056-Isup2.hkl]

data_I                                                                          
_shelx_title ' HR266_0m in P2(1)/n'                                             
_shelx_refln_list_code          4                                               
_shelx_F_calc_maximum      415.46                                               
_exptl_crystal_F_000      1136.00                                               
_reflns_d_resolution_high  0.7570                                               
                                                                                
loop_                                                                           
 _space_group_symop_operation_xyz                                               
 'x, y, z'                                                                      
 '-x+1/2, y+1/2, -z+1/2'                                                        
 '-x, -y, -z'                                                                   
 'x-1/2, -y-1/2, z-1/2'                                                         
                                                                                
_cell_length_a    11.0632                                                       
_cell_length_b    16.9135                                                       
_cell_length_c    13.4178                                                       
_cell_angle_alpha  90.000                                                       
_cell_angle_beta  110.442                                                       
_cell_angle_gamma  90.000                                                       
                                                                                
_shelx_F_squared_multiplier     1.000                                           
                                                                                
loop_                                                                           
 _refln_index_h                                                                 
 _refln_index_k                                                                 
 _refln_index_l                                                                 
 _refln_F_squared_calc                                                          
 _refln_F_squared_meas                                                          
 _refln_F_squared_sigma                                                         
 _refln_observed_status                                                         
   2   0   0      16268.13      15487.50        91.67 o                         
   4   0   0      23158.41      22736.04       140.15 o                         
   6   0   0      78393.02      79495.65       463.77 o                         
   8   0   0        894.06        885.06        18.54 o                         
  10   0   0       9616.41       9417.50       113.58 o                         
  12   0   0       6145.64       6172.26       102.70 o                         
   2   1   0      27645.79      26998.02       105.73 o                         
   3   1   0       4416.08       4682.06        22.37 o                         
   4   1   0      74951.77      76039.43       318.37 o                         
   5   1   0       1046.89       1085.68        11.32 o                         
   6   1   0        677.82        607.75         9.14 o                         
   7   1   0        362.87        362.05        10.53 o                         
   8   1   0       1152.55       1140.79        15.08 o                         
   9   1   0        411.97        442.22        14.29 o                         
  10   1   0      60274.42      60432.64       390.69 o                         
  11   1   0         94.92         72.20        15.49 o                         
  12   1   0        253.91        213.54        20.76 o                         
  13   1   0         14.00         -5.27        19.14 o                         
   1   2   0       4475.67       4383.15        35.47 o                         
   2   2   0       3421.23       3205.00        15.59 o                         
   3   2   0        363.13        352.65         8.35 o                         
   4   2   0      14294.66      13859.54        63.59 o                         
   5   2   0       5425.19       5626.45        29.81 o                         
   6   2   0      68342.50      69537.66       288.68 o                         
   7   2   0       4825.91       4898.49        30.39 o                         
   8   2   0          2.47         12.13         7.11 o                         
   9   2   0        352.38        346.77        13.69 o                         
  10   2   0       6686.66       6571.23        60.25 o                         
  11   2   0       1171.19       1168.51        28.19 o                         
  12   2   0       8864.44       8943.43        95.75 o                         
  13   2   0        198.63        204.23        23.00 o                         
   1   3   0       2264.62       2246.88        12.07 o                         
   2   3   0        508.73        461.78         5.81 o                         
   3   3   0       2410.31       2645.80        15.43 o                         
   4   3   0      52227.50      52280.54       217.08 o                         
   5   3   0       5352.88       5479.73        30.03 o                         
   6   3   0        732.16        749.56        10.42 o                         
   7   3   0       1826.38       1792.97        17.13 o                         
   8   3   0         48.89         49.16         7.40 o                         
   9   3   0       2194.64       2165.41        26.62 o                         
  10   3   0      27476.78      27599.62       186.64 o                         
  11   3   0       2161.89       2136.60        39.07 o                         
  12   3   0        463.66        448.75        24.59 o                         
  13   3   0        161.77        129.23        22.23 o                         
   0   4   0      31549.96      31200.94       177.62 o                         
   1   4   0      11253.34      11267.31        49.27 o                         
   2   4   0        562.70        481.44        10.67 o                         
   3   4   0        823.31        815.46        10.45 o                         
   4   4   0      10953.37      10599.13        50.30 o                         
   5   4   0      14064.11      14035.08        65.20 o                         
   6   4   0      44919.86      45430.14       200.00 o                         
   7   4   0       4213.18       4333.78        29.15 o                         
   8   4   0        109.49        128.08         9.02 o                         
   9   4   0        570.41        565.42        15.65 o                         
  10   4   0       3323.97       3302.90        40.16 o                         
  11   4   0       6094.97       6044.28        64.23 o                         
  12   4   0       6389.07       6439.37        77.72 o                         
  13   4   0         17.18         -6.25        20.15 o                         
   1   5   0      14127.99      14211.69        64.13 o                         
   2   5   0        637.96        546.67         7.15 o                         
   3   5   0       2927.17       3001.77        19.17 o                         
   4   5   0      26317.68      26293.30       110.65 o                         
   5   5   0      11534.17      11395.84        56.36 o                         
   6   5   0        492.25        494.29        11.85 o                         
   7   5   0       1809.09       1833.58        18.78 o                         
   8   5   0          1.11        -11.91         7.94 o                         
   9   5   0       8499.41       8469.29        64.81 o                         
  10   5   0      16242.43      16431.42       123.99 o                         
  11   5   0       5013.71       4970.48        58.68 o                         
  12   5   0        394.60        397.53        23.94 o                         
  13   5   0         84.15        106.33        24.91 o                         
   0   6   0      95714.57      95577.50       562.13 o                         
   1   6   0      39455.81      39158.06       163.92 o                         
   2   6   0       3135.03       3050.70        26.87 o                         
   3   6   0       1040.16        999.21        12.17 o                         
   4   6   0       5467.03       5381.88        30.17 o                         
   5   6   0      28603.14      28178.33       124.45 o                         
   6   6   0      19176.16      18951.81        91.70 o                         
   7   6   0       1454.02       1541.74        18.70 o                         
   8   6   0         64.87         68.19         9.41 o                         
   9   6   0       1257.98       1264.31        22.98 o                         
  10   6   0       2110.01       2074.04        33.99 o                         
  11   6   0       8132.80       8062.44        81.26 o                         
  12   6   0       2327.00       2377.92        48.88 o                         
  13   6   0         80.50         59.27        25.16 o                         
   1   7   0      23784.28      23337.44       101.32 o                         
   2   7   0        581.03        508.89         9.33 o                         
   3   7   0       5709.05       5598.91        31.92 o                         
   4   7   0       4750.48       4714.11        28.77 o                         
   5   7   0      13799.46      13610.83        68.05 o                         
   6   7   0        328.00        338.21         9.29 o                         
   7   7   0       2755.41       2736.03        24.30 o                         
   8   7   0         46.39         48.33        10.87 o                         
   9   7   0      12018.70      11826.19        90.87 o                         
  10   7   0      12012.00      11891.99       101.52 o                         
  11   7   0       4683.83       4678.33        59.29 o                         
  12   7   0        304.94        238.71        24.52 o                         
  13   7   0         50.45         40.97        27.56 o                         
   0   8   0      40019.43      40819.23       249.82 o                         
   1   8   0      34959.43      34448.10       146.92 o                         
   2   8   0       1883.91       1822.46        16.30 o                         
   3   8   0       1185.03       1189.17        13.88 o                         
   4   8   0       2148.82       2083.02        18.12 o                         
   5   8   0      24925.09      24672.56       114.92 o                         
   6   8   0       6790.65       6603.11        41.97 o                         
   7   8   0       5763.65       5814.36        41.33 o                         
   8   8   0        698.81        692.47        18.40 o                         
   9   8   0       1634.95       1573.92        29.58 o                         
  10   8   0       1499.51       1506.20        33.44 o                         
  11   8   0       9871.33       9736.28       100.95 o                         
  12   8   0        792.43        799.48        32.96 o                         
   1   9   0      17764.05      17404.87        81.57 o                         
   2   9   0        194.63        223.94         8.47 o                         
   3   9   0       3108.67       3104.08        23.69 o                         
   4   9   0       2071.56       2123.15        24.68 o                         
   5   9   0      11071.23      10969.35        57.62 o                         
   6   9   0        214.60        202.76         9.83 o                         
   7   9   0       3221.40       3189.20        31.64 o                         
   8   9   0        194.66        199.51        15.37 o                         
   9   9   0       9901.75       9604.35        89.03 o                         
  10   9   0       2752.67       2795.80        48.08 o                         
  11   9   0       4621.84       4593.78        71.79 o                         
  12   9   0        424.34        458.45        30.87 o                         
   0  10   0       4366.28       4448.02        42.79 o                         
   1  10   0      29299.53      29299.40       136.07 o                         
   2  10   0       1702.72       1639.12        17.92 o                         
   3  10   0       1037.17       1089.55        17.16 o                         
   4  10   0       1641.72       1596.62        18.84 o                         
   5  10   0      18677.78      18438.52        92.89 o                         
   6  10   0       1511.78       1579.91        19.64 o                         
   7  10   0       6241.93       6334.60        54.26 o                         
   8  10   0       1343.37       1314.11        27.67 o                         
   9  10   0        750.98        754.41        31.66 o                         
  10  10   0        568.03        540.28        27.58 o                         
  11  10   0       9641.43       9636.16       116.46 o                         
  12  10   0        125.43        114.32        28.38 o                         
   1  11   0      10890.16      10692.02        65.56 o                         
   2  11   0        590.13        614.02        12.71 o                         
   3  11   0       4563.01       4576.77        33.03 o                         
   4  11   0          5.30         14.76         8.07 o                         
   5  11   0       9577.61       9405.33        58.02 o                         
   6  11   0        244.97        246.21        12.82 o                         
   7  11   0       1037.10       1042.68        25.90 o                         
   8  11   0        225.79        213.15        18.40 o                         
   9  11   0      10503.68      10308.23       101.33 o                         
  10  11   0         79.02         74.66        20.40 o                         
  11  11   0       4531.38       4656.65        81.19 o                         
   0  12   0        101.55         85.74        13.02 o                         
   1  12   0      17548.64      17349.22        95.04 o                         
   2  12   0       3220.33       3118.55        27.47 o                         
   3  12   0        162.16        162.91        10.59 o                         
   4  12   0        573.39        580.96        14.13 o                         
   5  12   0      15449.45      15220.83        95.17 o                         
   6  12   0         11.67         17.74        12.05 o                         
   7  12   0       2735.47       2779.92        44.20 o                         
   8  12   0       1468.95       1433.22        35.50 o                         
   9  12   0        330.93        311.58        23.84 o                         
  10  12   0        240.00        216.89        24.75 o                         
  11  12   0       5602.84       5761.05        93.51 o                         
   1  13   0       3547.53       3480.31        32.52 o                         
   2  13   0        226.29        251.05        12.66 o                         
   3  13   0       3209.98       3274.01        31.71 o                         
   4  13   0       1071.47       1105.52        21.26 o                         
   5  13   0       5999.89       5851.83        56.40 o                         
   6  13   0        327.96        316.75        18.48 o                         
   7  13   0        842.38        824.20        27.33 o                         
   8  13   0        291.49        315.46        24.79 o                         
   9  13   0       3994.63       3959.19        63.68 o                         
  10  13   0         52.08         51.47        24.53 o                         
  11  13   0       3334.88       3552.81       103.79 o                         
   0  14   0       1961.35       2078.39        36.77 o                         
   1  14   0       5627.84       5652.27        47.29 o                         
   2  14   0       2400.99       2412.08        30.14 o                         
   3  14   0          0.22        -15.92        11.54 o                         
   4  14   0       1052.97       1001.04        24.46 o                         
   5  14   0       9984.42       9876.72        87.68 o                         
   6  14   0          0.31        -18.08        16.05 o                         
   7  14   0       3136.62       3108.82        54.30 o                         
   8  14   0       1583.17       1571.24        43.85 o                         
   9  14   0        267.93        283.16        29.96 o                         
  10  14   0        401.73        358.88        35.44 o                         
   1  15   0       2939.64       2936.41        35.83 o                         
   2  15   0       1621.84       1631.21        29.74 o                         
   3  15   0       1615.44       1578.58        30.83 o                         
   4  15   0         14.46          2.49        15.35 o                         
   5  15   0       2902.52       2825.78        43.97 o                         
   6  15   0        602.90        597.76        28.33 o                         
   7  15   0       1009.79       1021.54        46.58 o                         
   8  15   0        937.29        961.20        38.91 o                         
   9  15   0       1628.05       1639.14        64.18 o                         
  10  15   0         52.28         39.25        30.08 o                         
   0  16   0         61.86         49.53        21.29 o                         
   1  16   0       7880.51       7900.35        72.54 o                         
   2  16   0       1841.29       1882.36        34.88 o                         
   3  16   0          7.20         33.01        16.03 o                         
   4  16   0       1484.33       1450.66        33.76 o                         
   5  16   0       5641.30       5503.61        71.60 o                         
   6  16   0        161.02        140.97        23.45 o                         
   7  16   0       3031.89       3110.15        64.13 o                         
   8  16   0       2711.27       2862.17        67.99 o                         
   9  16   0        112.24         83.39        31.18 o                         
   1  17   0       2383.41       2373.62        42.57 o                         
   2  17   0       3425.11       3388.84        52.75 o                         
   3  17   0        784.55        820.61        27.48 o                         
   4  17   0        205.74        229.49        22.66 o                         
   5  17   0       2123.13       2066.44        45.58 o                         
   6  17   0        415.02        386.64        33.80 o                         
   7  17   0         51.46         -8.43        25.98 o                         
   8  17   0        268.36        231.17        35.75 o                         
   0  18   0       3058.59       3048.64        74.85 o                         
   1  18   0       9298.59       9136.90       103.26 o                         
   2  18   0       1995.21       1979.14        42.76 o                         
   3  18   0        313.55        330.50        26.00 o                         
   4  18   0        309.81        313.68        27.25 o                         
   5  18   0       2983.30       3000.92        70.56 o                         
   6  18   0        324.14        363.52        35.11 o                         
   7  18   0       2688.90       2738.06        74.04 o                         
   8  18   0       2384.16       2380.33        72.40 o                         
   1  19   0        603.72        671.26        32.40 o                         
   2  19   0        877.04        898.97        37.96 o                         
   3  19   0        218.61        224.16        27.17 o                         
   4  19   0       2359.96       2352.30        56.29 o                         
   5  19   0       1423.46       1358.81        53.99 o                         
   6  19   0         57.91         49.02        31.95 o                         
   7  19   0          4.57          7.20        31.68 o                         
   0  20   0        609.67        571.61        47.72 o                         
   1  20   0       5909.17       5937.44        89.82 o                         
   2  20   0       1592.32       1592.74        77.44 o                         
   3  20   0        689.12        633.16        41.50 o                         
   4  20   0        107.09         82.31        33.78 o                         
   5  20   0       4777.08       4662.40       114.33 o                         
   6  20   0       1804.52       1750.45        81.11 o                         
   1  21   0        546.56        571.45        45.23 o                         
   2  21   0        462.05        463.16        39.79 o                         
   3  21   0        979.13       1008.92        48.00 o                         
   4  21   0       1780.01       1647.88        72.53 o                         
   0  22   0        872.94        909.30        70.26 o                         
   1  22   0       4577.68       4587.73        97.55 o                         
   2  22   0        534.68        577.85        44.26 o                         
 -13   0   1       9251.26       9532.30       161.82 o                         
 -11   0   1         47.29          3.28        19.25 o                         
  -9   0   1      16969.21      17413.33       141.23 o                         
  -7   0   1      30741.37      30364.15       218.71 o                         
  -5   0   1         77.03        105.92         8.89 o                         
  -3   0   1      47426.11      46858.55       292.23 o                         
   3   0   1      39048.77      38387.47       221.00 o                         
   5   0   1       1095.19       1214.62        18.55 o                         
   7   0   1       1906.50       1827.41        26.02 o                         
   9   0   1      10072.94       9963.76        93.40 o                         
  11   0   1       1055.31       1081.43        40.37 o                         
  13   0   1        834.99        738.82        51.89 o                         
 -13   1   1       4262.48       4274.94        72.26 o                         
 -12   1   1        253.23        261.36        18.12 o                         
 -11   1   1       7744.70       7782.98        74.10 o                         
 -10   1   1          1.31          7.97        11.77 o                         
  -9   1   1       4328.41       4328.86        34.81 o                         
  -8   1   1          4.34          3.74         6.85 o                         
  -7   1   1       8359.20       8130.72        48.78 o                         
  -6   1   1       2811.68       3093.73        20.92 o                         
  -5   1   1          7.85         45.12         5.29 o                         
  -4   1   1       2708.32       2791.57        16.97 o                         
  -3   1   1      15584.34      14800.41        65.67 o                         
  -2   1   1          5.08         10.69         2.30 o                         
   1   1   1      55104.39      52671.86       385.78 o                         
   2   1   1       3579.59       3598.82        17.82 o                         
   3   1   1      24843.45      24071.24        97.15 o                         
   4   1   1          3.85         11.56         5.79 o                         
   5   1   1        130.43        122.42         6.54 o                         
   6   1   1         55.74         53.29         6.07 o                         
   7   1   1      19344.86      19269.17        94.20 o                         
   8   1   1       1959.63       1980.75        20.53 o                         
   9   1   1      11547.09      11391.51        74.42 o                         
  10   1   1         18.57         15.35        12.88 o                         
  11   1   1        115.09        108.87        16.76 o                         
  12   1   1          3.11         -5.00        17.31 o                         
  13   1   1      10551.03      10500.06       134.00 o                         
 -13   2   1       7473.79       7526.68        94.71 o                         
 -12   2   1         12.03          7.08        15.52 o                         
 -11   2   1         21.78        -19.99        13.33 o                         
 -10   2   1         24.34         32.03        11.81 o                         
  -9   2   1      10837.14      11053.01        67.77 o                         
  -8   2   1       1786.79       1827.35        19.03 o                         
  -7   2   1      19164.99      18929.26       100.54 o                         
  -6   2   1       1032.10       1118.16        11.85 o                         
  -5   2   1          1.15         13.16         4.79 o                         
  -4   2   1       2245.47       2247.64        14.81 o                         
  -3   2   1      19775.53      19218.31        83.14 o                         
  -2   2   1      13065.30      13255.58        57.18 o                         
  -1   2   1      43983.24      42712.64       228.31 o                         
   1   2   1        118.01        109.84         3.22 o                         
   2   2   1        403.12        383.52         5.44 o                         
   3   2   1      38977.93      38205.13       157.81 o                         
   4   2   1       6257.18       6284.99        34.60 o                         
   5   2   1       4313.31       4446.21        25.91 o                         
   6   2   1        203.10        236.22         7.47 o                         
   7   2   1        451.99        449.34         9.83 o                         
   8   2   1        367.90        359.26        11.31 o                         
   9   2   1      11488.41      11187.76        75.11 o                         
  10   2   1        964.08       1012.99        23.87 o                         
  11   2   1        638.05        617.57        23.38 o                         
  12   2   1          6.12         10.13        18.05 o                         
  13   2   1       1359.84       1262.61        43.57 o                         
 -13   3   1       2841.91       2863.12        54.58 o                         
 -12   3   1       1143.04       1173.02        30.88 o                         
 -11   3   1       3190.12       3152.11        42.49 o                         
 -10   3   1          6.59        -16.68        11.12 o                         
  -9   3   1       2952.08       2974.34        28.54 o                         
  -8   3   1          0.05         -0.38         6.72 o                         
  -7   3   1       5021.90       4920.19        31.25 o                         
  -6   3   1       4673.09       4930.47        28.54 o                         
  -5   3   1       2568.30       2740.81        18.40 o                         
  -4   3   1       1821.25       1938.90        18.71 o                         
  -3   3   1       6063.92       5667.32        29.63 o                         
  -2   3   1        143.14        156.98         3.59 o                         
  -1   3   1       9339.59       9129.92        37.69 o                         
   0   3   1       4815.19       4955.52        22.49 o                         
   1   3   1       1725.20       1595.69        10.27 o                         
   2   3   1        800.26        753.34         8.29 o                         
   3   3   1      30848.71      29955.97       125.34 o                         
   4   3   1         40.13         44.74         5.65 o                         
   5   3   1        279.01        285.95         7.28 o                         
   6   3   1         99.08        102.95         6.81 o                         
   7   3   1       9053.94       9161.95        51.57 o                         
   8   3   1       6388.12       6341.24        40.62 o                         
   9   3   1      10870.04      10679.39        74.60 o                         
  10   3   1          0.45         -5.48        12.46 o                         
  11   3   1         69.12         39.71        16.17 o                         
  12   3   1         26.54         16.87        18.42 o                         
  13   3   1      14515.95      14547.64       170.85 o                         
 -13   4   1       4949.00       4955.32        76.81 o                         
 -12   4   1        191.72        211.35        20.07 o                         
 -11   4   1          9.98         -6.67        14.31 o                         
 -10   4   1        513.59        503.61        16.48 o                         
  -9   4   1       8547.23       8919.38        63.13 o                         
  -8   4   1       3228.78       3277.32        25.49 o                         
  -7   4   1      20770.39      20844.64       104.44 o                         
  -6   4   1        247.18        231.72         7.04 o                         
  -5   4   1         86.14         82.81         5.89 o                         
  -4   4   1        101.11         96.93         6.76 o                         
  -3   4   1      22387.75      21303.28        90.80 o                         
  -2   4   1      13372.07      13637.68        57.31 o                         
  -1   4   1      61571.09      61495.17       231.42 o                         
   0   4   1       4726.19       4827.03        23.52 o                         
   1   4   1         29.01         30.39         3.86 o                         
   2   4   1        235.84        223.89         5.25 o                         
   3   4   1      49193.89      48091.00       202.72 o                         
   4   4   1       7411.41       7281.42        39.35 o                         
   5   4   1        698.47        750.79        10.54 o                         
   6   4   1         11.28          6.80         6.61 o                         
   7   4   1        233.62        227.03         8.85 o                         
   8   4   1        498.25        473.95        12.18 o                         
   9   4   1      11181.15      10846.11        80.72 o                         
  10   4   1       3960.88       3865.49        44.26 o                         
  11   4   1       1130.23       1149.75        29.74 o                         
  12   4   1        318.63        345.94        25.32 o                         
  13   4   1       1427.08       1379.93        49.50 o                         
 -13   5   1       2318.77       2309.52        54.60 o                         
 -12   5   1       2261.59       2299.71        43.98 o                         
 -11   5   1       2409.12       2396.79        38.41 o                         
 -10   5   1        328.26        283.77        16.54 o                         
  -9   5   1       2880.79       2903.66        32.46 o                         
  -8   5   1         19.74         15.21         7.43 o                         
  -7   5   1       6926.27       6867.29        42.11 o                         
  -6   5   1       5287.47       5201.50        31.56 o                         
  -5   5   1        894.92        862.59        10.81 o                         
  -4   5   1       2566.57       2428.57        16.95 o                         
  -3   5   1      15767.47      15002.95        65.92 o                         
  -2   5   1        217.80        224.89         5.34 o                         
  -1   5   1      10192.87      10235.56        43.78 o                         
   0   5   1      19065.05      19566.97        79.75 o                         
   1   5   1      29475.88      29507.89       124.68 o                         
   2   5   1       9006.77       8455.68        39.40 o                         
   3   5   1      33111.59      32809.18       144.43 o                         
   4   5   1         99.04        100.54         7.44 o                         
   5   5   1        250.63        282.01         7.73 o                         
   6   5   1         69.78         86.44         7.66 o                         
   7   5   1      25645.45      25746.05       123.46 o                         
   8   5   1       3718.33       3751.81        31.60 o                         
   9   5   1       9949.37       9837.87        88.50 o                         
  10   5   1          9.43        -19.17        12.78 o                         
  11   5   1        386.07        425.04        22.03 o                         
  12   5   1        237.69        225.89        24.42 o                         
  13   5   1      10334.47      10573.23       136.60 o                         
 -13   6   1       6263.26       6398.21       100.09 o                         
 -12   6   1        606.16        616.54        27.84 o                         
 -11   6   1        100.65        121.20        15.10 o                         
 -10   6   1       1565.64       1566.84        27.96 o                         
  -9   6   1      21345.67      21346.25       141.27 o                         
  -8   6   1       6995.38       7128.05        46.93 o                         
  -7   6   1      24602.42      24334.62       122.17 o                         
  -6   6   1        481.89        476.83        12.25 o                         
  -5   6   1        255.03        252.29         7.06 o                         
  -4   6   1        174.00        154.93         6.17 o                         
  -3   6   1      38834.48      38010.05       155.89 o                         
  -2   6   1      31503.92      31533.82       132.12 o                         
  -1   6   1      36854.00      36878.62       149.09 o                         
   0   6   1       1174.12       1243.14        11.45 o                         
   1   6   1         11.02          9.37         4.89 o                         
   2   6   1       2436.64       2305.97        16.86 o                         
   3   6   1      31257.26      30572.70       132.16 o                         
   4   6   1       9451.20       9159.42        47.24 o                         
   5   6   1        701.29        769.30        12.11 o                         
   6   6   1        205.47        217.10         8.65 o                         
   7   6   1       1321.48       1305.52        17.43 o                         
   8   6   1        623.34        660.25        15.13 o                         
   9   6   1       8602.44       8313.94        70.07 o                         
  10   6   1       2155.85       2197.36        35.60 o                         
  11   6   1       2309.25       2272.80        44.39 o                         
  12   6   1       1443.24       1484.00        42.03 o                         
 -13   7   1       3596.90       3735.24        74.39 o                         
 -12   7   1       4632.69       4765.91        68.11 o                         
 -11   7   1       1211.03       1247.08        28.25 o                         
 -10   7   1         18.01         39.36        13.61 o                         
  -9   7   1       4562.71       4477.06        43.65 o                         
  -8   7   1         38.56         39.51         9.34 o                         
  -7   7   1       4352.53       4316.14        34.79 o                         
  -6   7   1       6328.46       6438.47        40.89 o                         
  -5   7   1       3676.81       3684.92        24.72 o                         
  -4   7   1       3201.40       3058.98        20.92 o                         
  -3   7   1      15600.50      15259.83        69.99 o                         
  -2   7   1          6.61         19.52         6.17 o                         
  -1   7   1       1290.87       1333.39        19.74 o                         
   0   7   1       6928.35       7118.15        36.15 o                         
   1   7   1      56424.82      57154.62       247.00 o                         
   2   7   1      24245.30      24069.25       107.09 o                         
   3   7   1      17890.12      17398.99        79.03 o                         
   4   7   1          1.74         15.33         6.09 o                         
   5   7   1       1357.47       1318.09        15.79 o                         
   6   7   1         12.58          1.06         6.90 o                         
   7   7   1      33436.12      33346.31       169.54 o                         
   8   7   1       6143.46       6237.73        51.21 o                         
   9   7   1       8407.02       8332.71        72.74 o                         
  10   7   1         33.96         13.54        14.59 o                         
  11   7   1        912.63        945.66        32.52 o                         
  12   7   1       1168.97       1185.35        39.23 o                         
 -13   8   1       7010.86       7221.34       117.22 o                         
 -12   8   1        559.36        575.95        30.13 o                         
 -11   8   1        313.88        296.77        21.32 o                         
 -10   8   1        160.87        158.70        17.30 o                         
  -9   8   1      22961.05      23082.39       159.60 o                         
  -8   8   1      13366.91      13277.94        92.02 o                         
  -7   8   1      15643.88      15396.83        86.59 o                         
  -6   8   1         38.10         42.95         7.53 o                         
  -5   8   1        636.61        618.82        10.88 o                         
  -4   8   1         93.49         98.79         6.53 o                         
  -3   8   1      33325.17      33300.40       147.11 o                         
  -2   8   1      19169.04      18905.83        87.12 o                         
  -1   8   1      11759.68      11600.62        54.23 o                         
   0   8   1        616.39        675.45        11.25 o                         
   1   8   1         98.70        104.96         7.63 o                         
   2   8   1       3073.44       3038.47        22.22 o                         
   3   8   1      18370.15      18019.42        83.69 o                         
   4   8   1      15152.02      15070.64        77.89 o                         
   5   8   1        783.49        819.49        13.42 o                         
   6   8   1        628.49        664.69        13.60 o                         
   7   8   1        672.99        674.74        15.25 o                         
   8   8   1        925.70        915.92        20.58 o                         
   9   8   1       2889.82       2841.56        38.47 o                         
  10   8   1       2035.96       2041.15        37.12 o                         
  11   8   1       4038.45       4136.63        63.93 o                         
  12   8   1       2924.91       2928.73        61.41 o                         
 -12   9   1       6217.03       6550.70       101.64 o                         
 -11   9   1        732.13        746.86        31.75 o                         
 -10   9   1       1772.26       1788.32        36.30 o                         
  -9   9   1       2035.75       2008.96        33.18 o                         
  -8   9   1         65.35         54.68        11.96 o                         
  -7   9   1       1019.69       1010.21        18.42 o                         
  -6   9   1       2844.34       2915.20        24.84 o                         
  -5   9   1       6513.66       6669.95        39.55 o                         
  -4   9   1       5575.93       5401.59        36.86 o                         
  -3   9   1       9042.97       8966.58        47.22 o                         
  -2   9   1          2.83         15.72         6.33 o                         
  -1   9   1         31.76         45.64         6.77 o                         
   0   9   1        307.58        294.09         9.10 o                         
   1   9   1      40484.54      40696.51       189.00 o                         
   2   9   1      25760.92      25652.17       120.83 o                         
   3   9   1      13191.40      12998.40        65.97 o                         
   4   9   1         11.11         34.41         8.15 o                         
   5   9   1       1893.14       1847.91        20.18 o                         
   6   9   1         71.38         65.14         9.41 o                         
   7   9   1      15619.90      15409.65       104.75 o                         
   8   9   1      15898.93      15916.52       127.92 o                         
   9   9   1       3208.87       3147.08        45.12 o                         
  10   9   1         82.06        100.44        18.47 o                         
  11   9   1       1576.31       1557.63        41.24 o                         
  12   9   1       2537.85       2625.73        64.50 o                         
 -12  10   1        620.96        627.44        38.53 o                         
 -11  10   1        837.54        843.30        41.10 o                         
 -10  10   1         88.77        106.88        18.04 o                         
  -9  10   1       7960.23       7975.08        77.09 o                         
  -8  10   1      20274.73      20137.70       147.42 o                         
  -7  10   1       5929.75       5787.36        51.09 o                         
  -6  10   1          6.53        -11.87         7.91 o                         
  -5  10   1       1476.89       1482.11        16.95 o                         
  -4  10   1       1213.77       1167.49        15.03 o                         
  -3  10   1      17658.50      17547.93        85.41 o                         
  -2  10   1      31978.50      31766.66       141.81 o                         
  -1  10   1       7791.74       7813.96        43.82 o                         
   0  10   1        992.41       1008.99        13.87 o                         
   1  10   1        809.25        778.70        12.84 o                         
   2  10   1       4294.58       4148.57        31.19 o                         
   3  10   1      12577.92      12472.65        68.61 o                         
   4  10   1      13670.31      13607.03        75.02 o                         
   5  10   1        180.23        192.30        10.26 o                         
   6  10   1       3291.74       3220.03        31.39 o                         
   7  10   1          0.45          8.29        11.94 o                         
   8  10   1       1113.10       1134.85        28.45 o                         
   9  10   1         97.16        111.25        18.45 o                         
  10  10   1       1241.11       1268.13        35.02 o                         
  11  10   1       4267.72       4198.66        71.66 o                         
 -12  11   1       5852.43       6050.98       106.78 o                         
 -11  11   1         71.72         59.57        24.72 o                         
 -10  11   1       1987.64       2050.77        43.05 o                         
  -9  11   1         41.50          9.95        16.17 o                         
  -8  11   1         16.28         39.11        15.17 o                         
  -7  11   1         48.94         44.73        13.33 o                         
  -6  11   1       2249.71       2190.55        25.11 o                         
  -5  11   1       5633.47       5535.85        39.16 o                         
  -4  11   1      16073.38      15528.02        82.43 o                         
  -3  11   1       1826.54       1696.77        19.52 o                         
  -2  11   1        349.87        357.69        10.96 o                         
  -1  11   1        619.11        641.13        12.82 o                         
   0  11   1         12.58         25.49         8.00 o                         
   1  11   1      12470.68      12252.55        68.37 o                         
   2  11   1      41190.71      40286.79       201.55 o                         
   3  11   1       8007.91       7963.56        48.97 o                         
   4  11   1          4.22         11.66         8.64 o                         
   5  11   1       2310.61       2314.64        25.47 o                         
   6  11   1       3587.29       3501.55        37.50 o                         
   7  11   1       3219.14       3280.79        41.28 o                         
   8  11   1      20636.64      20537.71       164.22 o                         
   9  11   1       1562.77       1541.02        37.18 o                         
  10  11   1         78.97         92.33        20.55 o                         
  11  11   1       1608.13       1612.76        53.00 o                         
 -11  12   1       1069.54       1142.83        48.20 o                         
 -10  12   1        176.61        195.13        23.76 o                         
  -9  12   1       4233.48       4209.12        60.18 o                         
  -8  12   1      27368.90      27036.08       219.84 o                         
  -7  12   1       1100.56       1077.56        27.85 o                         
  -6  12   1        283.76        273.96        15.91 o                         
  -5  12   1       2194.89       2205.89        25.04 o                         
  -4  12   1       4922.94       4815.91        36.28 o                         
  -3  12   1       3694.29       3641.31        29.83 o                         
  -2  12   1      40811.32      41017.84       193.72 o                         
  -1  12   1       1467.45       1479.21        19.00 o                         
   0  12   1        423.98        401.57        12.32 o                         
   1  12   1       1775.57       1756.35        22.21 o                         
   2  12   1       4636.03       4489.37        36.36 o                         
   3  12   1       1399.54       1407.10        20.32 o                         
   4  12   1       6624.00       6611.97        48.60 o                         
   5  12   1          4.24         -4.70        11.52 o                         
   6  12   1       6183.90       6097.67        60.07 o                         
   7  12   1        108.53         86.55        16.17 o                         
   8  12   1       1383.76       1415.42        34.65 o                         
   9  12   1         59.22         25.11        19.11 o                         
  10  12   1        496.24        500.59        29.93 o                         
  11  12   1        504.16        514.58        39.37 o                         
 -11  13   1         85.48         92.50        29.65 o                         
 -10  13   1       2732.86       2749.96        59.01 o                         
  -9  13   1          1.75        -25.53        19.23 o                         
  -8  13   1          2.22         38.86        19.01 o                         
  -7  13   1        135.19        245.81        35.32 o                         
  -6  13   1       1708.67       1759.16        35.67 o                         
  -5  13   1       2041.70       1993.31        28.84 o                         
  -4  13   1      19753.25      19554.25       114.05 o                         
  -3  13   1         56.89         52.03         9.93 o                         
  -2  13   1         95.53        107.04        10.34 o                         
  -1  13   1        951.80        996.74        17.62 o                         
   0  13   1          0.86          9.78         9.49 o                         
   1  13   1       2746.32       2696.84        29.01 o                         
   2  13   1      39623.25      38920.66       209.32 o                         
   3  13   1       1517.61       1484.87        22.93 o                         
   4  13   1        104.87        102.96        12.99 o                         
   5  13   1       2779.67       2781.74        39.07 o                         
   6  13   1       6582.09       6520.21        69.24 o                         
   7  13   1       1228.57       1315.01        32.11 o                         
   8  13   1      18228.20      17747.37       175.73 o                         
   9  13   1       1167.95       1135.32        38.56 o                         
  10  13   1         24.99         44.36        24.06 o                         
 -10  14   1        592.62        584.08        35.11 o                         
  -9  14   1       3099.79       3158.21        59.04 o                         
  -8  14   1      29126.84      28739.31       268.09 o                         
  -7  14   1       1205.19       1339.73        41.81 o                         
  -6  14   1        217.60        216.88        20.69 o                         
  -5  14   1       2306.28       2296.40        36.60 o                         
  -4  14   1       3967.58       3914.05        43.97 o                         
  -3  14   1        913.49        881.73        19.70 o                         
  -2  14   1      23596.02      23535.15       139.62 o                         
  -1  14   1        251.49        289.96        13.61 o                         
   0  14   1       1091.58       1112.81        19.87 o                         
   1  14   1       1620.55       1595.30        23.67 o                         
   2  14   1       5008.31       4915.91        46.20 o                         
   3  14   1         77.24         96.74        13.71 o                         
   4  14   1       5473.15       5463.75        60.07 o                         
   5  14   1        170.37        157.08        17.85 o                         
   6  14   1       5024.47       4980.85        64.54 o                         
   7  14   1        142.99        159.55        22.72 o                         
   8  14   1       2187.00       2182.99        51.52 o                         
   9  14   1          5.18         11.79        24.18 o                         
  10  14   1        585.50        581.60        38.75 o                         
 -10  15   1       2710.79       2786.18        70.71 o                         
  -9  15   1         24.36         29.63        24.83 o                         
  -8  15   1         90.51        119.23        23.82 o                         
  -7  15   1        534.77        528.87        28.67 o                         
  -6  15   1       1866.58       1852.96        41.23 o                         
  -5  15   1          7.73         10.90        16.25 o                         
  -4  15   1      15495.00      15367.86       119.99 o                         
  -3  15   1          0.14         -3.45        13.04 o                         
  -2  15   1         87.20        111.11        14.46 o                         
  -1  15   1       1455.69       1444.79        25.41 o                         
   0  15   1        364.48        381.19        16.68 o                         
   1  15   1       1941.25       1999.86        29.91 o                         
   2  15   1      34827.42      34552.15       228.34 o                         
   3  15   1        197.43        175.51        17.59 o                         
   4  15   1         27.57          9.34        16.18 o                         
   5  15   1       2981.08       2907.04        46.08 o                         
   6  15   1       5311.63       5230.42        71.59 o                         
   7  15   1        753.64        729.27        34.82 o                         
   8  15   1      17837.00      17727.26       210.68 o                         
   9  15   1        265.73        240.80        37.52 o                         
  -9  16   1        331.13        328.50        32.45 o                         
  -8  16   1      23762.65      24392.28       256.81 o                         
  -7  16   1        312.00        296.80        28.68 o                         
  -6  16   1        460.19        415.37        27.17 o                         
  -5  16   1       2441.48       2430.37        47.66 o                         
  -4  16   1       2610.75       2612.56        42.48 o                         
  -3  16   1         33.98         38.27        16.28 o                         
  -2  16   1      26855.10      27269.91       203.65 o                         
  -1  16   1        670.42        698.34        23.00 o                         
   0  16   1        489.52        460.73        20.74 o                         
   1  16   1       2616.70       2617.14        39.88 o                         
   2  16   1       7984.19       7927.63        79.29 o                         
   3  16   1        538.63        559.41        25.58 o                         
   4  16   1       7097.89       7125.19        83.55 o                         
   5  16   1         32.83         34.51        19.16 o                         
   6  16   1       4819.13       4783.70        82.58 o                         
   7  16   1        459.67        430.19        34.37 o                         
   8  16   1       1460.53       1526.52        55.19 o                         
   9  16   1        748.95        811.05        47.28 o                         
  -9  17   1       1001.59        953.55        52.35 o                         
  -8  17   1        140.01        181.35        31.87 o                         
  -7  17   1       1461.30       1477.66        48.20 o                         
  -6  17   1       1007.26        982.21        38.04 o                         
  -5  17   1         49.57         47.78        21.82 o                         
  -4  17   1       9997.03      10067.88       105.76 o                         
  -3  17   1       1001.24       1028.35        30.70 o                         
  -2  17   1        695.97        729.68        26.57 o                         
  -1  17   1       3322.53       3373.51        49.03 o                         
   0  17   1       1597.31       1646.12        36.40 o                         
   1  17   1        712.40        758.90        30.07 o                         
   2  17   1      26781.69      27199.52       218.06 o                         
   3  17   1         42.83         17.47        19.10 o                         
   4  17   1        158.00        162.48        23.29 o                         
   5  17   1       1718.53       1684.67        45.89 o                         
   6  17   1       4469.02       4504.64        83.93 o                         
   7  17   1        931.38        927.67        54.33 o                         
   8  17   1      15591.32      15642.36       215.56 o                         
  -8  18   1      14258.43      14637.55       202.46 o                         
  -7  18   1        487.10        518.38        39.11 o                         
  -6  18   1        728.25        628.99        39.51 o                         
  -5  18   1       1634.03       1595.90        47.97 o                         
  -4  18   1       4566.67       4554.81        69.29 o                         
  -3  18   1       2613.33       2564.36        50.11 o                         
  -2  18   1      18753.84      18788.57       170.82 o                         
  -1  18   1        209.20        234.67        22.29 o                         
   0  18   1        167.99        166.69        23.20 o                         
   1  18   1       3297.93       3344.80        55.83 o                         
   2  18   1       4110.69       4003.78        61.77 o                         
   3  18   1       1949.21       1972.74        45.86 o                         
   4  18   1       4677.80       4699.08        73.66 o                         
   5  18   1       1194.27       1218.87        55.52 o                         
   6  18   1       1222.32       1185.09        49.62 o                         
   7  18   1       1413.66       1444.44        56.82 o                         
  -7  19   1       1846.03       1806.42        72.42 o                         
  -6  19   1         16.36         29.05        28.96 o                         
  -5  19   1        652.70        674.98        42.05 o                         
  -4  19   1       4670.27       4690.90        84.04 o                         
  -3  19   1       2078.04       2142.66        51.40 o                         
  -2  19   1        418.47        453.69        29.27 o                         
  -1  19   1       2041.01       1999.58        46.20 o                         
   0  19   1        680.22        714.16        52.90 o                         
   1  19   1       4336.10       4294.72        71.23 o                         
   2  19   1      12338.67      12319.08       134.63 o                         
   3  19   1        342.41        328.34        30.38 o                         
   4  19   1       1040.71        996.57        49.49 o                         
   5  19   1       1048.77        974.23        51.75 o                         
   6  19   1       2982.63       2926.54        85.69 o                         
  -6  20   1       1332.61       1298.94        60.23 o                         
  -5  20   1       1645.49       1643.51        58.15 o                         
  -4  20   1       3721.17       3591.61        81.86 o                         
  -3  20   1       3577.86       3666.33        75.40 o                         
  -2  20   1       7333.08       7311.72       116.37 o                         
  -1  20   1         15.54         37.03        25.17 o                         
   0  20   1        297.69        300.34        29.38 o                         
   1  20   1       2621.72       2685.84        61.46 o                         
   2  20   1       1394.06       1450.56        47.61 o                         
   3  20   1       2616.12       2558.09       116.06 o                         
   4  20   1       1844.94       1809.89       121.13 o                         
   5  20   1        721.44        717.67        50.05 o                         
  -4  21   1       1340.87       1330.14        61.65 o                         
  -3  21   1       2138.25       2154.53        90.25 o                         
  -2  21   1        114.41        122.80        33.68 o                         
  -1  21   1       1474.43       1414.05        53.23 o                         
   0  21   1        156.80        145.19        33.80 o                         
   1  21   1       2007.17       1969.92        64.54 o                         
   2  21   1       6585.85       6777.91       126.75 o                         
   3  21   1        363.16        385.07        44.57 o                         
   4  21   1       1380.47       1360.82        69.13 o                         
  -2  22   1       3571.71       3644.78        95.26 o                         
  -1  22   1        197.88        212.09        39.72 o                         
   0  22   1        723.69        740.42        47.17 o                         
   1  22   1       2061.29       1988.36        66.57 o                         
 -14   0   2        198.17        235.06        47.87 o                         
 -12   0   2       4033.25       3870.34        77.90 o                         
 -10   0   2      31889.96      31952.97       299.55 o                         
  -8   0   2        433.18        457.97        13.96 o                         
  -6   0   2      12500.13      12187.42        94.14 o                         
  -4   0   2      14739.82      14465.34       112.34 o                         
  -2   0   2      64576.30      62223.09       790.53 o                         
   2   0   2       4172.47       4044.40        27.53 o                         
   4   0   2      44413.38      45289.76       269.57 o                         
   6   0   2        659.91        645.49        16.44 o                         
   8   0   2      13906.06      14044.49       110.90 o                         
  10   0   2      16138.54      16085.77       164.27 o                         
  12   0   2         12.71         27.87        29.27 o                         
 -14   1   2        537.95        585.19        34.51 o                         
 -13   1   2          0.14         13.98        19.72 o                         
 -12   1   2      11743.34      11667.27       108.35 o                         
 -11   1   2          0.50         -4.38        12.67 o                         
 -10   1   2        235.45        226.13        13.30 o                         
  -9   1   2        132.85        121.23         8.84 o                         
  -8   1   2       1344.26       1389.81        15.73 o                         
  -7   1   2       2862.80       3044.04        22.44 o                         
  -6   1   2      68654.75      68695.08       316.02 o                         
  -5   1   2       3582.56       3719.47        22.46 o                         
  -4   1   2        240.31        210.47         5.31 o                         
  -3   1   2        396.48        377.89         5.73 o                         
  -2   1   2      54756.35      54137.21       376.19 o                         
  -1   1   2       2623.68       2659.63        16.45 o                         
   0   1   2     172604.59     167169.80       637.39 o                         
   1   1   2        180.29        195.61         3.67 o                         
   2   1   2        230.42        209.82         5.01 o                         
   3   1   2         56.91         61.85         4.75 o                         
   4   1   2      39874.29      40420.43       170.59 o                         
   5   1   2       2297.13       2395.50        18.18 o                         
   6   1   2      13214.48      13510.67        67.68 o                         
   7   1   2        955.62        952.58        14.30 o                         
   8   1   2       1804.16       1774.43        20.96 o                         
   9   1   2          0.00         10.63        10.51 o                         
  10   1   2      10106.25       9913.01        79.85 o                         
  11   1   2          9.42         -1.80        15.13 o                         
  12   1   2       1306.03       1359.89        40.63 o                         
  13   1   2        198.46        183.60        32.78 o                         
 -14   2   2        179.71        175.91        27.24 o                         
 -13   2   2         54.28         56.73        21.43 o                         
 -12   2   2       2841.36       2856.27        44.85 o                         
 -11   2   2        298.71        339.01        17.23 o                         
 -10   2   2      26159.83      26243.55       187.33 o                         
  -9   2   2       1596.15       1472.41        18.47 o                         
  -8   2   2        410.50        446.46         9.83 o                         
  -7   2   2        326.81        343.37         9.95 o                         
  -6   2   2      11113.48      10831.45        56.84 o                         
  -5   2   2      11017.67      11757.04        58.68 o                         
  -4   2   2       6249.49       5832.40        32.83 o                         
  -3   2   2        193.21        212.03         5.95 o                         
  -2   2   2       8141.27       7970.20        40.89 o                         
  -1   2   2        624.14        622.93         5.28 o                         
   0   2   2       8246.41       7861.11        32.39 o                         
   1   2   2        791.94        833.78         7.23 o                         
   2   2   2       1159.91       1107.35        14.25 o                         
   3   2   2       5187.91       6036.44        33.82 o                         
   4   2   2      36951.20      37391.37       158.59 o                         
   5   2   2        499.71        522.38         9.22 o                         
   6   2   2        824.32        829.39        13.40 o                         
   7   2   2        243.40        256.81         9.36 o                         
   8   2   2       2057.59       2133.25        24.82 o                         
   9   2   2       3410.14       3388.93        35.72 o                         
  10   2   2      14510.03      14276.80       111.82 o                         
  11   2   2          0.55         -8.29        15.93 o                         
  12   2   2         72.82         46.52        21.36 o                         
 -14   3   2        284.16        299.40        30.12 o                         
 -13   3   2       1170.75       1206.08        37.53 o                         
 -12   3   2       5810.23       5695.80        64.57 o                         
 -11   3   2        692.48        700.26        21.24 o                         
 -10   3   2        110.46         91.20        13.01 o                         
  -9   3   2         48.53         43.62         8.42 o                         
  -8   3   2        596.19        671.50        11.87 o                         
  -7   3   2      12484.00      12739.63        70.08 o                         
  -6   3   2      49816.02      49113.96       226.53 o                         
  -5   3   2       1558.48       1651.27        13.46 o                         
  -4   3   2        330.24        322.05         9.62 o                         
  -3   3   2        115.10        134.20         4.54 o                         
  -2   3   2        164.57        150.59         3.87 o                         
  -1   3   2       2966.06       3055.50        14.63 o                         
   0   3   2      58634.59      58950.14       236.31 o                         
   1   3   2       2224.56       2290.62        13.22 o                         
   2   3   2         41.62         53.26         4.32 o                         
   3   3   2         24.12         40.68         5.18 o                         
   4   3   2      34785.56      34590.14       146.39 o                         
   5   3   2       4561.15       4701.99        28.23 o                         
   6   3   2      25431.71      26010.36       118.08 o                         
   7   3   2       1036.56       1087.11        14.83 o                         
   8   3   2         50.62         59.15         9.24 o                         
   9   3   2         13.01         14.95        11.47 o                         
  10   3   2       9437.76       9162.40        82.46 o                         
  11   3   2        492.84        460.34        24.44 o                         
  12   3   2       2702.68       2761.93        56.45 o                         
 -13   4   2         54.42         20.99        20.59 o                         
 -12   4   2       1169.90       1144.02        29.83 o                         
 -11   4   2       3365.34       3474.17        43.07 o                         
 -10   4   2      20693.66      20627.79       145.32 o                         
  -9   4   2        143.77        144.20        10.80 o                         
  -8   4   2          5.89          6.38         6.45 o                         
  -7   4   2       1062.13       1167.96        14.12 o                         
  -6   4   2       9037.31       8776.14        45.38 o                         
  -5   4   2       1302.09       1289.77        12.22 o                         
  -4   4   2      16061.10      16619.56        91.72 o                         
  -3   4   2      16480.49      16796.47        72.45 o                         
  -2   4   2        445.62        572.61        13.28 o                         
  -1   4   2       2426.51       2443.25        13.60 o                         
   0   4   2       8663.61       8516.91        38.31 o                         
   1   4   2        168.47        217.86         6.68 o                         
   2   4   2        924.62        892.47         9.68 o                         
   3   4   2      14358.17      15489.48        71.07 o                         
   4   4   2      33916.32      33950.65       145.73 o                         
   5   4   2        343.59        346.46         8.41 o                         
   6   4   2        807.28        832.30        12.41 o                         
   7   4   2         26.24         33.64         7.83 o                         
   8   4   2         39.41         49.71        10.26 o                         
   9   4   2       3312.91       3301.68        37.20 o                         
  10   4   2      11994.38      11920.57       100.44 o                         
  11   4   2         25.92         28.37        17.95 o                         
  12   4   2         38.74          9.25        21.34 o                         
 -13   5   2       3010.55       3056.90        60.10 o                         
 -12   5   2       2432.11       2465.28        42.92 o                         
 -11   5   2       3038.05       3105.76        42.17 o                         
 -10   5   2         51.42         84.47        14.24 o                         
  -9   5   2       1079.29       1049.66        18.87 o                         
  -8   5   2         82.84         96.99         7.71 o                         
  -7   5   2      11234.57      11342.72        62.95 o                         
  -6   5   2      44437.58      44612.41       198.40 o                         
  -5   5   2        640.72        588.18         8.17 o                         
  -4   5   2       1706.85       1702.76        13.40 o                         
  -3   5   2        456.91        464.74         9.75 o                         
  -2   5   2       1645.85       1469.71        17.09 o                         
  -1   5   2      17505.95      17589.94        71.41 o                         
   0   5   2      80766.19      81327.80       323.81 o                         
   1   5   2        128.40         93.09         5.00 o                         
   2   5   2        967.11        983.94        18.25 o                         
   3   5   2         11.73         21.35         5.79 o                         
   4   5   2      25173.46      24924.13       114.95 o                         
   5   5   2       5161.26       5178.05        37.07 o                         
   6   5   2      19187.49      19582.30        96.00 o                         
   7   5   2        526.34        568.25        12.57 o                         
   8   5   2         42.56         62.13        10.50 o                         
   9   5   2         21.95          8.64        12.32 o                         
  10   5   2       7620.06       7433.79        72.26 o                         
  11   5   2       1024.48       1027.11        32.92 o                         
  12   5   2       3396.94       3531.33        67.26 o                         
 -13   6   2        138.60        126.51        21.75 o                         
 -12   6   2       1451.53       1441.59        35.00 o                         
 -11   6   2       5468.97       5500.46        65.13 o                         
 -10   6   2      18629.08      18584.76       145.03 o                         
  -9   6   2       1859.34       1787.02        25.53 o                         
  -8   6   2         90.23        101.39         8.72 o                         
  -7   6   2       1396.44       1459.22        16.56 o                         
  -6   6   2       7077.67       7106.99        44.06 o                         
  -5   6   2       4722.58       4477.07        26.06 o                         
  -4   6   2      17719.77      17907.57        83.19 o                         
  -3   6   2       8879.26       9256.44        46.11 o                         
  -2   6   2       1225.89       1145.51        20.38 o                         
  -1   6   2       3575.59       3579.94        25.88 o                         
   0   6   2       8116.29       8042.22        41.23 o                         
   1   6   2       7593.11       7447.36        38.20 o                         
   2   6   2       4930.21       4754.54        27.89 o                         
   3   6   2      23910.52      24586.10       110.62 o                         
   4   6   2      14232.25      14258.83        72.31 o                         
   5   6   2        553.12        562.52        11.78 o                         
   6   6   2        299.44        306.34         9.89 o                         
   7   6   2         35.58         28.16         8.66 o                         
   8   6   2        862.15        932.34        19.71 o                         
   9   6   2       5775.21       5755.82        56.11 o                         
  10   6   2       9529.22       9577.16        90.60 o                         
  11   6   2        157.31        165.15        21.47 o                         
  12   6   2         21.66         38.64        31.11 o                         
 -13   7   2       1002.17       1100.16        45.43 o                         
 -12   7   2       3460.97       3441.83        59.51 o                         
 -11   7   2       3259.84       3212.82        51.97 o                         
 -10   7   2        146.76        186.57        15.04 o                         
  -9   7   2       1911.11       1932.56        27.28 o                         
  -8   7   2        472.77        438.28        11.88 o                         
  -7   7   2      12607.23      12825.14        70.79 o                         
  -6   7   2      29491.76      28936.05       134.24 o                         
  -5   7   2       4816.16       4732.63        29.69 o                         
  -4   7   2       1123.28       1098.20        12.56 o                         
  -3   7   2        140.10        132.96         6.52 o                         
  -2   7   2       9387.41       9297.99        44.06 o                         
  -1   7   2      31993.61      32391.37       136.81 o                         
   0   7   2      42881.66      42143.11       173.47 o                         
   1   7   2       5204.79       5179.10        30.78 o                         
   2   7   2       3754.20       3719.33        24.66 o                         
   3   7   2          3.03          0.63         5.66 o                         
   4   7   2      11050.92      11025.19        56.56 o                         
   5   7   2      15380.87      15281.05        82.46 o                         
   6   7   2      11744.42      12036.02        68.91 o                         
   7   7   2        268.55        296.00        12.46 o                         
   8   7   2          6.89          2.71        11.28 o                         
   9   7   2          7.05          4.28        13.55 o                         
  10   7   2       4611.26       4525.91        60.11 o                         
  11   7   2       2860.68       2863.03        52.48 o                         
  12   7   2       5624.75       5599.57        88.57 o                         
 -13   8   2        352.92        380.65        32.28 o                         
 -12   8   2       1600.88       1684.25        44.63 o                         
 -11   8   2       6831.41       6831.83        84.95 o                         
 -10   8   2      14943.29      15009.21       126.70 o                         
  -9   8   2       1540.83       1514.34        26.60 o                         
  -8   8   2        546.23        569.03        14.31 o                         
  -7   8   2       1122.93       1174.29        15.99 o                         
  -6   8   2       4671.56       4530.18        30.75 o                         
  -5   8   2      15963.95      16132.36        82.94 o                         
  -4   8   2      10806.77      10575.01        53.82 o                         
  -3   8   2       1120.33       1200.37        12.77 o                         
  -2   8   2       1293.73       1405.96        14.39 o                         
  -1   8   2       2270.33       2201.56        18.10 o                         
   0   8   2       1936.59       1818.26        16.12 o                         
   1   8   2      15247.24      15053.14        75.11 o                         
   2   8   2       5292.13       5147.07        32.47 o                         
   3   8   2       9189.13       9188.03        49.04 o                         
   4   8   2       4763.98       4628.61        31.04 o                         
   5   8   2       1601.07       1572.76        19.17 o                         
   6   8   2         69.70         70.19         9.48 o                         
   7   8   2       1181.09       1173.86        20.56 o                         
   8   8   2         56.19         58.97        12.78 o                         
   9   8   2       9217.39       9388.35        81.24 o                         
  10   8   2       5127.64       4968.06        64.29 o                         
  11   8   2        513.83        525.45        29.54 o                         
  12   8   2        120.51         71.42        27.73 o                         
 -13   9   2        254.34        296.18        35.09 o                         
 -12   9   2        534.52        627.67        33.05 o                         
 -11   9   2       3873.24       3915.05        63.83 o                         
 -10   9   2        438.84        478.81        22.30 o                         
  -9   9   2       1397.31       1379.61        26.96 o                         
  -8   9   2         98.46        115.31        12.37 o                         
  -7   9   2      11774.62      12027.11        71.70 o                         
  -6   9   2      11968.49      11584.18        66.25 o                         
  -5   9   2       8666.62       8666.51        50.84 o                         
  -4   9   2       1697.68       1645.11        17.60 o                         
  -3   9   2        772.49        780.81        11.42 o                         
  -2   9   2       1256.03       1273.13        14.38 o                         
  -1   9   2      31458.46      32016.29       140.54 o                         
   0   9   2      27496.84      26967.04       118.67 o                         
   1   9   2       8413.24       8256.81        46.48 o                         
   2   9   2       4548.03       4545.86        30.24 o                         
   3   9   2        273.69        291.85         9.83 o                         
   4   9   2       9302.80       9115.80        52.55 o                         
   5   9   2      27807.37      27802.76       139.58 o                         
   6   9   2      14202.27      14372.23        88.51 o                         
   7   9   2        160.14        150.79        13.71 o                         
   8   9   2        944.47        939.79        22.97 o                         
   9   9   2         12.79         20.31        15.80 o                         
  10   9   2       2693.15       2668.55        48.15 o                         
  11   9   2       9124.77       9171.42       112.41 o                         
 -12  10   2        385.30        372.86        30.50 o                         
 -11  10   2       9065.87       9218.11       104.69 o                         
 -10  10   2       9269.56       9488.65       102.46 o                         
  -9  10   2       5140.67       5075.42        56.08 o                         
  -8  10   2       4288.37       4215.10        45.01 o                         
  -7  10   2        729.16        744.05        16.99 o                         
  -6  10   2       1867.61       1852.09        21.57 o                         
  -5  10   2      22845.19      23118.87       119.94 o                         
  -4  10   2       9896.10      10140.17        53.34 o                         
  -3  10   2        409.16        531.26        11.58 o                         
  -2  10   2       1820.86       1887.23        18.35 o                         
  -1  10   2       3727.09       3750.61        26.82 o                         
   0  10   2       1406.68       1373.17        16.52 o                         
   1  10   2      21925.19      21316.12       106.94 o                         
   2  10   2       6719.14       6992.44        43.44 o                         
   3  10   2       4355.42       4232.30        32.51 o                         
   4  10   2       2884.51       2894.66        25.81 o                         
   5  10   2       2790.15       2788.16        28.75 o                         
   6  10   2          0.98         11.31        11.06 o                         
   7  10   2       1859.99       1846.62        32.51 o                         
   8  10   2        617.68        640.57        23.09 o                         
   9  10   2      10127.52      10079.79       102.07 o                         
  10  10   2       2687.72       2730.42        51.37 o                         
  11  10   2        769.47        734.63        37.98 o                         
 -12  11   2        234.75        229.39        31.43 o                         
 -11  11   2       4523.81       4771.63        81.71 o                         
 -10  11   2        251.10        282.16        23.20 o                         
  -9  11   2       3184.97       3160.84        52.36 o                         
  -8  11   2       1161.58       1124.91        26.01 o                         
  -7  11   2       5706.48       5802.16        52.41 o                         
  -6  11   2       1907.54       1870.54        24.32 o                         
  -5  11   2      11825.55      11803.02        69.08 o                         
  -4  11   2       3162.65       3156.63        24.98 o                         
  -3  11   2        793.55        820.65        14.83 o                         
  -2  11   2          7.55         23.36         7.58 o                         
  -1  11   2      30611.86      30336.09       147.10 o                         
   0  11   2      16847.87      16954.22        92.41 o                         
   1  11   2      15955.40      15555.68        83.89 o                         
   2  11   2       5627.39       5487.52        40.54 o                         
   3  11   2         90.04         86.33         9.71 o                         
   4  11   2       3634.58       3638.26        32.59 o                         
   5  11   2      30666.97      30441.98       171.26 o                         
   6  11   2      11244.51      11264.66        89.34 o                         
   7  11   2       1645.60       1668.15        32.06 o                         
   8  11   2       2857.99       2833.35        44.79 o                         
   9  11   2         26.18         41.66        19.44 o                         
  10  11   2       2144.02       2098.71        50.05 o                         
  11  11   2      11295.87      11580.30       166.08 o                         
 -12  12   2        173.85        173.12        36.05 o                         
 -11  12   2       8644.65       8855.56       128.15 o                         
 -10  12   2       3464.56       3396.25        68.92 o                         
  -9  12   2      11477.71      11220.72       118.33 o                         
  -8  12   2       4713.85       4539.94        57.36 o                         
  -7  12   2        343.77        366.39        18.30 o                         
  -6  12   2        421.62        436.84        17.29 o                         
  -5  12   2      21600.39      21420.66       120.82 o                         
  -4  12   2       2135.62       2289.36        23.13 o                         
  -3  12   2       3050.64       3230.14        27.47 o                         
  -2  12   2       4545.25       4643.68        34.47 o                         
  -1  12   2       2364.49       2355.42        23.15 o                         
   0  12   2       1461.89       1449.90        19.62 o                         
   1  12   2      21621.83      20993.72       115.29 o                         
   2  12   2       6408.99       6419.91        47.62 o                         
   3  12   2       4472.80       4420.87        39.39 o                         
   4  12   2         22.24         33.06        10.81 o                         
   5  12   2       2677.55       2595.63        35.81 o                         
   6  12   2         92.34        172.78        17.92 o                         
   7  12   2       2269.03       2332.44        51.04 o                         
   8  12   2        790.43        786.06        28.10 o                         
   9  12   2       5977.35       5829.16        83.49 o                         
  10  12   2       1495.10       1468.72        43.38 o                         
 -11  13   2       3568.34       3616.04        77.05 o                         
 -10  13   2        176.73        158.09        28.26 o                         
  -9  13   2       3733.35       3709.48        61.97 o                         
  -8  13   2         15.43         21.51        18.16 o                         
  -7  13   2       6561.43       6583.31        71.63 o                         
  -6  13   2        276.23        267.36        18.02 o                         
  -5  13   2      10011.22       9911.70        77.89 o                         
  -4  13   2       2163.97       2167.12        24.91 o                         
  -3  13   2        467.18        484.93        13.75 o                         
  -2  13   2        374.65        401.67        12.80 o                         
  -1  13   2      15055.25      15035.68        85.19 o                         
   0  13   2       3724.51       3731.92        33.75 o                         
   1  13   2      13988.90      13744.40        85.98 o                         
   2  13   2       5031.63       4894.64        43.31 o                         
   3  13   2         45.70         38.39        12.51 o                         
   4  13   2        399.28        431.47        19.73 o                         
   5  13   2      22458.38      22315.73       167.06 o                         
   6  13   2       2349.53       2383.65        39.27 o                         
   7  13   2       4570.66       4413.49        60.45 o                         
   8  13   2       1997.19       2010.10        44.27 o                         
   9  13   2          2.47         15.61        22.10 o                         
  10  13   2       1352.17       1271.66        45.16 o                         
 -11  14   2       6147.28       6297.04       120.08 o                         
 -10  14   2        351.64        289.08        32.66 o                         
  -9  14   2       6595.78       6660.01        92.98 o                         
  -8  14   2       2369.88       2297.58        47.54 o                         
  -7  14   2        258.81        271.90        21.47 o                         
  -6  14   2        412.50        377.87        22.04 o                         
  -5  14   2      17409.48      17159.59       141.86 o                         
  -4  14   2        571.50        615.94        18.15 o                         
  -3  14   2       3386.22       3248.98        35.88 o                         
  -2  14   2       1075.11       1096.46        20.18 o                         
  -1  14   2        270.15        272.40        13.23 o                         
   0  14   2        271.42        281.96        13.54 o                         
   1  14   2      14536.51      14182.37        93.17 o                         
   2  14   2        377.89        401.74        16.95 o                         
   3  14   2       1646.60       1616.18        30.05 o                         
   4  14   2        118.17        121.72        16.96 o                         
   5  14   2       1314.57       1370.31        31.36 o                         
   6  14   2        244.30        252.09        21.57 o                         
   7  14   2       3909.67       3869.89        81.80 o                         
   8  14   2        162.60        133.61        27.70 o                         
   9  14   2       2910.43       3009.06        68.66 o                         
 -10  15   2        185.52        149.42        43.95 o                         
  -9  15   2       1923.45       1835.39        50.59 o                         
  -8  15   2       1478.37       1422.73        41.19 o                         
  -7  15   2       6200.39       6251.37        78.99 o                         
  -6  15   2        192.48        171.73        20.44 o                         
  -5  15   2       9777.18       9548.03        94.97 o                         
  -4  15   2       1456.72       1485.97        30.28 o                         
  -3  15   2        789.63        761.75        22.19 o                         
  -2  15   2       1189.17       1232.49        25.62 o                         
  -1  15   2      11501.97      11869.69        88.24 o                         
   0  15   2        132.99        129.86        14.40 o                         
   1  15   2      11016.38      10735.13        85.70 o                         
   2  15   2       3956.66       3831.67        46.24 o                         
   3  15   2        104.06         98.38        17.86 o                         
   4  15   2       1706.33       1667.17        36.48 o                         
   5  15   2      20075.46      19987.24       163.70 o                         
   6  15   2         62.18         44.65        21.52 o                         
   7  15   2       3384.04       3348.86        67.43 o                         
   8  15   2       1111.72       1148.55        47.25 o                         
   9  15   2        142.22        100.94        31.32 o                         
 -10  16   2        276.94        235.71        43.79 o                         
  -9  16   2       5954.93       6073.84       103.96 o                         
  -8  16   2        921.56        966.89        36.76 o                         
  -7  16   2         22.44         22.32        21.41 o                         
  -6  16   2        680.91        634.84        28.96 o                         
  -5  16   2      16266.74      16080.33       155.04 o                         
  -4  16   2         19.33          1.46        16.56 o                         
  -3  16   2       3149.34       3066.41        46.20 o                         
  -2  16   2       1592.50       1587.59        32.38 o                         
  -1  16   2        431.52        476.76        20.40 o                         
   0  16   2        221.27        190.34        18.02 o                         
   1  16   2      12508.87      12391.13       108.81 o                         
   2  16   2       2089.01       2125.76        41.97 o                         
   3  16   2        647.72        673.66        29.29 o                         
   4  16   2        153.97        140.78        22.18 o                         
   5  16   2       1412.88       1402.45        39.74 o                         
   6  16   2       1120.58       1119.99        39.98 o                         
   7  16   2       1740.72       1734.70        54.20 o                         
   8  16   2        496.27        419.73        38.99 o                         
  -9  17   2        961.63       1003.59        47.55 o                         
  -8  17   2       2502.82       2548.15        62.53 o                         
  -7  17   2       2285.38       2347.67        55.60 o                         
  -6  17   2        398.71        376.13        29.73 o                         
  -5  17   2       6883.50       6626.50        86.86 o                         
  -4  17   2       1431.15       1369.39        38.47 o                         
  -3  17   2         13.33        -10.27        17.73 o                         
  -2  17   2        623.38        616.56        25.23 o                         
  -1  17   2      16003.52      16181.33       136.34 o                         
   0  17   2       2328.34       2362.64        42.21 o                         
   1  17   2      12671.70      12458.09       120.91 o                         
   2  17   2       2887.17       2925.54        54.94 o                         
   3  17   2        288.48        264.23        25.62 o                         
   4  17   2        668.13        612.79        32.23 o                         
   5  17   2      17061.87      16755.43       171.58 o                         
   6  17   2        233.29        277.79        30.67 o                         
   7  17   2       2119.72       2102.68        62.42 o                         
   8  17   2       1967.94       1923.99        66.95 o                         
  -8  18   2        471.26        510.36        40.10 o                         
  -7  18   2         77.15         77.15        28.49 o                         
  -6  18   2          0.14          6.93        24.95 o                         
  -5  18   2       6777.56       6712.22        96.49 o                         
  -4  18   2       4312.90       4336.82        68.83 o                         
  -3  18   2        717.24        707.83        30.93 o                         
  -2  18   2       3025.41       3005.51        53.89 o                         
  -1  18   2        703.91        726.09        29.84 o                         
   0  18   2        293.21        348.19        24.36 o                         
   1  18   2       6404.40       6359.90        83.05 o                         
   2  18   2       1940.96       1929.31        47.80 o                         
   3  18   2        227.78        217.18        27.50 o                         
   4  18   2       1781.89       1810.15        53.07 o                         
   5  18   2       1615.85       1560.51        55.71 o                         
   6  18   2       1288.57       1373.27        59.07 o                         
   7  18   2        336.54        373.10        44.11 o                         
  -7  19   2       1886.15       1953.14        68.87 o                         
  -6  19   2       2355.90       2335.43        65.88 o                         
  -5  19   2       3199.67       3138.23        71.55 o                         
  -4  19   2        909.15        859.95        40.75 o                         
  -3  19   2        669.25        678.25        32.60 o                         
  -2  19   2        440.31        437.38        28.88 o                         
  -1  19   2       8541.77       8464.38       103.68 o                         
   0  19   2       2812.52       2828.18        53.99 o                         
   1  19   2       7705.44       7597.39       101.71 o                         
   2  19   2       1692.89       1743.29        59.22 o                         
   3  19   2        504.55        471.72        36.78 o                         
   4  19   2         58.28         63.06        32.71 o                         
   5  19   2       8411.07       8360.28       131.79 o                         
   6  19   2       2528.51       2516.25        82.51 o                         
  -6  20   2        162.52        143.18        35.47 o                         
  -5  20   2       2593.46       2731.90        71.05 o                         
  -4  20   2       5353.91       5412.32       100.00 o                         
  -3  20   2        367.57        366.72        37.29 o                         
  -2  20   2        981.59        936.41        44.88 o                         
  -1  20   2        100.40         90.61        32.64 o                         
   0  20   2         91.57         86.36        26.17 o                         
   1  20   2       2697.12       2722.04        65.82 o                         
   2  20   2       1514.46       1469.88        49.45 o                         
   3  20   2        759.09        759.51        44.99 o                         
   4  20   2       2217.26       2162.50        72.96 o                         
   5  20   2        679.63        629.13        52.01 o                         
  -4  21   2        233.45        261.54        41.79 o                         
  -3  21   2        595.26        604.66        47.99 o                         
  -2  21   2        709.08        679.62        50.17 o                         
  -1  21   2       4642.52       4715.78        97.07 o                         
   0  21   2       2857.94       2934.25        81.38 o                         
   1  21   2       3688.08       3749.18        87.68 o                         
   2  21   2       1638.61       1628.08        68.45 o                         
   3  21   2       1059.94       1198.76        58.71 o                         
  -2  22   2        393.09        471.31        55.90 o                         
  -1  22   2        200.21        182.78        42.27 o                         
   0  22   2        538.38        494.42        49.03 o                         
   1  22   2        873.97        883.28        57.90 o                         
 -13   0   3      23045.34      24055.99       302.55 o                         
 -11   0   3       3208.18       3472.78        84.45 o                         
  -9   0   3       1676.90       1688.30        46.57 o                         
  -7   0   3      44805.49      45162.69       343.34 o                         
  -5   0   3      31046.86      33503.89       262.01 o                         
  -3   0   3      13323.18      13393.13       152.14 o                         
  -1   0   3       4363.30       4400.79        31.68 o                         
   1   0   3      78504.11      82086.64       422.46 o                         
   3   0   3      28425.14      28801.87       165.09 o                         
   5   0   3        703.98        760.44        15.50 o                         
   7   0   3      47392.87      49018.27       325.62 o                         
   9   0   3       3535.05       3458.60        54.99 o                         
  11   0   3       1237.11       1257.95        49.91 o                         
 -14   1   3        132.29        115.23        22.93 o                         
 -13   1   3      11305.78      11507.89       128.03 o                         
 -12   1   3          2.60         16.15        15.57 o                         
 -11   1   3        495.43        501.73        18.64 o                         
 -10   1   3         41.67         33.50         9.92 o                         
  -9   1   3      35761.00      36651.36       206.93 o                         
  -8   1   3       2210.10       2317.80        22.55 o                         
  -7   1   3      34380.29      34316.81       183.72 o                         
  -6   1   3         97.05         89.70         5.47 o                         
  -5   1   3       2309.21       2372.57        19.04 o                         
  -4   1   3       1154.78       1216.03        14.94 o                         
  -3   1   3     136526.81     138785.91      1432.44 o                         
  -2   1   3       3728.29       3883.90        33.40 o                         
  -1   1   3       7758.10       7893.90        35.01 o                         
   0   1   3        526.44        540.72         5.46 o                         
   1   1   3       1894.15       1866.97        14.66 o                         
   2   1   3       9678.13       9761.26        41.87 o                         
   3   1   3     139781.72     145580.09       554.77 o                         
   4   1   3       3529.51       3570.78        23.05 o                         
   5   1   3        422.01        472.50         9.41 o                         
   6   1   3        511.97        502.72        10.31 o                         
   7   1   3        156.46        123.00         9.50 o                         
   8   1   3        487.22        524.01        15.43 o                         
   9   1   3      13218.74      12928.12        93.50 o                         
  10   1   3          4.55         -0.42        13.11 o                         
  11   1   3       3239.55       3170.58        54.21 o                         
  12   1   3        261.92        274.87        27.48 o                         
 -14   2   3        307.11        327.39        27.50 o                         
 -13   2   3      14788.59      15090.76       157.88 o                         
 -12   2   3       1720.79       1748.03        36.23 o                         
 -11   2   3       2407.95       2445.98        35.19 o                         
 -10   2   3          1.19         10.95         9.91 o                         
  -9   2   3       1432.34       1482.45        20.67 o                         
  -8   2   3        626.05        622.77        12.18 o                         
  -7   2   3      34125.55      34126.08       174.97 o                         
  -6   2   3       8014.93       8212.65        46.44 o                         
  -5   2   3      13780.63      14493.18        79.52 o                         
  -4   2   3       3638.72       3704.40        27.94 o                         
  -3   2   3       8160.03       8158.02        53.19 o                         
  -2   2   3        630.34        644.05         6.88 o                         
  -1   2   3      13454.21      13617.17        56.29 o                         
   0   2   3         11.21         40.60         3.09 o                         
   1   2   3      46889.99      48862.23       188.64 o                         
   2   2   3      31827.59      32751.65       132.90 o                         
   3   2   3      19990.80      19915.78        85.60 o                         
   4   2   3        435.48        439.96         8.77 o                         
   5   2   3          1.15          9.82         5.87 o                         
   6   2   3       3945.39       4004.33        27.81 o                         
   7   2   3      43843.19      45578.16       213.06 o                         
   8   2   3       2417.84       2439.29        29.38 o                         
   9   2   3       4754.89       4619.87        46.14 o                         
  10   2   3         56.43         37.53        13.77 o                         
  11   2   3       1321.70       1339.72        37.07 o                         
  12   2   3       1811.51       1912.39        49.71 o                         
 -14   3   3       1681.54       1701.80        45.68 o                         
 -13   3   3       6258.20       6308.64        84.77 o                         
 -12   3   3          8.42        -19.98        15.14 o                         
 -11   3   3        354.14        352.00        17.75 o                         
 -10   3   3          1.45        -10.86         9.78 o                         
  -9   3   3      32371.36      33412.31       178.65 o                         
  -8   3   3      10629.03      10864.09        60.97 o                         
  -7   3   3      29358.54      29277.90       147.62 o                         
  -6   3   3         18.69         15.02         4.73 o                         
  -5   3   3        718.55        726.66         9.14 o                         
  -4   3   3       3915.43       4132.36        36.12 o                         
  -3   3   3      79626.00      80888.13       413.74 o                         
  -2   3   3      21105.29      21830.34       109.03 o                         
  -1   3   3      35776.37      36276.10       145.00 o                         
   0   3   3         61.09         49.27         4.12 o                         
   1   3   3       1815.95       1747.66        12.19 o                         
   2   3   3       9895.74       9787.98        44.74 o                         
   3   3   3      99107.65     101667.96       408.44 o                         
   4   3   3      10578.72      10658.26        51.39 o                         
   5   3   3        218.00        259.75         8.13 o                         
   6   3   3       1976.42       1973.16        18.92 o                         
   7   3   3        244.40        248.94        10.93 o                         
   8   3   3       3957.98       3941.27        38.49 o                         
   9   3   3      15935.08      15572.33       110.62 o                         
  10   3   3       1048.15       1071.75        26.40 o                         
  11   3   3       3540.09       3697.83        61.41 o                         
  12   3   3       1302.26       1250.11        41.84 o                         
 -14   4   3        323.61        279.63        28.01 o                         
 -13   4   3       6162.58       6271.50        85.13 o                         
 -12   4   3       5302.78       5127.44        62.69 o                         
 -11   4   3       3354.65       3278.00        42.76 o                         
 -10   4   3        598.14        639.51        16.60 o                         
  -9   4   3        500.56        544.98        12.44 o                         
  -8   4   3       1669.53       1647.09        17.38 o                         
  -7   4   3      27439.37      27491.51       140.34 o                         
  -6   4   3       5907.87       6111.85        35.31 o                         
  -5   4   3       1805.00       1715.94        14.50 o                         
  -4   4   3       8812.84       8826.75        49.04 o                         
  -3   4   3       8302.52       8440.40        53.81 o                         
  -2   4   3       3250.36       3191.16        18.25 o                         
  -1   4   3      31116.17      31808.47       128.85 o                         
   0   4   3      10546.91      11314.36        48.38 o                         
   1   4   3      34760.46      34594.82       144.15 o                         
   2   4   3       9517.98       9254.51        44.53 o                         
   3   4   3      11562.79      11262.76        52.22 o                         
   4   4   3       1215.27       1231.99        13.27 o                         
   5   4   3        201.70        184.47         8.05 o                         
   6   4   3       3586.15       3627.23        27.53 o                         
   7   4   3      40599.03      41415.35       197.82 o                         
   8   4   3      13542.65      13600.89        92.96 o                         
   9   4   3       3949.06       3824.61        43.63 o                         
  10   4   3        244.64        282.36        18.79 o                         
  11   4   3       1329.02       1411.07        39.73 o                         
  12   4   3       3219.09       3199.39        68.20 o                         
 -14   5   3       3293.36       3196.45        65.11 o                         
 -13   5   3       3122.29       3195.05        59.72 o                         
 -12   5   3          8.09          1.68        17.07 o                         
 -11   5   3         68.88         62.72        13.50 o                         
 -10   5   3          0.99        -15.55        10.37 o                         
  -9   5   3      16509.14      16717.73       103.67 o                         
  -8   5   3      21179.34      20955.63       108.66 o                         
  -7   5   3      21337.32      21082.06       109.37 o                         
  -6   5   3         76.13         72.58         5.98 o                         
  -5   5   3        420.00        396.11         7.67 o                         
  -4   5   3       6841.80       6728.63        35.66 o                         
  -3   5   3      62913.91      63388.86       270.33 o                         
  -2   5   3      72976.33      74814.62       311.83 o                         
  -1   5   3      34112.34      34893.70       139.73 o                         
   0   5   3          2.34          1.40         4.35 o                         
   1   5   3       1343.08       1256.81        14.50 o                         
   2   5   3       7579.46       7145.74        37.13 o                         
   3   5   3      54102.52      54201.71       228.47 o                         
   4   5   3       9635.40       9594.10        47.57 o                         
   5   5   3        440.80        475.58        10.37 o                         
   6   5   3       2173.30       2209.71        21.34 o                         
   7   5   3        587.19        592.83        14.77 o                         
   8   5   3       6894.26       6799.22        58.34 o                         
   9   5   3       9572.45       9375.78        79.17 o                         
  10   5   3       2012.02       1955.49        38.63 o                         
  11   5   3       1810.37       1799.04        44.02 o                         
  12   5   3       2001.36       1924.21        54.57 o                         
 -13   6   3       4884.89       5000.93        77.64 o                         
 -12   6   3       9836.90      10068.77       107.60 o                         
 -11   6   3       1057.89       1109.88        27.47 o                         
 -10   6   3        538.65        538.44        17.53 o                         
  -9   6   3         60.87         55.03        10.28 o                         
  -8   6   3       3333.92       3310.39        29.96 o                         
  -7   6   3      11167.56      11130.46        64.96 o                         
  -6   6   3       8912.81       9041.56        52.09 o                         
  -5   6   3       5436.14       5382.33        32.47 o                         
  -4   6   3      13464.51      13078.30        62.69 o                         
  -3   6   3       3295.36       3145.77        21.96 o                         
  -2   6   3       5588.71       5557.92        31.39 o                         
  -1   6   3       4827.38       4968.47        25.58 o                         
   0   6   3       2348.46       2800.19        20.44 o                         
   1   6   3      10546.62       9888.06        46.61 o                         
   2   6   3      27613.13      27396.27       123.51 o                         
   3   6   3       6517.68       6434.44        36.90 o                         
   4   6   3       1762.93       1795.15        17.67 o                         
   5   6   3       1774.33       1769.06        18.25 o                         
   6   6   3       3990.22       4117.51        31.19 o                         
   7   6   3      22182.40      22347.39       127.00 o                         
   8   6   3      15623.39      15529.09       112.56 o                         
   9   6   3       1983.95       1858.66        32.45 o                         
  10   6   3        320.80        319.04        21.91 o                         
  11   6   3        537.72        560.62        29.61 o                         
  12   6   3       4571.10       4620.91        84.20 o                         
 -13   7   3       2246.69       2318.01        55.30 o                         
 -12   7   3          4.68         10.04        17.36 o                         
 -11   7   3        181.60        167.26        16.67 o                         
 -10   7   3         71.43         66.30        13.18 o                         
  -9   7   3       8053.04       8025.53        64.74 o                         
  -8   7   3      28805.93      28372.30       155.74 o                         
  -7   7   3       5985.60       5914.34        40.46 o                         
  -6   7   3        256.93        266.66         9.14 o                         
  -5   7   3       2495.26       2509.20        19.51 o                         
  -4   7   3       8365.42       8115.36        41.37 o                         
  -3   7   3      21140.93      20932.30        95.01 o                         
  -2   7   3      41371.19      41131.10       174.62 o                         
  -1   7   3       1056.22       1002.67        11.54 o                         
   0   7   3        535.93        496.69         9.27 o                         
   1   7   3       1398.59       1369.08        14.16 o                         
   2   7   3      22320.92      22232.64       103.15 o                         
   3   7   3      18265.55      18050.79        87.04 o                         
   4   7   3      19458.11      19781.62        99.01 o                         
   5   7   3        457.00        464.39        11.48 o                         
   6   7   3       1790.68       1828.71        21.55 o                         
   7   7   3        334.71        322.97        14.52 o                         
   8   7   3       6011.04       5972.22        56.74 o                         
   9   7   3       3267.51       3286.47        45.20 o                         
  10   7   3        269.64        288.36        22.10 o                         
  11   7   3         82.61         96.36        22.69 o                         
 -13   8   3       2352.83       2538.70        64.22 o                         
 -12   8   3       9332.98       9657.00       116.39 o                         
 -11   8   3         34.81         19.01        16.48 o                         
 -10   8   3       1281.61       1320.85        26.93 o                         
  -9   8   3         20.60         37.95        10.80 o                         
  -8   8   3       3711.86       3652.66        34.60 o                         
  -7   8   3       1573.29       1506.30        19.54 o                         
  -6   8   3       7948.60       8022.21        49.85 o                         
  -5   8   3       6982.85       7423.00        54.01 o                         
  -4   8   3      11868.68      11387.75        59.91 o                         
  -3   8   3        610.08        594.21         9.75 o                         
  -2   8   3       3017.46       2926.03        20.44 o                         
  -1   8   3        770.80        887.39        11.84 o                         
   0   8   3       1630.32       1752.14        16.66 o                         
   1   8   3       3641.02       3582.32        24.07 o                         
   2   8   3      44243.91      44748.29       202.17 o                         
   3   8   3       2787.51       2754.96        23.42 o                         
   4   8   3       2050.53       2044.54        20.49 o                         
   5   8   3       1784.62       1786.21        23.01 o                         
   6   8   3       4670.56       4900.33        39.63 o                         
   7   8   3       4433.70       4481.43        45.67 o                         
   8   8   3       9214.53       9227.01        80.51 o                         
   9   8   3        744.65        716.81        24.19 o                         
  10   8   3        192.60        170.87        21.54 o                         
  11   8   3        633.38        683.03        33.61 o                         
 -13   9   3        800.29        917.16        43.06 o                         
 -12   9   3          0.30         11.99        21.51 o                         
 -11   9   3        597.69        625.08        26.76 o                         
 -10   9   3        585.36        562.56        21.90 o                         
  -9   9   3       4078.51       4173.68        46.20 o                         
  -8   9   3      25571.04      25228.47       168.09 o                         
  -7   9   3       3221.84       3107.68        30.40 o                         
  -6   9   3        252.44        262.65         9.29 o                         
  -5   9   3       3466.81       3473.32        25.94 o                         
  -4   9   3      11168.84      11129.06        61.91 o                         
  -3   9   3       4516.64       4360.32        28.43 o                         
  -2   9   3      12918.16      12401.42        59.66 o                         
  -1   9   3        413.57        370.86         9.08 o                         
   0   9   3       1890.27       1930.57        18.02 o                         
   1   9   3       2641.96       2604.99        22.53 o                         
   2   9   3      21695.52      21804.16       105.57 o                         
   3   9   3       8552.31       8549.86        51.71 o                         
   4   9   3      16225.39      16640.18        88.34 o                         
   5   9   3          2.35          1.01         8.77 o                         
   6   9   3       3061.34       2968.02        32.88 o                         
   7   9   3         86.95         69.52        13.35 o                         
   8   9   3       4406.77       4338.96        50.00 o                         
   9   9   3         31.94         45.22        16.48 o                         
  10   9   3         52.12         46.45        21.04 o                         
  11   9   3        140.33        123.70        32.75 o                         
 -12  10   3       6092.86       6133.70       112.13 o                         
 -11  10   3         89.92        104.30        21.50 o                         
 -10  10   3       1970.93       1986.40        37.91 o                         
  -9  10   3        181.49        178.36        16.25 o                         
  -8  10   3       1719.03       1777.93        28.85 o                         
  -7  10   3        424.84        421.40        13.47 o                         
  -6  10   3       3338.30       3527.73        28.97 o                         
  -5  10   3        437.32        417.18        11.18 o                         
  -4  10   3      16670.41      16330.31        84.63 o                         
  -3  10   3        235.29        226.99        11.20 o                         
  -2  10   3       1678.76       1700.91        20.39 o                         
  -1  10   3        199.67        189.05         8.74 o                         
   0  10   3        548.55        585.67        12.08 o                         
   1  10   3       4277.20       4401.59        33.05 o                         
   2  10   3      30793.90      30468.79       154.84 o                         
   3  10   3       1742.20       1714.11        21.54 o                         
   4  10   3       1574.88       1530.00        21.02 o                         
   5  10   3       1953.31       1935.38        25.41 o                         
   6  10   3       9025.46       8875.17        75.94 o                         
   7  10   3        800.18        842.49        23.72 o                         
   8  10   3       8362.72       8309.83        81.19 o                         
   9  10   3        348.46        327.76        24.03 o                         
  10  10   3        134.15        108.15        22.41 o                         
  11  10   3       1579.09       1566.07        51.75 o                         
 -12  11   3         33.18         20.16        25.39 o                         
 -11  11   3        708.07        699.02        33.67 o                         
 -10  11   3        300.66        364.52        23.14 o                         
  -9  11   3       1569.24       1629.87        33.96 o                         
  -8  11   3      20871.56      20661.43       155.00 o                         
  -7  11   3       1477.08       1436.28        25.80 o                         
  -6  11   3         10.60          2.31         8.96 o                         
  -5  11   3       2943.15       2903.11        27.27 o                         
  -4  11   3      12991.48      12815.70        71.50 o                         
  -3  11   3        564.08        676.20        18.04 o                         
  -2  11   3      26528.84      26803.21       131.40 o                         
  -1  11   3       2761.34       2802.39        24.87 o                         
   0  11   3       1204.18       1211.26        16.89 o                         
   1  11   3       3441.15       3377.96        29.73 o                         
   2  11   3      11624.53      11403.20        70.20 o                         
   3  11   3       1942.70       1919.59        23.95 o                         
   4  11   3       3802.19       3819.60        35.04 o                         
   5  11   3        525.07        493.02        18.04 o                         
   6  11   3       4819.38       4705.62        56.00 o                         
   7  11   3        176.90        180.19        17.55 o                         
   8  11   3       3805.93       3722.35        51.64 o                         
   9  11   3        106.98         43.11        20.05 o                         
  10  11   3         65.55         38.67        22.39 o                         
 -12  12   3       3473.45       3438.10        80.13 o                         
 -11  12   3         81.12         99.17        24.50 o                         
 -10  12   3       1615.25       1635.72        40.74 o                         
  -9  12   3        627.52        609.89        27.49 o                         
  -8  12   3       1379.04       1446.87        32.17 o                         
  -7  12   3        196.49        182.61        15.06 o                         
  -6  12   3        901.68        902.79        21.28 o                         
  -5  12   3        345.16        345.60        13.50 o                         
  -4  12   3      13392.49      13326.72        74.27 o                         
  -3  12   3         13.62         23.68         9.92 o                         
  -2  12   3       1307.28       1305.25        17.28 o                         
  -1  12   3        930.49        917.36        15.48 o                         
   0  12   3         68.77        136.01        10.11 o                         
   1  12   3        252.52        307.10        13.01 o                         
   2  12   3      15339.05      15111.42        93.39 o                         
   3  12   3        643.74        617.29        16.25 o                         
   4  12   3        292.15        293.18        14.97 o                         
   5  12   3       1979.23       2032.76        33.93 o                         
   6  12   3       8531.06       8460.11        79.97 o                         
   7  12   3         72.99         74.71        20.40 o                         
   8  12   3       9671.48       9429.28       104.50 o                         
   9  12   3        605.47        599.06        31.78 o                         
  10  12   3        216.15        245.66        28.55 o                         
 -11  13   3       1158.89       1136.83        47.11 o                         
 -10  13   3        893.95        938.50        38.74 o                         
  -9  13   3        524.63        577.56        28.33 o                         
  -8  13   3      15253.25      14902.51       148.30 o                         
  -7  13   3        234.94        216.29        17.72 o                         
  -6  13   3         51.40         44.32        14.65 o                         
  -5  13   3       3003.35       2945.54        36.85 o                         
  -4  13   3       6840.58       6879.98        51.78 o                         
  -3  13   3          2.41         15.08         9.29 o                         
  -2  13   3      16064.01      16479.48        89.67 o                         
  -1  13   3        293.57        296.42        12.14 o                         
   0  13   3        174.93        183.12        11.99 o                         
   1  13   3       2066.79       2165.20        34.42 o                         
   2  13   3       4740.33       4734.88        43.86 o                         
   3  13   3         84.57         94.05        13.40 o                         
   4  13   3       1828.51       1875.82        33.32 o                         
   5  13   3        369.26        348.59        21.11 o                         
   6  13   3       1463.46       1379.28        33.27 o                         
   7  13   3        522.45        525.50        26.62 o                         
   8  13   3       3552.10       3544.33        62.97 o                         
   9  13   3         27.23          7.59        23.44 o                         
  10  13   3        417.43        404.88        38.18 o                         
 -11  14   3         46.46          9.96        28.16 o                         
 -10  14   3        979.08       1006.59        44.04 o                         
  -9  14   3        255.14        232.04        27.43 o                         
  -8  14   3       1610.97       1607.61        37.49 o                         
  -7  14   3       1058.96       1079.98        31.41 o                         
  -6  14   3        446.28        460.77        22.58 o                         
  -5  14   3        691.24        723.62        24.19 o                         
  -4  14   3       5455.62       5466.43        54.57 o                         
  -3  14   3         79.87         81.74        11.81 o                         
  -2  14   3        632.73        643.13        16.97 o                         
  -1  14   3       2482.41       2511.72        29.73 o                         
   0  14   3        184.83        216.90        13.78 o                         
   1  14   3         70.46         91.28        13.62 o                         
   2  14   3       9462.50       9375.91        78.62 o                         
   3  14   3        311.62        334.95        18.74 o                         
   4  14   3        199.74        174.03        18.93 o                         
   5  14   3       2963.33       3001.80        51.45 o                         
   6  14   3       3472.82       3492.53        56.36 o                         
   7  14   3          9.69         -6.17        21.24 o                         
   8  14   3       5763.23       5927.67        88.71 o                         
   9  14   3        406.97        412.74        33.08 o                         
 -10  15   3       1207.15       1223.70        51.17 o                         
  -9  15   3        139.66        113.58        28.44 o                         
  -8  15   3      10640.52      10647.84       127.84 o                         
  -7  15   3        847.26        777.44        30.76 o                         
  -6  15   3         27.48         14.57        16.85 o                         
  -5  15   3       4168.33       4152.85        56.91 o                         
  -4  15   3       4272.67       4262.22        55.74 o                         
  -3  15   3         26.60         47.24        13.58 o                         
  -2  15   3       6440.05       6399.43        58.82 o                         
  -1  15   3         79.99         95.78        14.26 o                         
   0  15   3          8.99          5.60        13.93 o                         
   1  15   3       1703.47       1663.84        32.86 o                         
   2  15   3       7213.58       6991.48        73.49 o                         
   3  15   3        234.64        214.92        21.64 o                         
   4  15   3       4134.81       4178.45        59.87 o                         
   5  15   3         30.28         45.05        19.44 o                         
   6  15   3        336.41        370.11        28.97 o                         
   7  15   3        133.11        126.06        25.62 o                         
   8  15   3       2695.54       2737.70        65.39 o                         
   9  15   3        481.40        501.80        43.21 o                         
 -10  16   3         79.51         14.31        35.81 o                         
  -9  16   3        424.31        427.68        37.97 o                         
  -8  16   3       1190.38       1276.91        39.96 o                         
  -7  16   3        644.40        719.41        33.88 o                         
  -6  16   3       1267.31       1286.68        35.97 o                         
  -5  16   3          7.59         79.21        20.63 o                         
  -4  16   3       4515.91       4351.04        61.18 o                         
  -3  16   3          1.86        -11.26        16.24 o                         
  -2  16   3        299.62        332.27        19.13 o                         
  -1  16   3       2156.48       2192.63        37.93 o                         
   0  16   3        957.12       1018.25        28.00 o                         
   1  16   3        285.02        328.41        22.06 o                         
   2  16   3      12094.35      11654.21       120.04 o                         
   3  16   3        522.61        539.75        28.56 o                         
   4  16   3        246.78        231.93        23.95 o                         
   5  16   3       2833.34       2806.52        54.89 o                         
   6  16   3       4984.02       5071.65        84.07 o                         
   7  16   3        115.63         92.27        30.64 o                         
   8  16   3       3119.03       3147.61        82.97 o                         
  -9  17   3          6.57         -7.94        31.81 o                         
  -8  17   3       8064.66       8222.15       113.58 o                         
  -7  17   3        406.50        371.02        30.31 o                         
  -6  17   3        300.63        287.64        26.89 o                         
  -5  17   3       3011.57       2983.40        53.58 o                         
  -4  17   3       7082.77       7011.06        86.26 o                         
  -3  17   3        399.88        425.87        24.47 o                         
  -2  17   3       7965.78       7986.29        85.93 o                         
  -1  17   3       1289.98       1314.94        32.01 o                         
   0  17   3        101.23         98.68        18.84 o                         
   1  17   3       1953.68       1910.15        41.49 o                         
   2  17   3       8392.91       8110.49       101.61 o                         
   3  17   3        378.69        353.34        28.48 o                         
   4  17   3       3409.07       3400.53        64.93 o                         
   5  17   3       1273.25       1309.76        47.24 o                         
   6  17   3        694.56        723.44        43.26 o                         
   7  17   3          2.90         28.92        32.99 o                         
  -8  18   3        782.65        795.56        40.41 o                         
  -7  18   3        727.28        717.47        41.42 o                         
  -6  18   3        173.02        176.76        28.98 o                         
  -5  18   3        790.86        829.82        36.43 o                         
  -4  18   3       3349.73       3404.12        63.02 o                         
  -3  18   3         29.81        -20.44        19.99 o                         
  -2  18   3         34.30          6.75        19.76 o                         
  -1  18   3        803.96        791.20        30.72 o                         
   0  18   3        273.65        348.13        26.35 o                         
   1  18   3       1565.46       1573.76        41.78 o                         
   2  18   3       6525.71       6450.26        92.80 o                         
   3  18   3        199.09        149.95        27.24 o                         
   4  18   3         49.13         29.87        26.28 o                         
   5  18   3        934.49        924.97        47.55 o                         
   6  18   3       3924.89       3943.96        86.88 o                         
  -7  19   3        101.02         15.63        32.34 o                         
  -6  19   3        715.96        666.49        44.14 o                         
  -5  19   3        739.85        785.01        43.93 o                         
  -4  19   3       5066.02       5140.08        96.83 o                         
  -3  19   3        809.18        915.83        41.78 o                         
  -2  19   3       5367.39       5330.24        92.07 o                         
  -1  19   3       2083.44       2066.29        49.35 o                         
   0  19   3        232.13        255.25        27.83 o                         
   1  19   3       1320.93       1224.09        42.01 o                         
   2  19   3       3743.84       3709.20        73.57 o                         
   3  19   3        312.09        252.54        33.56 o                         
   4  19   3       2289.24       2328.45        64.33 o                         
   5  19   3       2023.71       1965.10        66.90 o                         
  -6  20   3         51.62        -23.68        32.62 o                         
  -5  20   3       1250.59       1328.55        59.21 o                         
  -4  20   3       1326.25       1305.58        75.44 o                         
  -3  20   3         58.78         47.50        33.02 o                         
  -2  20   3         11.37         32.04        33.68 o                         
  -1  20   3        496.52        484.27        51.77 o                         
   0  20   3        245.33        233.38        37.73 o                         
   1  20   3        909.52        985.87        49.87 o                         
   2  20   3       3737.93       3851.36        82.88 o                         
   3  20   3         92.62         55.93        38.29 o                         
   4  20   3        361.07        384.55        41.79 o                         
  -4  21   3       3201.17       3348.88        90.46 o                         
  -3  21   3       1095.95       1090.43        57.26 o                         
  -2  21   3       4714.07       4765.22       117.11 o                         
  -1  21   3        251.69        238.15        48.19 o                         
   0  21   3        587.76        569.15        49.68 o                         
   1  21   3        897.17       1012.19        51.70 o                         
   2  21   3       3551.27       3544.85        87.22 o                         
   3  21   3        563.20        577.70        46.57 o                         
  -1  22   3       1612.29       1532.85        85.66 o                         
 -14   0   4        185.92        181.80        32.31 o                         
 -12   0   4       3044.35       3103.86        62.49 o                         
 -10   0   4        902.53        850.81        24.02 o                         
  -8   0   4       3079.72       3152.12        38.19 o                         
  -6   0   4      22288.95      21944.52       194.38 o                         
  -4   0   4         91.80         68.32        33.17 o                         
  -2   0   4        654.69        658.51        23.93 o                         
   0   0   4      26211.62      25309.77       132.44 o                         
   2   0   4        257.30        298.58         9.87 o                         
   4   0   4      25439.60      25804.97       155.44 o                         
   6   0   4      11164.94      11439.91        87.01 o                         
   8   0   4         12.10          6.19        15.13 o                         
  10   0   4       7422.75       7207.21       110.42 o                         
  12   0   4       3743.58       3747.03       106.41 o                         
 -14   1   4         22.82          2.87        19.54 o                         
 -13   1   4          1.03         -3.00        16.61 o                         
 -12   1   4       3193.35       3184.52        44.23 o                         
 -11   1   4         67.05         52.36        11.20 o                         
 -10   1   4      14437.31      14565.00        93.36 o                         
  -9   1   4         40.64         43.44         8.34 o                         
  -8   1   4        252.80        239.97         7.96 o                         
  -7   1   4         35.83         12.14         5.31 o                         
  -6   1   4      15445.59      15116.71        97.73 o                         
  -5   1   4       6392.96       6748.66        51.62 o                         
  -4   1   4      12636.79      11378.56       157.70 o                         
  -3   1   4        571.80        621.77        27.13 o                         
  -2   1   4        266.90        270.02         6.21 o                         
  -1   1   4          0.41         11.18         3.47 o                         
   0   1   4      12920.14      12200.50        48.49 o                         
   1   1   4        124.75        107.71         4.65 o                         
   2   1   4      17728.49      18707.30        80.27 o                         
   3   1   4       5171.24       5601.37        28.88 o                         
   4   1   4       7427.84       7414.03        37.72 o                         
   5   1   4         13.16         46.17        10.33 o                         
   6   1   4       5404.46       5380.83        35.94 o                         
   7   1   4        385.88        352.34        12.62 o                         
   8   1   4         88.70        120.01        12.44 o                         
   9   1   4        174.25        187.97        15.02 o                         
  10   1   4       3604.74       3557.45        51.57 o                         
  11   1   4          7.46         19.20        18.71 o                         
  12   1   4        878.48        879.31        41.35 o                         
 -14   2   4       1253.67       1310.08        37.71 o                         
 -13   2   4         21.05         -2.97        17.14 o                         
 -12   2   4       3178.56       3137.04        43.58 o                         
 -11   2   4          7.43         23.62        11.69 o                         
 -10   2   4        881.88        794.27        16.36 o                         
  -9   2   4        184.98        216.01         9.54 o                         
  -8   2   4        744.23        774.91        12.19 o                         
  -7   2   4       5261.89       5381.85        35.59 o                         
  -6   2   4      20878.59      20529.69       127.40 o                         
  -5   2   4       1330.69       1377.13        15.78 o                         
  -4   2   4        341.23        344.76        10.13 o                         
  -3   2   4        482.92        459.49         7.93 o                         
  -2   2   4       7498.93       7490.33        40.82 o                         
  -1   2   4        137.72        208.94         4.20 o                         
   0   2   4      25956.02      24927.79        92.73 o                         
   1   2   4          3.23         10.94         4.10 o                         
   2   2   4          1.51         -8.24         5.49 o                         
   3   2   4       1003.86       1086.47        12.05 o                         
   4   2   4      22470.41      22801.10       100.31 o                         
   5   2   4        146.94        247.43        10.71 o                         
   6   2   4      19030.24      19473.21       101.29 o                         
   7   2   4        410.67        368.29        12.98 o                         
   8   2   4          1.50          2.37        10.79 o                         
   9   2   4         44.80         36.59        12.79 o                         
  10   2   4       8253.01       7975.63        83.93 o                         
  11   2   4        310.73        371.08        24.28 o                         
  12   2   4       4431.69       4608.21        84.35 o                         
 -14   3   4        176.17        179.16        23.31 o                         
 -13   3   4         45.24          2.36        18.59 o                         
 -12   3   4       2778.82       2763.43        43.36 o                         
 -11   3   4         76.12         83.83        12.37 o                         
 -10   3   4      15862.58      15610.80       124.09 o                         
  -9   3   4          0.52         -5.03         8.07 o                         
  -8   3   4        112.02        110.75         6.80 o                         
  -7   3   4         42.01         31.52         6.76 o                         
  -6   3   4      17553.45      17375.26       106.76 o                         
  -5   3   4       4982.58       5307.55        39.87 o                         
  -4   3   4      23515.26      23361.43       153.68 o                         
  -3   3   4        182.96        222.64         9.52 o                         
  -2   3   4       3422.61       3397.35        20.54 o                         
  -1   3   4          5.03         11.50         3.08 o                         
   0   3   4      17652.70      17059.70        69.94 o                         
   1   3   4        439.61        361.12         9.73 o                         
   2   3   4      12696.74      13993.00        63.05 o                         
   3   3   4        954.82       1037.91        12.09 o                         
   4   3   4       6045.32       5879.04        32.69 o                         
   5   3   4         17.19         37.98         6.75 o                         
   6   3   4       5744.53       5828.93        37.49 o                         
   7   3   4         83.32         97.47        10.71 o                         
   8   3   4        763.68        780.09        19.92 o                         
   9   3   4         79.81         89.66        14.48 o                         
  10   3   4       3207.76       3111.23        48.54 o                         
  11   3   4          0.63        -17.94        18.08 o                         
  12   3   4        706.48        719.58        39.00 o                         
 -14   4   4       3169.48       3263.86        58.62 o                         
 -13   4   4         15.43         -1.45        18.54 o                         
 -12   4   4       2396.65       2404.05        40.77 o                         
 -11   4   4        118.10        109.24        12.23 o                         
 -10   4   4        773.50        718.35        15.75 o                         
  -9   4   4        832.40        881.96        14.64 o                         
  -8   4   4         55.50         57.32         7.02 o                         
  -7   4   4        572.10        553.43        10.50 o                         
  -6   4   4      33172.67      33089.87       183.76 o                         
  -5   4   4        107.22        119.95         6.12 o                         
  -4   4   4        385.78        371.93         6.97 o                         
  -3   4   4        254.07        243.43         7.00 o                         
  -2   4   4      26005.08      26139.66       119.02 o                         
  -1   4   4        144.07        107.61         5.33 o                         
   0   4   4      47250.19      46767.80       188.61 o                         
   1   4   4         53.86         29.61         6.54 o                         
   2   4   4         19.19         19.76         5.66 o                         
   3   4   4        978.70        992.24        12.00 o                         
   4   4   4      32264.24      32336.05       138.76 o                         
   5   4   4       1596.12       1648.12        17.41 o                         
   6   4   4      20650.96      20997.36       105.00 o                         
   7   4   4         23.23         12.10         9.72 o                         
   8   4   4        109.08        109.17        13.46 o                         
   9   4   4          8.80         32.30        14.08 o                         
  10   4   4       9593.68       9348.16        94.08 o                         
  11   4   4       1251.70       1281.11        37.48 o                         
 -14   5   4        234.60        249.62        26.60 o                         
 -13   5   4        293.04        270.61        25.45 o                         
 -12   5   4       3644.49       3626.03        53.04 o                         
 -11   5   4       2011.37       1966.59        31.43 o                         
 -10   5   4      16683.49      16629.66       118.55 o                         
  -9   5   4        588.11        571.63        13.48 o                         
  -8   5   4        122.76        128.02         7.68 o                         
  -7   5   4        648.75        720.83        12.36 o                         
  -6   5   4      28855.13      29270.46       162.83 o                         
  -5   5   4       2816.14       2865.31        21.67 o                         
  -4   5   4      32149.53      33186.11       159.78 o                         
  -3   5   4        265.01        251.76         6.27 o                         
  -2   5   4       1729.27       1739.73        17.91 o                         
  -1   5   4        116.80        130.86         6.51 o                         
   0   5   4      21642.28      21382.50        91.77 o                         
   1   5   4       4904.70       4836.44        26.62 o                         
   2   5   4       2998.34       3324.02        22.01 o                         
   3   5   4        882.18        978.03        12.00 o                         
   4   5   4       8617.61       8605.89        45.54 o                         
   5   5   4         13.57         12.02         6.89 o                         
   6   5   4       2749.71       2796.88        26.40 o                         
   7   5   4       2743.54       2702.82        31.41 o                         
   8   5   4       4761.76       4726.32        50.23 o                         
   9   5   4        109.79        107.30        15.86 o                         
  10   5   4       3953.19       3921.49        55.47 o                         
  11   5   4         27.53         -7.02        19.98 o                         
 -13   6   4          0.77          0.84        20.57 o                         
 -12   6   4       3821.92       3928.70        54.77 o                         
 -11   6   4        286.68        298.32        16.79 o                         
 -10   6   4        503.68        537.52        17.05 o                         
  -9   6   4       2846.82       2843.64        28.45 o                         
  -8   6   4        828.34        850.28        13.47 o                         
  -7   6   4         18.37         18.86         6.62 o                         
  -6   6   4      37026.83      36585.67       196.07 o                         
  -5   6   4        291.73        301.00         7.04 o                         
  -4   6   4          1.48          9.06         4.63 o                         
  -3   6   4       1958.69       2048.02        15.90 o                         
  -2   6   4      20649.02      20340.58        90.91 o                         
  -1   6   4       9903.98       9645.15        47.40 o                         
   0   6   4      27073.58      26197.57       116.40 o                         
   1   6   4       1470.24       1536.60        14.27 o                         
   2   6   4        257.91        261.33         7.71 o                         
   3   6   4       1301.43       1287.85        14.42 o                         
   4   6   4      33176.66      33900.70       148.47 o                         
   5   6   4       9782.11       9855.41        55.54 o                         
   6   6   4      10179.84      10406.44        63.80 o                         
   7   6   4        170.25        175.85        13.28 o                         
   8   6   4        168.15        177.98        16.39 o                         
   9   6   4          1.05         -2.93        14.75 o                         
  10   6   4       9907.62       9718.62       100.15 o                         
  11   6   4       2043.59       2103.01        48.69 o                         
 -13   7   4        218.78        191.36        26.57 o                         
 -12   7   4       7440.69       7567.51        93.54 o                         
 -11   7   4       3917.88       3945.53        48.70 o                         
 -10   7   4      10173.25      10406.17        83.58 o                         
  -9   7   4       2079.11       2076.06        27.87 o                         
  -8   7   4          9.92         46.64        10.48 o                         
  -7   7   4        142.67        164.12         8.21 o                         
  -6   7   4      27222.96      26890.27       145.01 o                         
  -5   7   4      13724.51      13913.38        71.19 o                         
  -4   7   4       4675.59       4379.05        27.16 o                         
  -3   7   4        182.00        217.17         6.55 o                         
  -2   7   4       1052.20       1077.60        12.76 o                         
  -1   7   4          5.37         -0.66         5.76 o                         
   0   7   4       6042.12       5732.34        33.47 o                         
   1   7   4      14267.30      14496.24        67.67 o                         
   2   7   4        974.46       1037.36        13.43 o                         
   3   7   4        401.74        419.48        10.76 o                         
   4   7   4       5758.03       5766.55        37.21 o                         
   5   7   4         35.61         34.79         8.32 o                         
   6   7   4       1369.62       1332.65        21.22 o                         
   7   7   4       2614.29       2539.53        34.80 o                         
   8   7   4       3408.94       3500.31        45.50 o                         
   9   7   4       1665.28       1674.92        36.14 o                         
  10   7   4       4866.93       4680.10        66.97 o                         
  11   7   4          0.16        -32.63        21.75 o                         
 -13   8   4        430.66        448.42        33.82 o                         
 -12   8   4       4935.72       5016.97        76.15 o                         
 -11   8   4        514.59        513.38        19.57 o                         
 -10   8   4        227.67        269.78        15.64 o                         
  -9   8   4       2968.71       2960.04        34.96 o                         
  -8   8   4       2323.95       2351.58        31.68 o                         
  -7   8   4       4297.90       4313.07        34.71 o                         
  -6   8   4      23804.79      23260.22       124.65 o                         
  -5   8   4       1064.43       1139.34        23.04 o                         
  -4   8   4        389.04        404.71         8.30 o                         
  -3   8   4        576.73        575.62         9.61 o                         
  -2   8   4      19095.54      18824.58        85.50 o                         
  -1   8   4      11090.54      10719.25        53.72 o                         
   0   8   4      15193.37      14494.58        74.40 o                         
   1   8   4       1917.09       1929.69        17.82 o                         
   2   8   4       1652.54       1641.12        17.40 o                         
   3   8   4         63.29         69.23         7.85 o                         
   4   8   4      27315.81      27298.90       143.45 o                         
   5   8   4      17658.01      17693.59        97.33 o                         
   6   8   4       6771.29       6853.03        53.13 o                         
   7   8   4         50.15         47.43        13.93 o                         
   8   8   4         92.56        101.75        16.06 o                         
   9   8   4        192.27        157.16        19.74 o                         
  10   8   4       7429.87       7373.42       100.31 o                         
  11   8   4       5819.38       5821.18        88.90 o                         
 -13   9   4          0.42         10.71        27.40 o                         
 -12   9   4       5744.31       5994.32        99.07 o                         
 -11   9   4       6848.09       6987.52        82.12 o                         
 -10   9   4       9798.68       9913.64        90.52 o                         
  -9   9   4       1656.00       1644.41        27.97 o                         
  -8   9   4        631.32        645.84        16.19 o                         
  -7   9   4         26.94         16.29         8.85 o                         
  -6   9   4      14333.86      14144.44        80.73 o                         
  -5   9   4      24638.53      24994.73       129.09 o                         
  -4   9   4       3311.33       3145.63        23.44 o                         
  -3   9   4        415.86        383.28        10.31 o                         
  -2   9   4       2122.61       2101.28        17.68 o                         
  -1   9   4         38.21         32.96         6.59 o                         
   0   9   4       6263.96       6170.62        39.92 o                         
   1   9   4      17662.36      17440.01        91.13 o                         
   2   9   4        279.97        321.10        10.10 o                         
   3   9   4       4819.18       4703.74        35.92 o                         
   4   9   4       4772.10       4614.77        37.15 o                         
   5   9   4         52.25         28.64        10.40 o                         
   6   9   4        923.91        911.31        22.21 o                         
   7   9   4       1640.44       1672.20        31.07 o                         
   8   9   4       3072.69       3020.30        44.04 o                         
   9   9   4       4076.38       4093.43        58.50 o                         
  10   9   4       3036.81       3042.00        56.63 o                         
 -13  10   4       1084.78       1126.71        52.01 o                         
 -12  10   4       1589.83       1651.99        47.74 o                         
 -11  10   4        850.24        909.12        32.53 o                         
 -10  10   4        153.76        164.32        17.59 o                         
  -9  10   4       4341.45       4284.17        46.60 o                         
  -8  10   4        135.86        151.13        12.88 o                         
  -7  10   4       9898.11      10065.28        74.55 o                         
  -6  10   4      11395.37      11104.72        73.73 o                         
  -5  10   4       3758.73       3814.29        30.28 o                         
  -4  10   4       1243.02       1260.76        16.20 o                         
  -3  10   4        194.71        210.79         9.19 o                         
  -2  10   4      17147.54      17015.92        81.71 o                         
  -1  10   4      22579.29      22044.63       107.25 o                         
   0  10   4      24381.23      24353.13       126.56 o                         
   1  10   4       2138.61       2112.87        22.11 o                         
   2  10   4       2220.23       2231.06        22.60 o                         
   3  10   4        230.05        200.03        11.99 o                         
   4  10   4      22064.54      21648.17       124.32 o                         
   5  10   4      25678.76      25465.37       158.64 o                         
   6  10   4       9032.82       8953.99        77.68 o                         
   7  10   4         10.19          2.99        13.71 o                         
   8  10   4        314.01        347.92        22.00 o                         
   9  10   4       1074.45       1111.12        37.38 o                         
  10  10   4       4348.05       4270.56        72.05 o                         
 -12  11   4       2777.27       2926.69        65.19 o                         
 -11  11   4      11407.97      11738.98       151.75 o                         
 -10  11   4       8570.32       8512.63        97.95 o                         
  -9  11   4       2582.92       2498.14        39.88 o                         
  -8  11   4       2028.16       2035.00        33.57 o                         
  -7  11   4         13.33          2.15        11.77 o                         
  -6  11   4       6373.84       6456.65        50.82 o                         
  -5  11   4      30526.39      31074.35       158.77 o                         
  -4  11   4       6292.95       6585.64        44.16 o                         
  -3  11   4        448.37        413.73        10.87 o                         
  -2  11   4         41.99         52.15         7.44 o                         
  -1  11   4         35.20         46.55         7.92 o                         
   0  11   4       7377.05       7525.90        48.28 o                         
   1  11   4      21787.80      21809.78       113.72 o                         
   2  11   4        572.80        588.24        14.69 o                         
   3  11   4       7659.23       7412.73        54.21 o                         
   4  11   4       2293.50       2228.37        29.63 o                         
   5  11   4          0.00         -7.55        13.11 o                         
   6  11   4        115.72         84.21        16.37 o                         
   7  11   4       1202.81       1217.63        33.99 o                         
   8  11   4       2817.83       2867.26        51.10 o                         
   9  11   4       7787.48       7755.65        96.15 o                         
  10  11   4       1222.06       1184.18        44.91 o                         
 -12  12   4        418.23        465.78        33.45 o                         
 -11  12   4        993.38       1124.87        41.64 o                         
 -10  12   4          1.57          5.22        20.15 o                         
  -9  12   4       3903.74       3936.23        55.79 o                         
  -8  12   4        183.17        185.85        17.56 o                         
  -7  12   4      10897.45      10673.49        93.47 o                         
  -6  12   4       3366.02       3427.34        40.02 o                         
  -5  12   4       3871.19       3815.06        34.69 o                         
  -4  12   4       1654.11       1632.78        21.95 o                         
  -3  12   4        168.74        208.07         9.99 o                         
  -2  12   4       8442.46       8826.42        52.32 o                         
  -1  12   4      38501.43      38578.39       189.52 o                         
   0  12   4       7494.14       7460.46        51.72 o                         
   1  12   4       3274.71       3213.35        31.95 o                         
   2  12   4       1462.34       1449.82        22.27 o                         
   3  12   4        684.72        675.35        18.37 o                         
   4  12   4       7333.70       7029.43        64.90 o                         
   5  12   4      33783.37      33639.39       232.55 o                         
   6  12   4       5867.27       5889.55        73.12 o                         
   7  12   4         43.26         29.82        18.08 o                         
   8  12   4       1212.54       1310.45        36.75 o                         
   9  12   4       1702.97       1628.65        46.67 o                         
 -11  13   4      14877.87      15160.61       196.29 o                         
 -10  13   4       1613.93       1695.90        44.43 o                         
  -9  13   4       1592.82       1570.85        40.25 o                         
  -8  13   4       1482.49       1413.38        34.08 o                         
  -7  13   4        251.59        242.11        19.51 o                         
  -6  13   4       2969.67       3005.83        39.51 o                         
  -5  13   4      29805.66      29825.32       203.84 o                         
  -4  13   4       1031.07       1166.67        21.51 o                         
  -3  13   4        194.06        196.96        11.58 o                         
  -2  13   4        957.22       1021.51        17.09 o                         
  -1  13   4        336.75        364.11        13.16 o                         
   0  13   4        902.62        899.70        18.20 o                         
   1  13   4      14573.45      14429.35        93.51 o                         
   2  13   4        494.17        467.78        16.61 o                         
   3  13   4       4354.27       4419.56        47.03 o                         
   4  13   4          5.62         17.96        15.67 o                         
   5  13   4          1.10        -25.94        17.29 o                         
   6  13   4         40.24         32.40        18.09 o                         
   7  13   4       1432.78       1429.99        40.88 o                         
   8  13   4        584.84        601.45        29.60 o                         
   9  13   4       9718.01       9766.54       126.33 o                         
 -11  14   4        973.80       1109.00        46.43 o                         
 -10  14   4        186.10        174.55        28.37 o                         
  -9  14   4       1300.18       1289.89        43.15 o                         
  -8  14   4        481.48        498.60        31.69 o                         
  -7  14   4      16179.99      16220.03       158.03 o                         
  -6  14   4        481.21        494.34        22.06 o                         
  -5  14   4       2271.33       2168.30        36.52 o                         
  -4  14   4       1607.23       1656.05        31.01 o                         
  -3  14   4          0.69          4.95        11.73 o                         
  -2  14   4        907.90        953.85        20.47 o                         
  -1  14   4      29505.46      29706.15       179.98 o                         
   0  14   4        166.46        124.60        14.45 o                         
   1  14   4       2590.71       2555.21        39.29 o                         
   2  14   4       1912.06       1947.32        35.27 o                         
   3  14   4       1166.43       1194.36        30.71 o                         
   4  14   4       2208.54       2134.22        43.00 o                         
   5  14   4      31110.46      30934.48       259.05 o                         
   6  14   4        414.61        406.42        26.77 o                         
   7  14   4        290.32        281.99        27.88 o                         
   8  14   4       1365.12       1356.08        45.17 o                         
   9  14   4       2091.12       2065.12        58.32 o                         
 -10  15   4         72.61         64.04        28.95 o                         
  -9  15   4       1653.00       1698.36        53.28 o                         
  -8  15   4       1675.24       1687.36        46.36 o                         
  -7  15   4        614.53        652.15        26.29 o                         
  -6  15   4       1005.70        953.06        30.55 o                         
  -5  15   4      31837.31      31596.16       252.40 o                         
  -4  15   4         18.40         90.26        21.08 o                         
  -3  15   4         72.46         64.20        17.02 o                         
  -2  15   4       1621.98       1615.60        29.70 o                         
  -1  15   4        465.27        490.45        19.62 o                         
   0  15   4        168.81        204.98        18.07 o                         
   1  15   4      10339.75      10181.80        94.53 o                         
   2  15   4          0.01        -14.17        16.56 o                         
   3  15   4       6228.26       6209.54        76.32 o                         
   4  15   4        521.52        527.56        27.94 o                         
   5  15   4        101.72        112.56        22.46 o                         
   6  15   4        600.81        598.80        37.85 o                         
   7  15   4        143.70        145.29        31.41 o                         
   8  15   4         44.35         32.78        28.89 o                         
 -10  16   4        220.61        183.93        56.39 o                         
  -9  16   4       1812.19       1861.17        59.66 o                         
  -8  16   4        324.40        309.01        30.91 o                         
  -7  16   4      14850.97      14743.48       155.98 o                         
  -6  16   4        148.19        138.10        22.15 o                         
  -5  16   4       3448.48       3397.26        57.69 o                         
  -4  16   4       2523.38       2516.58        46.39 o                         
  -3  16   4        378.31        434.05        35.52 o                         
  -2  16   4          7.66          9.96        16.64 o                         
  -1  16   4      28554.17      28440.95       212.04 o                         
   0  16   4        337.40        341.87        21.23 o                         
   1  16   4       3039.13       2972.73        48.32 o                         
   2  16   4       4320.08       4153.07        65.21 o                         
   3  16   4       3703.59       3553.31        61.03 o                         
   4  16   4         79.35        102.03        23.69 o                         
   5  16   4      25636.27      26007.94       310.78 o                         
   6  16   4         29.50         20.92        27.96 o                         
   7  16   4         14.54        -41.50        27.67 o                         
  -9  17   4       3092.62       3125.81        84.62 o                         
  -8  17   4       2058.45       2170.59        60.05 o                         
  -7  17   4        643.51        664.18        32.97 o                         
  -6  17   4         51.11         48.05        22.91 o                         
  -5  17   4      21097.01      21158.88       217.51 o                         
  -4  17   4        260.97        265.49        24.02 o                         
  -3  17   4        262.50        222.77        24.66 o                         
  -2  17   4       2349.24       2288.79        44.19 o                         
  -1  17   4        383.89        393.46        24.76 o                         
   0  17   4        999.04       1014.79        32.16 o                         
   1  17   4       8413.79       8445.16        93.25 o                         
   2  17   4         11.09        -28.40        21.17 o                         
   3  17   4       6885.78       6742.57        92.30 o                         
   4  17   4       1757.32       1623.94        49.02 o                         
   5  17   4          9.90         56.55        28.11 o                         
   6  17   4       1800.20       1759.89        60.00 o                         
   7  17   4         20.08         68.23        37.27 o                         
  -8  18   4         88.88         64.79        35.06 o                         
  -7  18   4       6602.24       6685.33       108.99 o                         
  -6  18   4       2069.30       2140.03        62.37 o                         
  -5  18   4       2769.95       2836.25        62.40 o                         
  -4  18   4       2636.82       2705.82        72.10 o                         
  -3  18   4       1144.65       1123.61        41.23 o                         
  -2  18   4        164.94        182.38        25.89 o                         
  -1  18   4      19616.66      19640.98       191.38 o                         
   0  18   4       1887.53       1865.60        46.70 o                         
   1  18   4       3584.57       3613.61        61.91 o                         
   2  18   4       3004.19       2906.45        61.86 o                         
   3  18   4       2921.44       2791.73        64.52 o                         
   4  18   4       1268.10       1229.11        49.71 o                         
   5  18   4      15876.45      16118.74       220.61 o                         
   6  18   4         38.44         62.32        33.65 o                         
  -7  19   4        650.36        647.64        40.87 o                         
  -6  19   4       1045.47       1095.62        48.18 o                         
  -5  19   4       6920.04       7148.10       122.29 o                         
  -4  19   4        411.96        419.20        35.08 o                         
  -3  19   4        138.80        117.48        30.96 o                         
  -2  19   4       2371.54       2338.73        60.34 o                         
  -1  19   4        239.65        282.19        31.34 o                         
   0  19   4       1123.20       1198.80        47.70 o                         
   1  19   4       4360.25       4329.25        80.16 o                         
   2  19   4         39.45         49.10        26.71 o                         
   3  19   4        990.14        966.08        45.85 o                         
   4  19   4       2889.68       2884.68        84.87 o                         
   5  19   4         47.51         -4.83        34.29 o                         
  -6  20   4       3705.23       3742.57        91.56 o                         
  -5  20   4       1598.56       1703.69        64.17 o                         
  -4  20   4       1738.96       1724.77        64.55 o                         
  -3  20   4        407.77        407.58        43.08 o                         
  -2  20   4        337.45        354.37        39.45 o                         
  -1  20   4       7701.56       7928.12       169.85 o                         
   0  20   4       2073.41       2053.08        68.45 o                         
   1  20   4       2193.19       2184.80        72.81 o                         
   2  20   4       1806.00       1769.83        63.28 o                         
   3  20   4        887.17       1037.75        50.65 o                         
   4  20   4       1312.26       1397.33        60.66 o                         
  -4  21   4       1352.47       1289.78        60.18 o                         
  -3  21   4        824.62        780.73        60.27 o                         
  -2  21   4       2547.82       2581.00        94.57 o                         
  -1  21   4        433.38        486.14        72.64 o                         
   0  21   4       2427.81       2474.36        86.14 o                         
   1  21   4       2203.62       2263.79        85.47 o                         
   2  21   4          7.84          4.99        34.68 o                         
 -13   0   5       2263.99       2390.94        59.53 o                         
 -11   0   5         72.48         75.43        15.49 o                         
  -9   0   5      34841.12      35152.27       316.28 o                         
  -7   0   5       4535.15       4540.52        61.69 o                         
  -5   0   5      15265.44      15721.39       275.03 o                         
  -3   0   5     132202.75     133433.55      2022.04 o                         
  -1   0   5        288.69        187.11         5.59 o                         
   1   0   5      18648.53      18411.07       108.27 o                         
   3   0   5      46779.63      48246.09       283.03 o                         
   5   0   5       3412.74       3481.47        36.97 o                         
   7   0   5       6416.31       6113.28        71.90 o                         
   9   0   5       1023.26       1045.82        38.48 o                         
  11   0   5       6261.26       6192.26       112.61 o                         
 -14   1   5         43.59         24.70        17.12 o                         
 -13   1   5      17160.56      17813.93       161.89 o                         
 -12   1   5          5.24         13.33        12.18 o                         
 -11   1   5        420.07        411.21        14.52 o                         
 -10   1   5         61.52         59.09         9.56 o                         
  -9   1   5        536.48        458.50        12.74 o                         
  -8   1   5        297.19        317.06         9.72 o                         
  -7   1   5      19351.46      19719.04       143.55 o                         
  -6   1   5       1315.12       1474.61        22.24 o                         
  -5   1   5      30115.72      31317.12       354.81 o                         
  -4   1   5       1086.88       1195.28        40.49 o                         
  -3   1   5         57.87         38.51         6.61 o                         
  -2   1   5        112.69        109.86         4.15 o                         
  -1   1   5         24.59         27.47         3.62 o                         
   0   1   5       6167.51       6850.72        35.49 o                         
   1   1   5      65026.28      66345.17       260.90 o                         
   2   1   5       1506.30       1464.20        14.28 o                         
   3   1   5        189.19        179.14         7.06 o                         
   4   1   5         41.88         23.90         6.48 o                         
   5   1   5       4795.60       4922.90        33.09 o                         
   6   1   5        379.10        431.77        12.27 o                         
   7   1   5      33922.14      34142.29       197.08 o                         
   8   1   5         48.56         31.57        13.60 o                         
   9   1   5         16.91        -10.24        13.95 o                         
  10   1   5          7.97         16.64        16.71 o                         
  11   1   5       5760.78       5750.42        79.46 o                         
 -14   2   5        441.77        432.88        23.14 o                         
 -13   2   5       2495.22       2567.66        52.58 o                         
 -12   2   5          9.40         -2.65        12.45 o                         
 -11   2   5        608.99        613.35        15.82 o                         
 -10   2   5        964.27       1049.07        18.37 o                         
  -9   2   5      39322.22      39516.32       241.68 o                         
  -8   2   5       1255.13       1327.71        17.22 o                         
  -7   2   5       6016.35       5965.13        48.33 o                         
  -6   2   5         69.56         83.71         6.90 o                         
  -5   2   5       8749.48       8826.13        77.77 o                         
  -4   2   5       4525.82       4873.66        48.71 o                         
  -3   2   5      93634.35      95806.99       598.46 o                         
  -2   2   5        408.05        381.14         7.45 o                         
  -1   2   5        411.36        587.55        10.75 o                         
   0   2   5        411.68        429.75         6.88 o                         
   1   2   5      13058.58      12794.06        56.25 o                         
   2   2   5       3634.17       3427.21        21.89 o                         
   3   2   5      56553.00      59570.38       251.29 o                         
   4   2   5       1634.92       1837.90        22.13 o                         
   5   2   5       1778.97       1730.91        18.82 o                         
   6   2   5         50.55         55.88         9.10 o                         
   7   2   5       5550.19       5401.94        46.47 o                         
   8   2   5        102.08         80.93        14.86 o                         
   9   2   5       2094.77       2089.07        36.92 o                         
  10   2   5       2002.37       2001.87        41.69 o                         
  11   2   5       3589.90       3497.53        60.81 o                         
 -14   3   5        749.16        739.69        28.64 o                         
 -13   3   5      16380.06      16614.84       164.26 o                         
 -12   3   5          2.32        -17.18        12.52 o                         
 -11   3   5        688.13        727.41        18.40 o                         
 -10   3   5        987.29       1049.21        18.40 o                         
  -9   3   5        426.43        415.64        13.58 o                         
  -8   3   5       1027.72       1056.00        15.97 o                         
  -7   3   5      32380.64      33368.79       216.88 o                         
  -6   3   5       3766.23       3898.88        35.60 o                         
  -5   3   5      10863.68      10982.88        90.98 o                         
  -4   3   5       4224.94       4335.77        32.95 o                         
  -3   3   5         33.39         19.15         8.82 o                         
  -2   3   5       1235.53       1235.46        10.37 o                         
  -1   3   5       1682.45       2085.76        14.80 o                         
   0   3   5       3901.27       3967.89        21.87 o                         
   1   3   5      33552.24      33140.01       139.73 o                         
   2   3   5       1932.72       1869.21        15.96 o                         
   3   3   5        496.19        513.48         9.74 o                         
   4   3   5         24.84         16.97         6.71 o                         
   5   3   5       2550.37       2474.49        22.29 o                         
   6   3   5       4287.51       4476.34        35.18 o                         
   7   3   5      36137.66      35731.69       215.81 o                         
   8   3   5        249.36        247.43        17.52 o                         
   9   3   5        185.93        181.35        17.71 o                         
  10   3   5         14.74         17.45        17.50 o                         
  11   3   5       3379.46       3405.71        60.30 o                         
 -14   4   5       2711.62       2714.94        61.40 o                         
 -13   4   5       2111.41       2096.54        42.50 o                         
 -12   4   5        177.22        188.85        15.70 o                         
 -11   4   5        296.71        320.92        15.73 o                         
 -10   4   5       4009.55       4190.11        46.42 o                         
  -9   4   5      28930.86      28657.06       229.82 o                         
  -8   4   5       2810.48       2780.99        28.79 o                         
  -7   4   5       9181.52       9103.11        70.82 o                         
  -6   4   5        633.62        639.61        16.04 o                         
  -5   4   5       3477.87       3531.01        33.92 o                         
  -4   4   5      13905.03      14523.25        90.90 o                         
  -3   4   5     101926.35     105017.81       501.30 o                         
  -2   4   5       1254.44       1245.79        16.17 o                         
  -1   4   5        318.25        316.85         9.43 o                         
   0   4   5        838.32        842.12         9.98 o                         
   1   4   5       7238.54       6795.91        35.06 o                         
   2   4   5       1990.05       1822.91        16.12 o                         
   3   4   5      52084.35      53928.13       241.76 o                         
   4   4   5        186.33        185.02         8.38 o                         
   5   4   5        883.47        859.79        14.06 o                         
   6   4   5        998.38       1014.76        17.67 o                         
   7   4   5       5041.64       4873.41        46.91 o                         
   8   4   5       3354.13       3335.13        45.39 o                         
   9   4   5       3013.18       3101.24        45.29 o                         
  10   4   5        365.45        400.10        24.42 o                         
  11   4   5       1233.45       1191.65        39.63 o                         
 -14   5   5       2157.46       2279.95        80.22 o                         
 -13   5   5      12017.72      12021.71       128.05 o                         
 -12   5   5        392.31        377.84        18.42 o                         
 -11   5   5        241.81        222.88        14.72 o                         
 -10   5   5       1639.74       1695.40        28.56 o                         
  -9   5   5        376.07        366.87        12.19 o                         
  -8   5   5       2487.45       2440.83        26.74 o                         
  -7   5   5      25795.40      26044.83       180.46 o                         
  -6   5   5         48.38         39.57         7.80 o                         
  -5   5   5       3734.74       3791.09        29.87 o                         
  -4   5   5       9094.04       9151.57        50.87 o                         
  -3   5   5         10.61         22.47         5.44 o                         
  -2   5   5       5777.48       5789.66        29.44 o                         
  -1   5   5       4565.68       4725.13        26.13 o                         
   0   5   5       2259.56       2180.57        16.23 o                         
   1   5   5      11312.36      10560.35        51.70 o                         
   2   5   5       3813.48       3750.79        24.21 o                         
   3   5   5        317.41        312.23         9.04 o                         
   4   5   5       1109.82       1120.49        15.12 o                         
   5   5   5       1982.62       1923.88        21.53 o                         
   6   5   5      16902.61      17039.43        98.33 o                         
   7   5   5      27485.14      27060.07       179.62 o                         
   8   5   5       2262.25       2221.24        37.55 o                         
   9   5   5        237.48        228.73        20.49 o                         
  10   5   5         79.32         65.81        19.23 o                         
  11   5   5       1532.75       1570.24        44.07 o                         
 -14   6   5       3946.97       4144.47        93.60 o                         
 -13   6   5       1183.92       1233.46        46.35 o                         
 -12   6   5        487.00        462.41        20.45 o                         
 -11   6   5         56.37         56.53        13.68 o                         
 -10   6   5       4298.21       4259.23        45.67 o                         
  -9   6   5       7103.87       7125.04        58.09 o                         
  -8   6   5       8482.17       8258.37        57.55 o                         
  -7   6   5       3754.89       3762.63        30.38 o                         
  -6   6   5       1102.17       1146.82        25.34 o                         
  -5   6   5       4255.31       4269.36        28.27 o                         
  -4   6   5      22110.83      22617.43       108.71 o                         
  -3   6   5      57635.84      58654.21       265.34 o                         
  -2   6   5      10334.91      10415.19        50.70 o                         
  -1   6   5       6887.77       6859.29        35.41 o                         
   0   6   5        681.28        652.85         9.42 o                         
   1   6   5       2224.22       2073.66        16.78 o                         
   2   6   5      17810.24      17786.20        84.82 o                         
   3   6   5      28883.40      29078.16       134.21 o                         
   4   6   5        736.73        700.37        12.96 o                         
   5   6   5        131.55        118.98         9.81 o                         
   6   6   5       1796.47       1744.99        24.70 o                         
   7   6   5       3783.08       3739.15        42.62 o                         
   8   6   5       5283.27       5131.02        60.82 o                         
   9   6   5       5831.52       5896.84        72.09 o                         
  10   6   5        856.27        827.35        31.33 o                         
  11   6   5        346.58        347.87        30.03 o                         
 -13   7   5       5759.35       5992.93       100.61 o                         
 -12   7   5       1911.91       1970.11        38.18 o                         
 -11   7   5        857.39        854.60        24.47 o                         
 -10   7   5       1842.98       1865.31        30.67 o                         
  -9   7   5        376.37        370.11        13.78 o                         
  -8   7   5       7116.37       7021.55        50.87 o                         
  -7   7   5       6061.54       6228.55        45.06 o                         
  -6   7   5        741.56        753.92        12.29 o                         
  -5   7   5       1557.12       1502.97        15.05 o                         
  -4   7   5       9071.81       8858.55        46.89 o                         
  -3   7   5         36.12         39.70         5.41 o                         
  -2   7   5       4102.10       3912.94        24.63 o                         
  -1   7   5       7407.79       7377.66        39.95 o                         
   0   7   5      15947.10      16326.48        76.28 o                         
   1   7   5       1071.95        976.03        12.75 o                         
   2   7   5      12856.44      12829.23        65.37 o                         
   3   7   5        328.94        341.29        10.26 o                         
   4   7   5       2192.85       2172.12        21.81 o                         
   5   7   5          5.46         -8.50         8.58 o                         
   6   7   5      14663.38      14630.06       101.77 o                         
   7   7   5       9653.16       9649.26        85.95 o                         
   8   7   5       1803.69       1819.21        36.14 o                         
   9   7   5        505.33        477.92        25.31 o                         
  10   7   5         21.66        -28.35        18.90 o                         
 -13   8   5        932.40        934.38        38.60 o                         
 -12   8   5        475.07        537.77        25.81 o                         
 -11   8   5          3.32          8.97        14.42 o                         
 -10   8   5       5750.01       5919.37        63.44 o                         
  -9   8   5       2490.89       2535.72        31.93 o                         
  -8   8   5      14354.73      14054.60        94.22 o                         
  -7   8   5       2852.09       2831.68        28.22 o                         
  -6   8   5        988.61        978.56        13.94 o                         
  -5   8   5       1876.98       1856.59        18.08 o                         
  -4   8   5      22387.58      22394.66       109.67 o                         
  -3   8   5      14110.20      13708.43        68.67 o                         
  -2   8   5       4049.85       3743.64        25.13 o                         
  -1   8   5       4272.12       4158.15        27.42 o                         
   0   8   5        534.46        546.73        10.39 o                         
   1   8   5       1426.64       1463.22        17.37 o                         
   2   8   5      31189.48      31121.87       148.51 o                         
   3   8   5      19616.15      19825.49       105.21 o                         
   4   8   5       2174.49       2117.83        23.14 o                         
   5   8   5       2405.71       2446.42        28.06 o                         
   6   8   5        619.92        619.33        19.98 o                         
   7   8   5       1789.21       1762.28        34.04 o                         
   8   8   5       3463.88       3402.37        50.71 o                         
   9   8   5       6044.15       6120.73        75.30 o                         
  10   8   5       1920.01       1895.52        47.29 o                         
 -13   9   5       2438.16       2506.57        61.61 o                         
 -12   9   5       3207.74       3243.11        67.19 o                         
 -11   9   5       1042.74       1052.12        29.41 o                         
 -10   9   5       2486.00       2561.01        37.48 o                         
  -9   9   5        420.10        426.51        16.86 o                         
  -8   9   5       8859.53       8725.34        73.05 o                         
  -7   9   5       9277.31       9418.82        62.37 o                         
  -6   9   5          2.11         -4.10         7.79 o                         
  -5   9   5        883.34        967.18        14.04 o                         
  -4   9   5       8855.20       8750.56        49.92 o                         
  -3   9   5          1.46          5.38         6.56 o                         
  -2   9   5       4278.26       4143.10        35.63 o                         
  -1   9   5       1998.52       2047.91        20.00 o                         
   0   9   5      13784.40      13887.60        72.34 o                         
   1   9   5       1508.63       1491.14        17.93 o                         
   2   9   5      12764.16      12533.64        68.67 o                         
   3   9   5        682.60        673.09        14.52 o                         
   4   9   5       2016.86       1988.77        24.84 o                         
   5   9   5        406.99        409.14        16.29 o                         
   6   9   5       7388.71       7327.49        67.81 o                         
   7   9   5       3984.48       3996.19        52.79 o                         
   8   9   5       1528.74       1563.88        35.79 o                         
   9   9   5        850.95        834.00        34.03 o                         
  10   9   5          8.99          3.11        21.85 o                         
 -13  10   5        839.54        940.50        59.06 o                         
 -12  10   5        467.16        391.73        29.63 o                         
 -11  10   5         40.08         35.02        17.13 o                         
 -10  10   5       3341.94       3561.34        48.41 o                         
  -9  10   5       2756.13       2780.41        42.36 o                         
  -8  10   5      17505.06      17359.35       125.62 o                         
  -7  10   5       6763.16       6672.08        54.55 o                         
  -6  10   5        505.63        513.79        14.11 o                         
  -5  10   5         83.84        135.65        14.33 o                         
  -4  10   5      24141.62      24188.49       121.75 o                         
  -3  10   5      11306.74      11299.32        63.33 o                         
  -2  10   5       8929.24       8855.84        50.53 o                         
  -1  10   5       3954.76       3931.07        28.18 o                         
   0  10   5        820.10        844.86        14.43 o                         
   1  10   5       2937.14       2839.46        25.79 o                         
   2  10   5      21051.88      20861.67       109.72 o                         
   3  10   5      18416.42      18630.76       107.71 o                         
   4  10   5       1435.84       1488.80        23.52 o                         
   5  10   5       2567.03       2573.28        36.03 o                         
   6  10   5        594.28        562.02        22.69 o                         
   7  10   5        796.18        750.81        25.67 o                         
   8  10   5       5949.19       5932.85        73.55 o                         
   9  10   5       1635.99       1628.76        42.04 o                         
  10  10   5        382.40        385.87        30.68 o                         
 -12  11   5       5504.18       5606.04       100.14 o                         
 -11  11   5       1393.33       1331.22        39.06 o                         
 -10  11   5       1012.07       1023.68        30.39 o                         
  -9  11   5        418.10        423.56        19.50 o                         
  -8  11   5       6854.43       6800.69        64.75 o                         
  -7  11   5       9150.57       9286.79        73.24 o                         
  -6  11   5       2310.99       2229.72        26.92 o                         
  -5  11   5       2841.52       2925.91        29.84 o                         
  -4  11   5       9327.53       9359.68        56.86 o                         
  -3  11   5         17.51         24.57         8.02 o                         
  -2  11   5      11643.05      11824.46        64.06 o                         
  -1  11   5         48.54         45.94         7.88 o                         
   0  11   5        846.04        821.23        14.98 o                         
   1  11   5        332.91        343.71        12.10 o                         
   2  11   5       9912.65       9745.90        63.86 o                         
   3  11   5        785.45        773.71        18.25 o                         
   4  11   5       1890.99       1948.12        30.09 o                         
   5  11   5          1.36         -5.67        14.89 o                         
   6  11   5      12749.40      12609.41       112.92 o                         
   7  11   5       2691.26       2709.57        46.30 o                         
   8  11   5       4474.14       4432.47        67.47 o                         
   9  11   5       1205.52       1169.71        38.89 o                         
 -12  12   5        671.85        711.10        41.42 o                         
 -11  12   5        105.24        123.31        24.27 o                         
 -10  12   5       1121.15       1150.48        36.66 o                         
  -9  12   5        554.90        581.29        25.45 o                         
  -8  12   5      14457.75      14306.19       127.08 o                         
  -7  12   5       2691.98       2635.15        36.72 o                         
  -6  12   5        353.79        340.49        15.72 o                         
  -5  12   5       1318.31       1331.40        22.03 o                         
  -4  12   5      19064.95      19396.35       110.29 o                         
  -3  12   5       5038.87       5211.08        40.33 o                         
  -2  12   5      22807.81      22983.54       117.80 o                         
  -1  12   5       3600.94       3509.20        30.43 o                         
   0  12   5         96.30         92.11        10.20 o                         
   1  12   5       1742.05       1770.48        24.63 o                         
   2  12   5      13014.43      12970.14        87.04 o                         
   3  12   5       6230.10       6356.18        60.31 o                         
   4  12   5       5211.94       5274.65        62.76 o                         
   5  12   5       3553.46       3540.70        53.25 o                         
   6  12   5        970.01        955.31        30.34 o                         
   7  12   5        466.35        475.37        26.07 o                         
   8  12   5      10820.09      10692.04       121.35 o                         
   9  12   5        947.12        920.86        40.96 o                         
 -11  13   5        889.16        920.86        39.54 o                         
 -10  13   5        245.63        304.46        29.42 o                         
  -9  13   5        168.24        121.96        19.51 o                         
  -8  13   5       5620.79       5617.46        71.91 o                         
  -7  13   5        157.43        152.12        17.52 o                         
  -6  13   5       7093.10       6881.50        65.82 o                         
  -5  13   5        398.58        386.24        17.12 o                         
  -4  13   5       4855.90       4848.62        48.00 o                         
  -3  13   5          1.73         10.38        10.44 o                         
  -2  13   5       7611.29       7516.46        52.74 o                         
  -1  13   5         29.44         54.50        10.83 o                         
   0  13   5        322.45        368.55        15.45 o                         
   1  13   5        846.27        834.49        20.62 o                         
   2  13   5       6314.06       6084.28        61.71 o                         
   3  13   5        266.98        245.43        19.15 o                         
   4  13   5       2841.09       2828.12        46.70 o                         
   5  13   5        330.34        311.21        23.42 o                         
   6  13   5       8157.10       8193.99        96.37 o                         
   7  13   5        430.74        431.64        28.01 o                         
   8  13   5       6928.11       6795.95        92.06 o                         
   9  13   5       1211.48       1236.26        53.60 o                         
 -11  14   5        436.55        442.18        35.07 o                         
 -10  14   5        939.88       1008.01        43.20 o                         
  -9  14   5        125.19        108.84        20.83 o                         
  -8  14   5       9576.41       9553.18       113.08 o                         
  -7  14   5        773.33        845.98        28.16 o                         
  -6  14   5        193.44        212.40        19.43 o                         
  -5  14   5       3724.65       3730.26        46.38 o                         
  -4  14   5       9847.87       9963.35        86.51 o                         
  -3  14   5        513.68        517.28        20.08 o                         
  -2  14   5      16485.45      16371.87       113.61 o                         
  -1  14   5       2860.33       2863.67        37.01 o                         
   0  14   5         28.95         22.63        13.50 o                         
   1  14   5        667.02        651.74        22.85 o                         
   2  14   5      12155.14      12077.91       104.32 o                         
   3  14   5        201.36        200.65        20.64 o                         
   4  14   5      13234.30      13106.49       141.42 o                         
   5  14   5       2574.66       2650.46        53.78 o                         
   6  14   5        154.30         88.94        22.13 o                         
   7  14   5        296.97        266.90        29.11 o                         
   8  14   5       9076.49       8932.98       118.50 o                         
 -10  15   5         21.44          6.31        27.38 o                         
  -9  15   5        295.65        287.54        30.44 o                         
  -8  15   5       4892.21       5068.01        81.69 o                         
  -7  15   5        565.85        587.10        27.80 o                         
  -6  15   5       5573.21       5493.32        67.50 o                         
  -5  15   5        511.84        537.15        24.51 o                         
  -4  15   5       2261.51       2186.79        41.05 o                         
  -3  15   5          5.72        -17.54        16.07 o                         
  -2  15   5       3370.17       3272.50        45.93 o                         
  -1  15   5        141.90        105.49        16.05 o                         
   0  15   5         24.48         34.13        15.55 o                         
   1  15   5        414.21        448.16        22.91 o                         
   2  15   5       5676.42       5508.23        69.92 o                         
   3  15   5        497.98        524.39        27.97 o                         
   4  15   5       2202.05       2077.66        49.02 o                         
   5  15   5       1175.27       1136.28        40.33 o                         
   6  15   5       2856.98       2900.82        72.22 o                         
   7  15   5          0.05        -19.55        25.87 o                         
 -10  16   5        403.93        362.15        40.63 o                         
  -9  16   5        133.30        168.27        31.63 o                         
  -8  16   5       8428.02       8541.58       128.67 o                         
  -7  16   5        865.28        810.03        35.72 o                         
  -6  16   5          3.07          9.37        18.86 o                         
  -5  16   5       2581.36       2623.95        58.60 o                         
  -4  16   5       8063.08       8080.86        90.62 o                         
  -3  16   5        275.85        325.32        24.71 o                         
  -2  16   5      12865.17      12628.10       130.79 o                         
  -1  16   5       1718.38       1771.07        40.57 o                         
   0  16   5         30.61         23.62        17.47 o                         
   1  16   5        555.62        585.17        26.07 o                         
   2  16   5      13366.01      13121.63       127.71 o                         
   3  16   5        407.32        483.12        29.54 o                         
   4  16   5       7857.76       7722.54       100.40 o                         
   5  16   5       1204.07       1219.42        45.64 o                         
   6  16   5         10.37        -21.25        29.39 o                         
   7  16   5         12.56         -8.81        27.80 o                         
  -9  17   5        512.57        578.58        47.63 o                         
  -8  17   5       3904.64       3967.72        91.55 o                         
  -7  17   5       1224.34       1337.94        46.09 o                         
  -6  17   5       2495.40       2553.34        52.78 o                         
  -5  17   5        668.34        653.17        32.60 o                         
  -4  17   5       1380.08       1295.82        38.06 o                         
  -3  17   5         81.81        101.11        22.09 o                         
  -2  17   5       2957.73       2971.45        56.76 o                         
  -1  17   5       2604.90       2588.98        51.84 o                         
   0  17   5         98.72         84.65        21.21 o                         
   1  17   5        840.41        920.16        33.75 o                         
   2  17   5       5131.34       5075.90        76.34 o                         
   3  17   5        844.59        821.94        36.51 o                         
   4  17   5        369.57        405.91        34.16 o                         
   5  17   5        958.55        965.29        47.73 o                         
   6  17   5       3090.06       3185.79        83.57 o                         
  -8  18   5       6006.86       5894.53       136.68 o                         
  -7  18   5        207.85        180.11        32.88 o                         
  -6  18   5        128.26        123.71        26.59 o                         
  -5  18   5       1291.06       1348.79        44.19 o                         
  -4  18   5       6436.50       6431.04        93.50 o                         
  -3  18   5       1318.29       1303.07        45.10 o                         
  -2  18   5       6849.67       6783.70       102.54 o                         
  -1  18   5        593.89        594.38        36.17 o                         
   0  18   5        298.70        296.78        27.56 o                         
   1  18   5        352.79        348.37        29.48 o                         
   2  18   5       6800.87       6790.27       100.77 o                         
   3  18   5       1317.26       1484.53        50.40 o                         
   4  18   5       4032.30       4145.65        88.56 o                         
   5  18   5        942.72        973.75        53.04 o                         
  -7  19   5       1963.60       2139.55        78.46 o                         
  -6  19   5       1237.58       1274.44        49.08 o                         
  -5  19   5        309.80        328.61        34.97 o                         
  -4  19   5        755.72        678.38        39.55 o                         
  -3  19   5        146.78        116.86        32.07 o                         
  -2  19   5       1311.68       1432.52        56.82 o                         
  -1  19   5       3498.82       3556.46        99.68 o                         
   0  19   5         77.79         84.52        29.25 o                         
   1  19   5       1330.47       1270.33        54.97 o                         
   2  19   5       2271.16       2214.75        70.04 o                         
   3  19   5        128.63        141.32        34.44 o                         
   4  19   5        239.18        218.17        37.23 o                         
  -6  20   5        233.61        229.46        45.38 o                         
  -5  20   5       1655.50       1657.83        63.19 o                         
  -4  20   5       4466.39       4519.91       101.42 o                         
  -3  20   5       1350.18       1405.08        63.40 o                         
  -2  20   5       3841.67       3880.19        96.35 o                         
  -1  20   5        262.39        301.31        44.41 o                         
   0  20   5        703.50        727.27        55.16 o                         
   1  20   5        413.84        459.59        46.74 o                         
   2  20   5       5560.70       5642.53       111.48 o                         
   3  20   5       1858.54       1938.28        68.79 o                         
  -4  21   5        342.03        283.64        46.70 o                         
  -3  21   5          0.04         -9.87        36.76 o                         
  -2  21   5        250.11        241.24        48.83 o                         
  -1  21   5       2785.92       2672.36        97.55 o                         
   0  21   5        630.55        705.71        57.01 o                         
   1  21   5       1137.88       1072.33        65.36 o                         
 -14   0   6         21.18          4.40        27.36 o                         
 -12   0   6      12868.32      13565.90       190.55 o                         
 -10   0   6      28263.25      28332.12       290.98 o                         
  -8   0   6         51.29         58.15         9.05 o                         
  -6   0   6      36083.61      35245.86       604.81 o                         
  -4   0   6      60811.49      60070.24      1016.54 o                         
  -2   0   6        259.54        278.27         9.64 o                         
   0   0   6      57282.90      56091.53       316.67 o                         
   2   0   6       2152.79       2146.04        23.97 o                         
   4   0   6       2572.30       2547.47        32.01 o                         
   6   0   6      30544.61      29717.03       224.53 o                         
   8   0   6       2283.20       2370.80        60.58 o                         
  10   0   6       1888.80       1877.76        62.34 o                         
 -14   1   6       2684.63       2662.90        49.78 o                         
 -13   1   6          7.91          8.92        16.62 o                         
 -12   1   6       3510.92       3604.31        52.73 o                         
 -11   1   6          2.66        -11.62        12.04 o                         
 -10   1   6       9162.40       9125.65        95.51 o                         
  -9   1   6        332.11        326.54        11.68 o                         
  -8   1   6        746.24        726.53        14.90 o                         
  -7   1   6        498.73        554.70        16.39 o                         
  -6   1   6      16329.34      15939.43       195.76 o                         
  -5   1   6         14.52         20.10        10.98 o                         
  -4   1   6      10726.20      10472.45       132.85 o                         
  -3   1   6        395.70        407.74         9.20 o                         
  -2   1   6      26391.32      28285.03       127.99 o                         
  -1   1   6       4471.70       4501.63        22.82 o                         
   0   1   6      33567.27      32554.73       132.71 o                         
   1   1   6        103.82        114.66         5.92 o                         
   2   1   6        754.55        771.56        10.52 o                         
   3   1   6        157.50        192.64         8.64 o                         
   4   1   6      49000.64      49895.48       226.72 o                         
   5   1   6        512.87        575.22        13.42 o                         
   6   1   6      26068.23      25479.61       138.51 o                         
   7   1   6          1.54        -10.43        12.38 o                         
   8   1   6        142.83        146.15        17.05 o                         
   9   1   6        297.31        282.96        22.47 o                         
  10   1   6      20268.90      20054.28       197.55 o                         
  11   1   6        111.51         87.75        23.18 o                         
 -14   2   6         33.85        -12.55        17.71 o                         
 -13   2   6        105.25         73.18        17.54 o                         
 -12   2   6      13689.77      14042.49       161.08 o                         
 -11   2   6       3370.62       3459.24        39.37 o                         
 -10   2   6      19185.29      19007.60       140.43 o                         
  -9   2   6         99.29         79.87         9.00 o                         
  -8   2   6          4.03         19.26         7.98 o                         
  -7   2   6        167.41        176.83         9.19 o                         
  -6   2   6      43167.46      44084.42       436.20 o                         
  -5   2   6       7786.06       8072.95        89.84 o                         
  -4   2   6      33391.48      33322.64       253.74 o                         
  -3   2   6         87.10         81.80         5.48 o                         
  -2   2   6        315.61        355.49         5.98 o                         
  -1   2   6       2209.51       2196.71        13.75 o                         
   0   2   6      46602.86      45783.59       177.51 o                         
   1   2   6        551.77        490.61         8.11 o                         
   2   2   6       7942.54       8149.89        42.05 o                         
   3   2   6        624.63        714.08        17.50 o                         
   4   2   6       1647.36       1640.18        18.94 o                         
   5   2   6        148.43        167.32        10.20 o                         
   6   2   6      21018.44      20628.08       118.94 o                         
   7   2   6        147.21        150.87        15.29 o                         
   8   2   6       2854.76       2869.08        42.99 o                         
   9   2   6       1198.51       1204.14        34.00 o                         
  10   2   6       2347.35       2221.28        47.23 o                         
  11   2   6        110.39         75.56        23.28 o                         
 -14   3   6       4244.63       4339.99        74.13 o                         
 -13   3   6          6.30         19.11        18.58 o                         
 -12   3   6       3565.56       3597.12        54.94 o                         
 -11   3   6         17.35         -2.50        11.72 o                         
 -10   3   6       4977.92       4864.99        46.34 o                         
  -9   3   6       1934.98       1961.86        24.25 o                         
  -8   3   6        220.40        273.41        10.58 o                         
  -7   3   6       3732.15       3794.33        38.78 o                         
  -6   3   6      20762.98      21021.95       171.71 o                         
  -5   3   6          0.53          3.38         6.47 o                         
  -4   3   6       5313.94       5317.22        40.25 o                         
  -3   3   6       1004.72        991.22        11.99 o                         
  -2   3   6      50306.34      53819.55       230.79 o                         
  -1   3   6      11505.61      11248.85        51.99 o                         
   0   3   6      28567.57      27996.12       114.31 o                         
   1   3   6          0.35          0.69         5.06 o                         
   2   3   6        580.06        591.15         9.90 o                         
   3   3   6          0.62         14.31         6.58 o                         
   4   3   6      36272.45      37045.64       175.95 o                         
   5   3   6       7513.32       7911.50        51.48 o                         
   6   3   6      12258.65      12063.73        78.43 o                         
   7   3   6         11.93          8.12        12.93 o                         
   8   3   6        416.42        425.16        21.18 o                         
   9   3   6       1372.66       1376.64        36.15 o                         
  10   3   6      20018.77      19704.81       178.36 o                         
  11   3   6       3084.55       3164.66        69.29 o                         
 -14   4   6          1.58        -15.51        24.89 o                         
 -13   4   6        199.51        169.93        20.78 o                         
 -12   4   6      11059.73      11083.12       116.07 o                         
 -11   4   6       7224.50       7207.36        98.61 o                         
 -10   4   6      12821.26      12789.47       129.92 o                         
  -9   4   6        318.75        337.17        12.35 o                         
  -8   4   6          0.87        -12.00         8.63 o                         
  -7   4   6        224.86        229.28        10.09 o                         
  -6   4   6      51725.02      53857.18       399.91 o                         
  -5   4   6      28933.17      29416.78       198.59 o                         
  -4   4   6      23219.60      23759.63       145.73 o                         
  -3   4   6         35.59         37.56         5.09 o                         
  -2   4   6        415.15        485.78         9.97 o                         
  -1   4   6       2706.67       2633.93        18.29 o                         
   0   4   6      40614.80      40553.55       170.69 o                         
   1   4   6      20749.30      21669.52        94.44 o                         
   2   4   6       4444.79       4598.50        29.52 o                         
   3   4   6        437.29        478.33        11.02 o                         
   4   4   6       1315.34       1274.60        17.09 o                         
   5   4   6       1903.19       1910.64        23.07 o                         
   6   4   6       8048.31       8023.10        63.51 o                         
   7   4   6       2550.13       2587.39        37.68 o                         
   8   4   6       6111.04       5945.84        66.84 o                         
   9   4   6       2719.89       2731.03        49.59 o                         
  10   4   6       1713.54       1628.38        41.79 o                         
 -14   5   6       2748.04       2853.01        78.58 o                         
 -13   5   6          3.36        -13.58        18.44 o                         
 -12   5   6       1954.64       1968.91        40.02 o                         
 -11   5   6          8.64          4.15        13.20 o                         
 -10   5   6       3115.47       3197.61        38.64 o                         
  -9   5   6       7913.67       8071.05        75.29 o                         
  -8   5   6        518.11        531.36        14.23 o                         
  -7   5   6       4785.12       4668.18        48.73 o                         
  -6   5   6      15583.79      15533.60       121.76 o                         
  -5   5   6          4.97         27.48         6.89 o                         
  -4   5   6       2909.11       2848.25        20.50 o                         
  -3   5   6       2273.56       2282.40        16.63 o                         
  -2   5   6      39703.19      41305.09       181.17 o                         
  -1   5   6      24805.36      25091.60       113.85 o                         
   0   5   6      19355.93      19225.69        89.44 o                         
   1   5   6        588.22        583.59         9.75 o                         
   2   5   6         38.64         13.77         6.84 o                         
   3   5   6        203.37        226.18         9.12 o                         
   4   5   6      34343.55      34867.83       173.30 o                         
   5   5   6      26213.34      26344.91       138.23 o                         
   6   5   6       7383.25       7184.37        61.51 o                         
   7   5   6         52.38         32.42        14.13 o                         
   8   5   6       1225.45       1193.34        30.18 o                         
   9   5   6       2588.32       2542.33        48.21 o                         
  10   5   6      13089.33      13052.52       134.94 o                         
 -14   6   6         98.62         63.22        30.05 o                         
 -13   6   6        131.84         79.65        23.72 o                         
 -12   6   6       8066.70       8282.88        96.84 o                         
 -11   6   6      11646.09      11683.11       118.19 o                         
 -10   6   6       7464.41       7511.79        88.05 o                         
  -9   6   6       2328.80       2321.43        29.63 o                         
  -8   6   6        368.22        359.93        13.02 o                         
  -7   6   6        473.16        482.03        15.20 o                         
  -6   6   6      28120.81      28458.65       208.75 o                         
  -5   6   6      55923.06      57263.01       328.15 o                         
  -4   6   6      16002.59      15957.60        84.74 o                         
  -3   6   6         11.97         16.93         5.01 o                         
  -2   6   6         34.13         37.05         4.98 o                         
  -1   6   6       3115.28       3079.26        20.26 o                         
   0   6   6      16840.84      16790.14        77.74 o                         
   1   6   6      38787.44      39572.41       178.40 o                         
   2   6   6          8.00         11.41         6.63 o                         
   3   6   6       2489.41       2502.59        23.13 o                         
   4   6   6        478.44        471.52        13.25 o                         
   5   6   6       3272.93       3265.85        31.82 o                         
   6   6   6       4292.46       4271.67        46.44 o                         
   7   6   6       2674.19       2702.91        40.59 o                         
   8   6   6       4863.94       4905.34        60.33 o                         
   9   6   6       4823.61       4665.75        66.52 o                         
  10   6   6        591.08        518.18        29.98 o                         
 -13   7   6        299.85        281.87        29.35 o                         
 -12   7   6       1205.19       1289.47        43.15 o                         
 -11   7   6         12.19         49.11        17.74 o                         
 -10   7   6       1065.57       1071.26        29.66 o                         
  -9   7   6       9486.23       9722.75        79.28 o                         
  -8   7   6       2053.24       2012.91        28.25 o                         
  -7   7   6       3696.14       3615.69        34.72 o                         
  -6   7   6       4016.01       3920.08        31.59 o                         
  -5   7   6         12.81         33.72         6.02 o                         
  -4   7   6        241.38        227.14         9.87 o                         
  -3   7   6       2170.37       2205.73        18.27 o                         
  -2   7   6      12506.47      12339.44        62.92 o                         
  -1   7   6      31817.88      31987.21       144.32 o                         
   0   7   6       4748.11       4700.41        29.05 o                         
   1   7   6        256.68        279.00         9.44 o                         
   2   7   6        951.11        961.87        14.21 o                         
   3   7   6       1217.17       1232.47        16.91 o                         
   4   7   6      15229.22      15461.37        88.78 o                         
   5   7   6      32034.82      31503.46       189.53 o                         
   6   7   6       5772.60       5737.43        56.40 o                         
   7   7   6         71.24         82.36        16.69 o                         
   8   7   6       1092.82       1072.67        31.10 o                         
   9   7   6       3077.02       3079.15        54.14 o                         
  10   7   6       5636.45       5651.58        89.72 o                         
 -13   8   6         16.16         62.62        26.69 o                         
 -12   8   6       5995.22       6238.34        90.07 o                         
 -11   8   6      16906.35      16816.09       169.76 o                         
 -10   8   6       2723.85       2618.20        43.92 o                         
  -9   8   6        753.14        734.83        21.60 o                         
  -8   8   6        632.34        619.82        17.00 o                         
  -7   8   6        721.46        716.63        13.74 o                         
  -6   8   6       7785.26       7689.33        49.18 o                         
  -5   8   6      28302.20      28956.76       153.14 o                         
  -4   8   6       2248.94       2269.55        19.89 o                         
  -3   8   6        193.69        166.95         8.25 o                         
  -2   8   6        186.76        200.32         8.72 o                         
  -1   8   6       3744.84       3711.58        26.14 o                         
   0   8   6       2814.03       2815.12        28.07 o                         
   1   8   6      14031.99      13927.28        73.38 o                         
   2   8   6        248.48        280.67         9.93 o                         
   3   8   6       2920.47       2892.30        27.43 o                         
   4   8   6          9.20          9.45         9.74 o                         
   5   8   6       1907.76       1810.68        29.46 o                         
   6   8   6       2118.89       2086.94        35.07 o                         
   7   8   6       3257.20       3236.88        51.95 o                         
   8   8   6       2268.54       2242.48        45.71 o                         
   9   8   6       4865.45       4829.39        77.01 o                         
  10   8   6        257.37        245.10        26.71 o                         
 -13   9   6       1732.10       1828.00        68.49 o                         
 -12   9   6        414.10        414.41        30.47 o                         
 -11   9   6         53.42         84.48        19.59 o                         
 -10   9   6         22.14         15.56        17.12 o                         
  -9   9   6       3398.96       3470.34        46.12 o                         
  -8   9   6       1137.98       1067.00        21.34 o                         
  -7   9   6       7028.70       6869.82        55.27 o                         
  -6   9   6       1802.36       1758.63        21.13 o                         
  -5   9   6         39.82         62.05         7.72 o                         
  -4   9   6        374.41        380.39         9.91 o                         
  -3   9   6        187.06        254.85         8.76 o                         
  -2   9   6      14545.60      14532.03        79.43 o                         
  -1   9   6      21428.36      20804.71        99.50 o                         
   0   9   6       3501.65       3376.32        25.93 o                         
   1   9   6        139.18        142.16         8.72 o                         
   2   9   6       1312.22       1279.06        17.69 o                         
   3   9   6        661.71        663.53        14.97 o                         
   4   9   6       6522.84       6367.40        52.05 o                         
   5   9   6      19390.05      18871.85       139.84 o                         
   6   9   6       1220.10       1148.02        29.32 o                         
   7   9   6         23.36        -14.80        15.95 o                         
   8   9   6        925.26        993.81        33.10 o                         
   9   9   6       2432.26       2401.21        50.85 o                         
 -13  10   6         31.10         37.82        32.93 o                         
 -12  10   6       3750.67       3970.27        75.73 o                         
 -11  10   6      13218.94      13123.83       149.40 o                         
 -10  10   6       1133.43       1182.66        29.48 o                         
  -9  10   6          9.16         12.83        12.29 o                         
  -8  10   6        950.73        937.92        22.58 o                         
  -7  10   6        265.32        292.76        13.64 o                         
  -6  10   6       4364.34       4404.15        35.53 o                         
  -5  10   6      18555.24      18813.07       103.76 o                         
  -4  10   6        496.46        562.60        13.99 o                         
  -3  10   6        762.80        721.02        13.01 o                         
  -2  10   6        341.46        342.40        10.82 o                         
  -1  10   6       4470.95       4358.35        30.37 o                         
   0  10   6       1254.30       1274.42        16.68 o                         
   1  10   6       6343.72       6409.81        42.84 o                         
   2  10   6         23.61         21.15         9.28 o                         
   3  10   6       3851.65       3848.21        38.24 o                         
   4  10   6          6.67         -8.68        11.99 o                         
   5  10   6       1919.89       1825.02        33.04 o                         
   6  10   6          5.07         39.16        16.27 o                         
   7  10   6       1401.02       1421.53        34.80 o                         
   8  10   6       1977.66       1976.12        44.52 o                         
   9  10   6       4432.84       4504.73        72.10 o                         
 -12  11   6         73.37         51.51        29.31 o                         
 -11  11   6         85.16         86.02        23.76 o                         
 -10  11   6        126.74        112.85        16.01 o                         
  -9  11   6       1906.99       1913.07        46.70 o                         
  -8  11   6        581.86        567.28        22.21 o                         
  -7  11   6       8633.17       8630.87        68.20 o                         
  -6  11   6        630.89        631.28        15.98 o                         
  -5  11   6         30.98         55.25         9.53 o                         
  -4  11   6       1809.70       1990.86        48.52 o                         
  -3  11   6         16.18         17.64         8.43 o                         
  -2  11   6      10560.07      10826.36        66.16 o                         
  -1  11   6      23570.47      23365.23       119.91 o                         
   0  11   6       1133.58       1127.44        17.29 o                         
   1  11   6         22.93          4.34         9.53 o                         
   2  11   6       1816.26       1809.90        25.67 o                         
   3  11   6       1340.66       1403.40        27.36 o                         
   4  11   6       3087.61       3200.16        43.75 o                         
   5  11   6      17112.73      16911.89       134.41 o                         
   6  11   6        480.84        479.45        24.48 o                         
   7  11   6        257.16        247.92        23.23 o                         
   8  11   6       1272.10       1292.33        40.53 o                         
   9  11   6       3386.32       3309.91        67.27 o                         
 -12  12   6       2780.85       2800.49        94.59 o                         
 -11  12   6       8168.49       8253.70       120.23 o                         
 -10  12   6         77.11         86.61        20.62 o                         
  -9  12   6         58.55         14.62        16.22 o                         
  -8  12   6       1506.99       1519.34        36.20 o                         
  -7  12   6        949.96        993.39        23.15 o                         
  -6  12   6       2179.67       2267.20        34.01 o                         
  -5  12   6      25325.92      25208.75       160.30 o                         
  -4  12   6         54.19         66.14        10.78 o                         
  -3  12   6        984.25        991.63        18.50 o                         
  -2  12   6       1445.74       1452.49        20.69 o                         
  -1  12   6       4183.83       4223.59        35.53 o                         
   0  12   6         70.19         74.47        10.77 o                         
   1  12   6       9436.76       9447.84        70.54 o                         
   2  12   6          5.87         -3.18        12.86 o                         
   3  12   6       3912.51       3990.38        47.94 o                         
   4  12   6        122.00        112.43        17.68 o                         
   5  12   6       2110.34       2096.77        41.27 o                         
   6  12   6        412.46        353.83        24.12 o                         
   7  12   6         14.58         20.62        22.38 o                         
   8  12   6         61.49         56.92        25.32 o                         
 -11  13   6         19.65         34.94        21.38 o                         
 -10  13   6        418.62        404.52        29.92 o                         
  -9  13   6        600.97        607.10        28.28 o                         
  -8  13   6        706.09        739.51        24.46 o                         
  -7  13   6       7911.46       7850.10        76.86 o                         
  -6  13   6         62.51         32.28        14.30 o                         
  -5  13   6         38.26         33.87        13.29 o                         
  -4  13   6       2728.86       2663.17        34.88 o                         
  -3  13   6        265.82        311.05        16.08 o                         
  -2  13   6        686.03        746.17        20.02 o                         
  -1  13   6      18839.02      19115.72       126.72 o                         
   0  13   6        100.53         88.21        13.36 o                         
   1  13   6        117.20        109.01        14.80 o                         
   2  13   6       2373.74       2341.14        37.97 o                         
   3  13   6       2178.45       2237.85        41.37 o                         
   4  13   6        374.03        410.61        24.22 o                         
   5  13   6      15649.37      15601.24       157.12 o                         
   6  13   6       1106.45       1094.77        38.90 o                         
   7  13   6        200.10        171.68        26.43 o                         
   8  13   6       1442.44       1418.63        47.28 o                         
 -11  14   6       8679.24       8944.13       128.86 o                         
 -10  14   6          6.19        -21.35        23.64 o                         
  -9  14   6         65.62         58.61        24.36 o                         
  -8  14   6       1907.25       1976.31        44.48 o                         
  -7  14   6       2766.73       2765.51        45.91 o                         
  -6  14   6         43.92         26.20        16.03 o                         
  -5  14   6      17583.26      17550.85       135.98 o                         
  -4  14   6        372.87        405.63        19.04 o                         
  -3  14   6       1296.97       1345.99        29.14 o                         
  -2  14   6       1840.88       1796.73        34.71 o                         
  -1  14   6       2592.46       2551.66        38.52 o                         
   0  14   6        382.72        385.23        18.68 o                         
   1  14   6       5342.39       5288.46        60.47 o                         
   2  14   6          3.07        -20.69        15.74 o                         
   3  14   6       1939.05       1927.82        40.82 o                         
   4  14   6        835.74        792.76        31.87 o                         
   5  14   6       1327.02       1318.00        39.32 o                         
   6  14   6        235.48        258.43        28.27 o                         
   7  14   6         23.62         11.59        25.35 o                         
 -10  15   6        559.25        602.87        39.00 o                         
  -9  15   6        197.70        170.87        28.71 o                         
  -8  15   6         42.18         79.40        23.48 o                         
  -7  15   6       6763.97       6746.15        86.71 o                         
  -6  15   6        230.97        241.30        22.08 o                         
  -5  15   6         23.29          4.78        16.14 o                         
  -4  15   6       1951.74       1898.72        39.83 o                         
  -3  15   6        909.10       1038.93        31.87 o                         
  -2  15   6          2.18         10.80        17.18 o                         
  -1  15   6      14798.08      14774.62       134.50 o                         
   0  15   6         39.10         25.14        16.51 o                         
   1  15   6         25.09         -6.53        16.57 o                         
   2  15   6       2117.42       2152.43        43.56 o                         
   3  15   6       3690.40       3638.62        62.23 o                         
   4  15   6         15.72         56.22        22.45 o                         
   5  15   6      10093.97      10136.50       128.81 o                         
   6  15   6        484.39        476.58        36.66 o                         
   7  15   6         22.46        -18.85        27.51 o                         
 -10  16   6          9.60          8.71        28.50 o                         
  -9  16   6        196.07        206.10        35.36 o                         
  -8  16   6       1612.48       1624.81        54.62 o                         
  -7  16   6       2346.71       2387.95        55.31 o                         
  -6  16   6         40.44         41.57        21.20 o                         
  -5  16   6      10621.50      10586.16       111.03 o                         
  -4  16   6        568.89        550.79        27.88 o                         
  -3  16   6        390.71        367.81        26.22 o                         
  -2  16   6       1923.27       1937.60        46.78 o                         
  -1  16   6       3322.10       3237.22        59.37 o                         
   0  16   6        245.07        236.69        22.58 o                         
   1  16   6       1099.79       1182.85        35.80 o                         
   2  16   6        464.40        467.91        28.43 o                         
   3  16   6       2010.44       1948.09        48.57 o                         
   4  16   6        958.52        948.21        42.33 o                         
   5  16   6        826.48        795.54        41.89 o                         
   6  16   6        453.36        484.41        41.41 o                         
  -9  17   6        192.12        184.55        37.02 o                         
  -8  17   6          5.61         -3.88        29.74 o                         
  -7  17   6       4864.84       4897.52       119.62 o                         
  -6  17   6        169.54        171.65        26.44 o                         
  -5  17   6        209.07        208.03        24.55 o                         
  -4  17   6       1651.47       1593.96        52.49 o                         
  -3  17   6       1636.31       1597.29        46.64 o                         
  -2  17   6          5.11          4.69        21.62 o                         
  -1  17   6      12282.04      12063.42       143.74 o                         
   0  17   6        100.41        108.58        23.06 o                         
   1  17   6        161.90         99.39        22.94 o                         
   2  17   6       1179.95       1204.57        42.86 o                         
   3  17   6       4013.71       3948.16        74.95 o                         
   4  17   6        729.43        718.77        41.30 o                         
   5  17   6       7302.89       7397.94       116.98 o                         
  -8  18   6       1221.83       1235.01       110.11 o                         
  -7  18   6       1737.42       1649.04        62.29 o                         
  -6  18   6         14.23          2.82        26.36 o                         
  -5  18   6       6424.12       6567.04        94.07 o                         
  -4  18   6         94.47        105.35        26.96 o                         
  -3  18   6          9.39        -18.30        24.56 o                         
  -2  18   6       1365.94       1391.72        47.78 o                         
  -1  18   6       2897.64       2754.11        68.38 o                         
   0  18   6        807.21        725.79        39.90 o                         
   1  18   6        836.09        919.04        42.15 o                         
   2  18   6       1155.71       1139.22        50.87 o                         
   3  18   6        660.67        710.09        46.44 o                         
   4  18   6        767.51        775.96        46.61 o                         
  -7  19   6       2475.07       2438.86       142.59 o                         
  -6  19   6        366.22        346.80        40.08 o                         
  -5  19   6         46.93         33.08        27.31 o                         
  -4  19   6       1309.85       1345.18        50.14 o                         
  -3  19   6       1085.21       1116.28        48.56 o                         
  -2  19   6        239.36        197.24        35.78 o                         
  -1  19   6       6480.29       6698.92       123.66 o                         
   0  19   6          3.18        -37.09        31.02 o                         
   1  19   6        793.40        805.94        46.88 o                         
   2  19   6       1289.32       1268.51        76.74 o                         
   3  19   6       1741.74       1745.94        67.68 o                         
  -5  20   6       7191.08       7237.41       141.23 o                         
  -4  20   6        290.40        248.57        38.96 o                         
  -3  20   6        103.63         88.99        38.71 o                         
  -2  20   6       1071.53       1115.72        56.97 o                         
  -1  20   6       1595.40       1626.29        66.58 o                         
   0  20   6        901.23        961.08        66.52 o                         
   1  20   6       2846.47       2702.42        92.94 o                         
   2  20   6        408.22        447.53        44.58 o                         
  -2  21   6        945.55        960.82        65.40 o                         
 -13   0   7      12638.84      12944.55       262.19 o                         
 -11   0   7         18.38         38.23        16.48 o                         
  -9   0   7       2348.38       2159.58        42.04 o                         
  -7   0   7      15234.94      15048.37       402.18 o                         
  -5   0   7        882.65        807.95        36.07 o                         
  -3   0   7       8110.92       7928.52        62.71 o                         
  -1   0   7       1761.33       1539.18        17.59 o                         
   1   0   7       8564.50       8361.42        60.13 o                         
   3   0   7       1772.16       1796.52        27.12 o                         
   5   0   7        336.57        402.84        18.14 o                         
   7   0   7      12573.26      12033.07       140.80 o                         
   9   0   7         98.13        137.56        29.34 o                         
 -14   1   7         15.50         25.06        28.54 o                         
 -13   1   7         29.17        -28.55        19.64 o                         
 -12   1   7          1.22        -15.07        13.89 o                         
 -11   1   7         33.14         41.88        11.99 o                         
 -10   1   7         50.82         69.22        11.04 o                         
  -9   1   7      13610.35      13195.68       160.68 o                         
  -8   1   7        118.86        133.13        16.35 o                         
  -7   1   7        315.25        335.47        17.67 o                         
  -6   1   7         40.22          6.95        17.54 o                         
  -5   1   7       1416.40       1362.37        42.25 o                         
  -4   1   7         10.93         22.99         6.86 o                         
  -3   1   7      60449.38      61651.12       313.29 o                         
  -2   1   7         23.91         31.49         4.75 o                         
  -1   1   7        130.25        127.35         5.16 o                         
   0   1   7          4.29         10.92         4.75 o                         
   1   1   7      11646.09      11752.58        56.88 o                         
   2   1   7       1080.59       1192.76        14.45 o                         
   3   1   7      18716.57      18741.01        95.20 o                         
   4   1   7          0.85         19.76         8.27 o                         
   5   1   7          0.38          1.61         8.97 o                         
   6   1   7         40.28         22.06        12.04 o                         
   7   1   7       9698.35       9358.78        83.19 o                         
   8   1   7         94.87         93.51        17.78 o                         
   9   1   7       1547.61       1544.51        39.22 o                         
  10   1   7         44.73         49.22        22.24 o                         
 -14   2   7         82.39         44.80        23.24 o                         
 -13   2   7      12706.77      13064.52       155.57 o                         
 -12   2   7        137.27        140.60        15.44 o                         
 -11   2   7        120.79        107.02        13.71 o                         
 -10   2   7         10.86         11.27        11.84 o                         
  -9   2   7       3328.96       3154.59        45.49 o                         
  -8   2   7        461.77        453.87        16.91 o                         
  -7   2   7      13753.83      13613.15       141.61 o                         
  -6   2   7         97.02        126.60        12.15 o                         
  -5   2   7       1044.82       1019.50        20.45 o                         
  -4   2   7        107.30        126.12         6.13 o                         
  -3   2   7       4943.53       4829.70        28.24 o                         
  -2   2   7        127.68        140.30         5.23 o                         
  -1   2   7        128.42         87.65         4.83 o                         
   0   2   7         66.82         89.15         5.15 o                         
   1   2   7      10613.37      10700.37        52.84 o                         
   2   2   7        384.43        444.53        13.98 o                         
   3   2   7       1360.37       1300.27        16.77 o                         
   4   2   7        166.68        150.57         9.86 o                         
   5   2   7          6.61         11.42         9.25 o                         
   6   2   7         85.68         50.13        12.61 o                         
   7   2   7      10726.04      10510.11        92.33 o                         
   8   2   7        109.53        109.40        17.79 o                         
   9   2   7         35.35         36.80        18.99 o                         
  10   2   7         89.04         97.09        23.19 o                         
 -14   3   7         63.19         32.18        26.68 o                         
 -13   3   7         79.53         49.60        33.99 o                         
 -12   3   7         60.69         43.38        16.23 o                         
 -11   3   7        525.66        528.72        18.97 o                         
 -10   3   7        271.80        340.29        16.99 o                         
  -9   3   7      19824.60      19059.38       217.31 o                         
  -8   3   7        476.17        455.37        16.71 o                         
  -7   3   7        243.82        295.96        17.69 o                         
  -6   3   7        135.86        167.08        18.51 o                         
  -5   3   7       3172.77       3219.92        31.17 o                         
  -4   3   7         68.88         73.41         6.43 o                         
  -3   3   7      31821.67      32033.37       159.61 o                         
  -2   3   7          7.49          6.94         4.34 o                         
  -1   3   7         21.23         19.28         4.59 o                         
   0   3   7        488.25        510.19         7.92 o                         
   1   3   7      12887.98      13048.17        63.14 o                         
   2   3   7       1729.02       1860.57        20.86 o                         
   3   3   7      23018.62      23660.10       118.44 o                         
   4   3   7         53.83         42.39         8.73 o                         
   5   3   7         15.31         24.37        10.01 o                         
   6   3   7         67.90         52.15        13.19 o                         
   7   3   7       7524.79       7419.63        72.91 o                         
   8   3   7        125.20        131.44        18.42 o                         
   9   3   7       4390.21       4525.97        66.15 o                         
  10   3   7          0.81        -24.66        20.19 o                         
 -14   4   7        443.61        447.84        44.96 o                         
 -13   4   7      12940.36      13271.04       178.14 o                         
 -12   4   7         14.76         22.78        13.79 o                         
 -11   4   7         53.97         29.83        14.14 o                         
 -10   4   7        197.05        194.70        18.11 o                         
  -9   4   7       3881.29       3843.65        45.77 o                         
  -8   4   7         48.74         45.63         8.61 o                         
  -7   4   7      14775.63      14783.55       141.18 o                         
  -6   4   7        371.83        344.90        11.81 o                         
  -5   4   7       1936.31       1961.47        22.02 o                         
  -4   4   7        171.95        172.71         7.65 o                         
  -3   4   7       4623.69       4560.04        27.53 o                         
  -2   4   7       1573.60       1620.83        13.98 o                         
  -1   4   7        666.12        669.76         9.14 o                         
   0   4   7        125.40        173.54         6.43 o                         
   1   4   7      14681.07      14727.55        72.89 o                         
   2   4   7          9.29         10.69         6.33 o                         
   3   4   7        618.61        615.82        12.48 o                         
   4   4   7        517.49        515.74        13.70 o                         
   5   4   7        310.77        300.13        13.55 o                         
   6   4   7        143.97        160.51        15.23 o                         
   7   4   7      11496.34      11295.89        99.34 o                         
   8   4   7          7.27         -6.94        16.74 o                         
   9   4   7          0.40         23.92        19.31 o                         
  10   4   7        326.75        324.34        28.10 o                         
 -14   5   7        594.11        623.73        36.32 o                         
 -13   5   7         42.21         11.18        19.94 o                         
 -12   5   7        518.96        547.47        24.44 o                         
 -11   5   7        142.86        154.05        15.58 o                         
 -10   5   7         91.16         94.89        12.40 o                         
  -9   5   7      14546.39      14398.96       145.68 o                         
  -8   5   7        685.50        659.70        16.58 o                         
  -7   5   7        979.21       1053.89        22.94 o                         
  -6   5   7        531.57        582.91        21.07 o                         
  -5   5   7       7073.22       7431.56        63.36 o                         
  -4   5   7       2657.03       2747.50        22.96 o                         
  -3   5   7      58899.37      59363.93       276.25 o                         
  -2   5   7        462.36        442.85         7.82 o                         
  -1   5   7        936.38        942.77        12.08 o                         
   0   5   7        689.12        706.42        10.67 o                         
   1   5   7      13081.74      13020.05        65.52 o                         
   2   5   7       4493.70       4538.36        31.58 o                         
   3   5   7      18322.81      18496.64        96.50 o                         
   4   5   7          1.78         -3.20         8.75 o                         
   5   5   7          6.07          8.77        10.88 o                         
   6   5   7         15.93         12.80        13.34 o                         
   7   5   7       8941.69       8703.58        84.21 o                         
   8   5   7       2277.28       2311.76        49.66 o                         
   9   5   7       3257.97       3351.47        58.65 o                         
  10   5   7          1.69        -30.22        20.94 o                         
 -14   6   7       1660.64       1776.04        71.97 o                         
 -13   6   7      12320.48      12405.50       153.81 o                         
 -12   6   7        877.89        890.81        27.67 o                         
 -11   6   7         56.35         27.18        13.24 o                         
 -10   6   7        293.23        270.13        15.04 o                         
  -9   6   7       2903.66       2917.92        38.67 o                         
  -8   6   7       4764.78       4691.13        53.76 o                         
  -7   6   7       6112.28       6080.00        73.04 o                         
  -6   6   7        844.78        874.03        15.80 o                         
  -5   6   7       1740.06       1742.71        22.03 o                         
  -4   6   7       1105.16       1145.86        14.76 o                         
  -3   6   7       6183.40       6168.39        37.64 o                         
  -2   6   7       5779.07       5766.56        33.34 o                         
  -1   6   7       4038.71       4197.57        28.42 o                         
   0   6   7       1920.97       1992.32        18.21 o                         
   1   6   7       6777.25       6688.70        40.47 o                         
   2   6   7       1132.17       1122.22        15.46 o                         
   3   6   7        189.56        177.86         9.98 o                         
   4   6   7       1168.43       1176.04        19.35 o                         
   5   6   7       1110.30       1172.62        23.15 o                         
   6   6   7       3151.86       3117.90        42.18 o                         
   7   6   7      14236.52      14115.50       122.54 o                         
   8   6   7        118.15        106.67        20.52 o                         
   9   6   7          7.32        -28.54        19.03 o                         
  10   6   7         23.81        -10.62        24.04 o                         
 -13   7   7         93.94        108.58        22.55 o                         
 -12   7   7        976.21       1004.06        33.16 o                         
 -11   7   7        424.25        456.08        22.02 o                         
 -10   7   7       1899.39       1971.32        52.30 o                         
  -9   7   7       9058.96       9079.09        84.89 o                         
  -8   7   7       3358.50       3232.50        37.89 o                         
  -7   7   7        598.40        628.94        23.11 o                         
  -6   7   7       1032.85       1034.64        16.70 o                         
  -5   7   7       5838.04       5747.67        39.24 o                         
  -4   7   7       7104.56       7234.44        43.42 o                         
  -3   7   7      54164.86      54442.27       257.17 o                         
  -2   7   7       2032.60       2029.31        20.15 o                         
  -1   7   7       1612.38       1666.48        17.62 o                         
   0   7   7          2.09         -7.31         6.15 o                         
   1   7   7       8208.06       8187.40        48.48 o                         
   2   7   7      15152.11      15095.56        78.44 o                         
   3   7   7      13685.18      13696.43        77.24 o                         
   4   7   7        357.11        368.50        14.63 o                         
   5   7   7        268.66        267.87        15.87 o                         
   6   7   7         80.57         67.83        15.03 o                         
   7   7   7       9715.97       9601.18        93.62 o                         
   8   7   7       3436.43       3423.66        56.76 o                         
   9   7   7       2455.37       2458.24        52.83 o                         
 -13   8   7       9620.26       9407.29       156.36 o                         
 -12   8   7        630.08        702.64        30.44 o                         
 -11   8   7         77.13         67.00        17.95 o                         
 -10   8   7        439.67        422.63        20.88 o                         
  -9   8   7       2795.37       2710.10        39.26 o                         
  -8   8   7       6827.32       6798.64        82.95 o                         
  -7   8   7       5388.36       5616.66        51.86 o                         
  -6   8   7        404.61        411.44        11.23 o                         
  -5   8   7        635.50        583.72        11.18 o                         
  -4   8   7       1577.46       1598.52        17.57 o                         
  -3   8   7       3781.94       3825.40        27.32 o                         
  -2   8   7       5898.59       5905.73        37.63 o                         
  -1   8   7        444.73        504.01        10.81 o                         
   0   8   7       5089.26       5054.37        33.01 o                         
   1   8   7       5938.99       5935.27        38.88 o                         
   2   8   7        556.05        545.32        13.28 o                         
   3   8   7        346.23        334.57        12.81 o                         
   4   8   7       3283.97       3210.89        36.78 o                         
   5   8   7        378.30        426.68        19.36 o                         
   6   8   7       2657.09       2727.40        42.32 o                         
   7   8   7      11012.15      10739.64       104.59 o                         
   8   8   7        170.88        116.19        22.46 o                         
   9   8   7         29.67         -9.33        22.13 o                         
 -13   9   7        253.32        298.80        31.39 o                         
 -12   9   7       1145.80       1215.23        45.56 o                         
 -11   9   7        996.36       1027.21        31.96 o                         
 -10   9   7       8094.74       7901.42        90.19 o                         
  -9   9   7      12570.19      12260.51       129.10 o                         
  -8   9   7       3158.16       3095.82        43.90 o                         
  -7   9   7        729.87        767.87        18.76 o                         
  -6   9   7       1025.94       1024.70        15.54 o                         
  -5   9   7       2213.45       2200.11        21.61 o                         
  -4   9   7      12741.22      12747.33        73.83 o                         
  -3   9   7      27746.84      28156.12       140.16 o                         
  -2   9   7       1982.28       2098.60        20.94 o                         
  -1   9   7        947.73        946.49        14.54 o                         
   0   9   7          7.93          8.16         7.30 o                         
   1   9   7      11394.23      11260.77        64.49 o                         
   2   9   7       9540.81       9738.35        63.86 o                         
   3   9   7      16199.37      15921.83       107.75 o                         
   4   9   7       1973.08       1957.90        30.68 o                         
   5   9   7        412.15        415.98        20.36 o                         
   6   9   7          4.39         11.76        16.55 o                         
   7   9   7       7290.36       7106.48        82.35 o                         
   8   9   7       6146.25       6081.22        84.26 o                         
   9   9   7       1578.62       1585.13        49.49 o                         
 -13  10   7       6834.96       7052.36       162.57 o                         
 -12  10   7       1968.34       1968.16        52.09 o                         
 -11  10   7        199.42        173.62        23.71 o                         
 -10  10   7        401.16        419.60        30.06 o                         
  -9  10   7       2917.16       2848.70        49.60 o                         
  -8  10   7       8722.55       8728.47        82.78 o                         
  -7  10   7      13070.29      13054.48       101.48 o                         
  -6  10   7        253.76        273.70        10.72 o                         
  -5  10   7          4.61         11.12         8.48 o                         
  -4  10   7       1367.37       1389.76        18.92 o                         
  -3  10   7       1643.81       1726.89        20.67 o                         
  -2  10   7      12031.73      12251.40        70.57 o                         
  -1  10   7        156.67        142.49         9.07 o                         
   0  10   7       5304.49       5153.88        37.72 o                         
   1  10   7      11065.42      10865.92        69.85 o                         
   2  10   7        940.39        928.30        19.82 o                         
   3  10   7        254.38        236.50        15.83 o                         
   4  10   7       3213.31       3211.93        42.68 o                         
   5  10   7       1008.99        929.80        26.97 o                         
   6  10   7       7254.42       7385.52        83.24 o                         
   7  10   7       6859.90       6511.50        84.29 o                         
   8  10   7        626.54        664.04        36.63 o                         
 -12  11   7       2057.11       2029.59        57.26 o                         
 -11  11   7        607.52        578.86        32.90 o                         
 -10  11   7       5300.81       5424.59        80.59 o                         
  -9  11   7       9908.30       9481.28       109.07 o                         
  -8  11   7       6436.24       6338.60        64.50 o                         
  -7  11   7       1384.77       1400.13        25.68 o                         
  -6  11   7        924.72        884.83        18.17 o                         
  -5  11   7       3844.69       3858.62        35.71 o                         
  -4  11   7      27284.05      27381.95       156.96 o                         
  -3  11   7      12392.24      12242.64        76.58 o                         
  -2  11   7       8760.31       8751.97        59.11 o                         
  -1  11   7       1764.10       1738.81        21.79 o                         
   0  11   7          7.82         -7.06         9.21 o                         
   1  11   7      11715.32      11503.07        83.96 o                         
   2  11   7      21947.22      22173.99       155.89 o                         
   3  11   7      11482.99      11479.98        95.63 o                         
   4  11   7       1181.66       1167.22        29.73 o                         
   5  11   7        451.50        509.65        24.38 o                         
   6  11   7        132.05         95.28        19.95 o                         
   7  11   7       3547.60       3435.96        64.77 o                         
   8  11   7      11852.24      11788.67       136.87 o                         
 -12  12   7       5149.90       5063.71       169.24 o                         
 -11  12   7        240.39        222.49        30.09 o                         
 -10  12   7        175.37        178.71        26.88 o                         
  -9  12   7       1604.39       1562.69        35.33 o                         
  -8  12   7      15826.13      15939.14       144.74 o                         
  -7  12   7       3013.26       2988.15        38.42 o                         
  -6  12   7        853.76        819.59        19.88 o                         
  -5  12   7         11.74         -8.81        10.63 o                         
  -4  12   7       1420.86       1432.81        24.10 o                         
  -3  12   7        800.71        751.13        19.56 o                         
  -2  12   7      18030.52      17843.34       117.31 o                         
  -1  12   7         46.53         59.00        11.12 o                         
   0  12   7       4518.21       4608.96        44.77 o                         
   1  12   7       1924.62       1851.51        30.91 o                         
   2  12   7       3034.20       3039.41        43.10 o                         
   3  12   7         35.29         37.65        16.16 o                         
   4  12   7       2118.16       2101.57        46.18 o                         
   5  12   7        731.11        740.66        29.65 o                         
   6  12   7      17060.03      16906.19       162.66 o                         
   7  12   7       3105.98       3088.01        64.19 o                         
   8  12   7       2239.35       2245.20        57.57 o                         
 -11  13   7        421.81        392.05        38.71 o                         
 -10  13   7       5393.00       5446.45        84.30 o                         
  -9  13   7       1376.82       1420.16        33.78 o                         
  -8  13   7       8672.70       8376.15        97.98 o                         
  -7  13   7       1546.26       1549.41        28.91 o                         
  -6  13   7        164.78        175.59        16.15 o                         
  -5  13   7       4314.05       4381.68        46.23 o                         
  -4  13   7      33595.11      33274.32       223.89 o                         
  -3  13   7       6324.95       6194.57        62.02 o                         
  -2  13   7      11965.92      11574.29       100.30 o                         
  -1  13   7       3116.44       3200.90        41.62 o                         
   0  13   7        197.70        194.50        16.22 o                         
   1  13   7       3455.07       3451.84        45.24 o                         
   2  13   7      34293.33      34851.59       246.39 o                         
   3  13   7       1922.65       1980.76        40.46 o                         
   4  13   7       1638.68       1618.36        39.34 o                         
   5  13   7       1244.71       1172.29        35.88 o                         
   6  13   7         88.12         54.53        24.26 o                         
   7  13   7       1586.92       1567.53        48.93 o                         
 -11  14   7       1164.53       1133.44        62.88 o                         
 -10  14   7         83.38         87.57        31.26 o                         
  -9  14   7        390.80        420.62        30.40 o                         
  -8  14   7      14688.23      14579.62       162.22 o                         
  -7  14   7         12.04         16.88        15.73 o                         
  -6  14   7        342.95        367.36        21.12 o                         
  -5  14   7        568.81        555.60        21.10 o                         
  -4  14   7       1685.10       1762.58        33.95 o                         
  -3  14   7        267.89        240.65        19.88 o                         
  -2  14   7      12737.11      12492.16       117.71 o                         
  -1  14   7         46.95         23.01        16.71 o                         
   0  14   7       3915.80       4031.21        53.11 o                         
   1  14   7        153.18        135.23        19.04 o                         
   2  14   7       2593.13       2483.53        43.49 o                         
   3  14   7        324.57        317.36        22.95 o                         
   4  14   7       2172.33       2155.08        49.29 o                         
   5  14   7        566.18        528.65        31.18 o                         
   6  14   7      12747.30      12648.11       151.23 o                         
   7  14   7        676.07        677.75        40.20 o                         
 -10  15   7       7461.62       7791.56       155.35 o                         
  -9  15   7        145.38        172.86        28.55 o                         
  -8  15   7       7045.69       7016.07       101.49 o                         
  -7  15   7       1144.71       1134.37        35.00 o                         
  -6  15   7          5.06        -25.51        17.01 o                         
  -5  15   7        798.33        761.46        26.53 o                         
  -4  15   7      24531.31      24425.76       222.24 o                         
  -3  15   7       1838.11       1827.30        42.02 o                         
  -2  15   7       8312.69       8212.55        97.03 o                         
  -1  15   7       3313.56       3299.30        53.52 o                         
   0  15   7        492.60        430.19        24.58 o                         
   1  15   7        492.02        438.35        27.21 o                         
   2  15   7      24035.18      23959.43       204.02 o                         
   3  15   7         11.56         39.60        19.88 o                         
   4  15   7       2564.18       2541.34        56.50 o                         
   5  15   7       1814.67       1869.60        56.58 o                         
   6  15   7        170.03        162.50        31.68 o                         
  -9  16   7         51.57         80.55        33.83 o                         
  -8  16   7       9606.09       9747.02       144.61 o                         
  -7  16   7        114.48        109.89        26.30 o                         
  -6  16   7        684.58        713.95        33.36 o                         
  -5  16   7       2345.69       2370.86        51.23 o                         
  -4  16   7        990.01       1020.04        34.29 o                         
  -3  16   7         28.05         44.14        20.67 o                         
  -2  16   7       8711.03       8931.42       109.93 o                         
  -1  16   7        336.88        280.80        27.03 o                         
   0  16   7       4279.46       4256.76        69.49 o                         
   1  16   7        688.01        686.20        33.72 o                         
   2  16   7       1847.20       1895.80        46.60 o                         
   3  16   7        594.46        592.51        36.51 o                         
   4  16   7        932.25        796.42        42.05 o                         
   5  16   7        168.69        151.78        31.33 o                         
  -9  17   7        973.71        935.17        50.63 o                         
  -8  17   7       4169.24       4265.93       101.05 o                         
  -7  17   7        425.45        491.64        37.17 o                         
  -6  17   7          4.35        -36.85        24.57 o                         
  -5  17   7        161.15        138.03        26.97 o                         
  -4  17   7      15448.07      15791.79       173.76 o                         
  -3  17   7       1593.33       1637.44        46.55 o                         
  -2  17   7       5717.88       5794.96        89.68 o                         
  -1  17   7       2220.50       2416.12        60.36 o                         
   0  17   7        560.63        564.40        35.40 o                         
   1  17   7        118.93        134.47        28.05 o                         
   2  17   7      12614.78      12628.58       180.74 o                         
   3  17   7        574.71        583.38        40.72 o                         
   4  17   7       2468.62       2432.76        80.07 o                         
   5  17   7       2478.56       2494.75       123.22 o                         
  -8  18   7       6209.40       6421.92       157.77 o                         
  -7  18   7       1787.97       1775.16        81.81 o                         
  -6  18   7        585.32        595.30        41.59 o                         
  -5  18   7       2350.91       2380.90        62.84 o                         
  -4  18   7         78.07         64.52        26.21 o                         
  -3  18   7        571.44        494.13        35.42 o                         
  -2  18   7       3818.65       3969.26        80.12 o                         
  -1  18   7       1018.48       1100.09        55.40 o                         
   0  18   7       2360.29       2463.56        74.27 o                         
   1  18   7       2324.07       2265.21        97.99 o                         
   2  18   7        988.53        998.37        50.77 o                         
   3  18   7        797.08        758.39        53.32 o                         
   4  18   7        487.44        588.49        48.24 o                         
  -6  19   7          6.92         17.92        36.88 o                         
  -5  19   7        174.73        174.06        35.80 o                         
  -4  19   7       8352.14       8677.40       139.35 o                         
  -3  19   7       4733.07       4703.94        97.86 o                         
  -2  19   7       3506.07       3354.57        84.54 o                         
  -1  19   7       1658.93       1683.06        66.96 o                         
   0  19   7        769.32        783.42        57.10 o                         
   1  19   7        471.67        450.12        51.99 o                         
   2  19   7       9728.54       9955.43       187.76 o                         
  -4  20   7         16.88         35.44        32.30 o                         
  -3  20   7        768.48        802.15        54.57 o                         
  -2  20   7       1770.02       1902.27        75.22 o                         
  -1  20   7        723.13        749.65        56.86 o                         
   0  20   7       1247.85       1243.43        72.55 o                         
 -14   0   8        149.94         57.37        82.47 o                         
 -12   0   8        900.06        836.65        41.79 o                         
 -10   0   8      10267.05      10115.99       182.56 o                         
  -8   0   8       7321.63       7434.37       359.81 o                         
  -6   0   8       4107.25       4311.38        89.34 o                         
  -4   0   8       5549.64       5753.44        86.07 o                         
  -2   0   8      68435.18      69017.86       447.73 o                         
   0   0   8       6070.48       6033.04        46.31 o                         
   2   0   8       3681.36       3722.68        38.18 o                         
   4   0   8      61614.15      62764.12       432.14 o                         
   6   0   8       2836.56       2679.31        53.01 o                         
   8   0   8       2866.85       2753.28        83.24 o                         
 -14   1   8         27.05        -15.27        39.11 o                         
 -13   1   8         41.33         42.34        21.33 o                         
 -12   1   8      30409.68      30644.88       320.02 o                         
 -11   1   8        348.80        310.91        17.93 o                         
 -10   1   8       8808.78       8556.74        92.00 o                         
  -9   1   8          2.12        -10.93        11.64 o                         
  -8   1   8        871.37        859.74        24.55 o                         
  -7   1   8          1.60         31.65        12.82 o                         
  -6   1   8      52430.64      52502.73       844.52 o                         
  -5   1   8        412.17        441.17        18.15 o                         
  -4   1   8       5586.34       5658.92        43.70 o                         
  -3   1   8        274.98        311.20         6.60 o                         
  -2   1   8       2066.35       1962.62        15.89 o                         
  -1   1   8       1034.80       1035.22        11.47 o                         
   0   1   8      38785.55      39309.15       170.09 o                         
   1   1   8        938.29        904.72        12.78 o                         
   2   1   8       4431.19       4482.99        30.96 o                         
   3   1   8         79.82         87.06         8.17 o                         
   4   1   8        346.52        272.56        12.75 o                         
   5   1   8         80.01         66.81        11.98 o                         
   6   1   8      11308.37      11194.21        94.08 o                         
   7   1   8        375.89        380.41        20.88 o                         
   8   1   8       7714.51       7754.88        90.52 o                         
   9   1   8         42.68          6.72        20.59 o                         
 -14   2   8         50.66         17.28        42.57 o                         
 -13   2   8        276.42        244.62        25.98 o                         
 -12   2   8        969.77       1062.84        39.34 o                         
 -11   2   8        262.45        239.09        16.22 o                         
 -10   2   8       9035.74       9017.25        92.04 o                         
  -9   2   8        168.02        128.84        13.50 o                         
  -8   2   8      12758.82      12766.92       144.07 o                         
  -7   2   8        276.91        308.57        13.13 o                         
  -6   2   8       3521.73       3599.48        85.98 o                         
  -5   2   8        234.19        244.58        17.40 o                         
  -4   2   8       3779.36       3749.39        30.77 o                         
  -3   2   8       2150.77       2315.39        17.35 o                         
  -2   2   8      52726.91      53674.18       242.67 o                         
  -1   2   8       4230.74       4233.64        26.01 o                         
   0   2   8       5738.68       5929.34        43.21 o                         
   1   2   8        362.21        366.98         9.04 o                         
   2   2   8       1104.73       1127.92        14.60 o                         
   3   2   8        268.71        365.22        10.82 o                         
   4   2   8      35429.20      36049.80       198.32 o                         
   5   2   8       1304.27       1207.90        23.18 o                         
   6   2   8       2223.20       2227.49        36.22 o                         
   7   2   8         33.34         27.11        15.30 o                         
   8   2   8       2653.85       2588.69        49.47 o                         
   9   2   8       1541.87       1521.36        42.75 o                         
 -14   3   8          4.33        -24.48        40.38 o                         
 -13   3   8        370.67        395.51        26.94 o                         
 -12   3   8      22759.14      22829.65       242.78 o                         
 -11   3   8       3357.74       3329.99        54.89 o                         
 -10   3   8       6103.34       5950.62        76.74 o                         
  -9   3   8        248.90        253.19        20.24 o                         
  -8   3   8        945.73        969.18        27.96 o                         
  -7   3   8       1911.55       1960.10        36.03 o                         
  -6   3   8      41623.84      42480.60       433.70 o                         
  -5   3   8       3360.61       3406.30        32.64 o                         
  -4   3   8       4745.81       4726.49        43.63 o                         
  -3   3   8       1240.28       1234.30        12.63 o                         
  -2   3   8       2081.52       1995.33        16.95 o                         
  -1   3   8       5256.80       5349.96        30.90 o                         
   0   3   8      47901.73      48957.14       201.50 o                         
   1   3   8       1250.96       1275.53        14.84 o                         
   2   3   8       1093.73       1103.77        14.76 o                         
   3   3   8        936.64        996.63        15.66 o                         
   4   3   8        305.53        291.60        13.40 o                         
   5   3   8       1183.70       1163.13        24.60 o                         
   6   3   8       8292.21       8377.43        78.37 o                         
   7   3   8        710.95        714.80        25.00 o                         
   8   3   8       8388.83       8235.49        94.56 o                         
   9   3   8       1049.86       1051.77        37.69 o                         
 -14   4   8        602.69        640.32        51.34 o                         
 -13   4   8       1205.89       1158.30        45.96 o                         
 -12   4   8        364.28        368.11        24.44 o                         
 -11   4   8        790.14        746.99        25.30 o                         
 -10   4   8       8618.91       8809.98       102.53 o                         
  -9   4   8         68.87         68.80        14.71 o                         
  -8   4   8       8479.00       8412.41       106.14 o                         
  -7   4   8       9229.40       8946.48       108.13 o                         
  -6   4   8       3417.84       3513.31        45.88 o                         
  -5   4   8       1098.69       1105.07        16.66 o                         
  -4   4   8       4082.51       4055.83        32.38 o                         
  -3   4   8       2390.59       2454.11        18.81 o                         
  -2   4   8      37397.75      38053.29       181.76 o                         
  -1   4   8      12469.07      12626.77        65.52 o                         
   0   4   8       7513.19       7420.97        39.95 o                         
   1   4   8        723.07        753.95        11.65 o                         
   2   4   8        511.93        528.81        11.31 o                         
   3   4   8       6851.01       7219.93        46.94 o                         
   4   4   8      20728.57      21103.84       131.25 o                         
   5   4   8       4372.10       4400.46        47.64 o                         
   6   4   8       1599.52       1619.00        32.78 o                         
   7   4   8        215.98        200.57        19.24 o                         
   8   4   8       2979.59       2822.38        52.15 o                         
   9   4   8       5680.67       5690.09        85.00 o                         
 -14   5   8         25.45        -15.50        30.47 o                         
 -13   5   8        580.08        594.95        31.14 o                         
 -12   5   8      11049.57      10993.74       136.62 o                         
 -11   5   8      10575.10      10636.75       137.22 o                         
 -10   5   8       7198.90       7192.84        94.37 o                         
  -9   5   8        360.59        363.62        15.86 o                         
  -8   5   8        845.25        906.46        23.07 o                         
  -7   5   8      12557.61      12557.62       131.73 o                         
  -6   5   8      31732.96      32456.62       229.45 o                         
  -5   5   8      16715.29      16611.86       115.14 o                         
  -4   5   8       9271.64       9057.48        63.76 o                         
  -3   5   8       2169.33       2214.25        18.62 o                         
  -2   5   8       1958.29       1981.82        19.00 o                         
  -1   5   8      12910.10      13078.31        69.15 o                         
   0   5   8      40877.15      41825.93       189.32 o                         
   1   5   8        221.07        240.41         8.58 o                         
   2   5   8        278.76        280.89         9.74 o                         
   3   5   8       4892.48       4853.39        37.42 o                         
   4   5   8        255.28        256.01        14.50 o                         
   5   5   8       4038.90       4022.96        46.38 o                         
   6   5   8       6917.06       6870.83        71.24 o                         
   7   5   8       1012.80       1005.91        29.44 o                         
   8   5   8       4467.76       4392.37        67.19 o                         
   9   5   8       4010.24       3969.06        70.48 o                         
 -13   6   8       1648.54       1547.18        46.66 o                         
 -12   6   8         30.67         42.33        16.77 o                         
 -11   6   8       1808.33       1897.62        32.93 o                         
 -10   6   8       5524.03       5615.54        62.10 o                         
  -9   6   8        368.19        389.47        16.89 o                         
  -8   6   8        412.71        442.41        17.44 o                         
  -7   6   8      15806.12      15359.32       130.02 o                         
  -6   6   8       1326.37       1356.63        30.36 o                         
  -5   6   8       1909.73       1872.87        22.56 o                         
  -4   6   8       5667.47       5635.50        36.89 o                         
  -3   6   8       1586.26       1625.73        16.95 o                         
  -2   6   8      16847.79      17005.40        85.37 o                         
  -1   6   8      29140.51      29152.03       148.79 o                         
   0   6   8       5386.93       5302.76        33.33 o                         
   1   6   8        406.25        422.05        10.62 o                         
   2   6   8        519.64        507.09        12.26 o                         
   3   6   8      18966.95      18744.18       109.03 o                         
   4   6   8      17086.08      17198.01       115.47 o                         
   5   6   8       8053.07       8037.70        74.17 o                         
   6   6   8       3105.71       3001.80        45.04 o                         
   7   6   8        459.79        401.05        23.62 o                         
   8   6   8       1986.78       2049.67        49.96 o                         
   9   6   8       8831.90       8627.37       110.98 o                         
 -13   7   8       1379.87       1470.27        41.99 o                         
 -12   7   8       6204.76       6308.55        92.61 o                         
 -11   7   8      16086.17      16088.24       174.06 o                         
 -10   7   8       5648.77       5654.05        83.84 o                         
  -9   7   8         65.47         74.71        12.77 o                         
  -8   7   8        580.79        594.33        17.15 o                         
  -7   7   8       8875.54       8789.48        94.34 o                         
  -6   7   8      14446.08      14179.04       102.92 o                         
  -5   7   8      16480.20      16572.94       105.12 o                         
  -4   7   8       9063.34       9208.85        56.74 o                         
  -3   7   8       2552.35       2581.40        22.49 o                         
  -2   7   8       1937.77       1885.32        18.05 o                         
  -1   7   8      15015.23      14836.29        79.49 o                         
   0   7   8      14085.00      14456.79        75.16 o                         
   1   7   8       1391.35       1458.73        19.56 o                         
   2   7   8       1059.90       1131.80        17.31 o                         
   3   7   8       5012.32       4808.73        44.40 o                         
   4   7   8        397.57        431.01        17.25 o                         
   5   7   8       5261.05       5178.59        56.50 o                         
   6   7   8       7535.17       7264.66        76.89 o                         
   7   7   8        354.67        361.52        24.38 o                         
   8   7   8         76.10         98.63        23.76 o                         
   9   7   8       3816.61       3846.82        70.62 o                         
 -13   8   8       2969.04       2926.04        79.79 o                         
 -12   8   8         15.17        -19.24        19.59 o                         
 -11   8   8       2526.28       2618.70        44.29 o                         
 -10   8   8       2121.54       2226.93        37.72 o                         
  -9   8   8        703.63        710.00        23.06 o                         
  -8   8   8        155.32        166.15        14.31 o                         
  -7   8   8       6322.14       6340.22        59.35 o                         
  -6   8   8        208.24        246.02        11.28 o                         
  -5   8   8       1257.69       1270.57        16.82 o                         
  -4   8   8       2821.32       2919.89        25.86 o                         
  -3   8   8       2619.49       2572.39        23.45 o                         
  -2   8   8       4722.69       4729.16        32.26 o                         
  -1   8   8      17213.67      17128.24        91.45 o                         
   0   8   8       1872.72       1880.16        20.10 o                         
   1   8   8        457.24        471.60        12.37 o                         
   2   8   8          0.93          0.51         9.29 o                         
   3   8   8       6186.25       6119.58        53.61 o                         
   4   8   8       5353.33       5273.37        53.38 o                         
   5   8   8      10771.67      10751.51        94.54 o                         
   6   8   8       3140.26       2961.35        45.61 o                         
   7   8   8        399.49        380.24        25.33 o                         
   8   8   8        667.70        722.32        34.73 o                         
 -13   9   8       1517.25       1583.61        60.31 o                         
 -12   9   8       2359.80       2340.31        54.11 o                         
 -11   9   8      12979.58      12906.52       138.15 o                         
 -10   9   8       3778.86       3631.81        53.69 o                         
  -9   9   8        282.94        255.92        18.42 o                         
  -8   9   8        368.73        353.37        18.30 o                         
  -7   9   8       2287.14       2341.71        31.24 o                         
  -6   9   8       5107.16       5158.68        48.77 o                         
  -5   9   8       8891.20       9008.28        59.74 o                         
  -4   9   8       7497.56       7530.03        50.80 o                         
  -3   9   8       1576.63       1597.69        19.98 o                         
  -2   9   8       1448.65       1463.02        17.75 o                         
  -1   9   8       8951.00       8858.42        56.71 o                         
   0   9   8       8380.95       8570.00        53.81 o                         
   1   9   8       2933.12       2966.52        30.21 o                         
   2   9   8       2335.61       2372.42        30.75 o                         
   3   9   8       1673.07       1664.93        28.26 o                         
   4   9   8        644.04        644.27        22.55 o                         
   5   9   8       4837.72       4710.34        57.70 o                         
   6   9   8       3887.37       3857.63        57.52 o                         
   7   9   8        322.33        301.80        26.06 o                         
   8   9   8         60.62         73.56        23.63 o                         
 -12  10   8         65.95         76.74        25.79 o                         
 -11  10   8       1604.72       1696.94        43.51 o                         
 -10  10   8       1090.87       1161.36        40.00 o                         
  -9  10   8        681.93        670.99        25.08 o                         
  -8  10   8        257.14        266.07        19.38 o                         
  -7  10   8       4683.06       4589.91        51.50 o                         
  -6  10   8         47.70         41.27        10.68 o                         
  -5  10   8       1028.26       1063.33        17.60 o                         
  -4  10   8        526.84        578.68        13.95 o                         
  -3  10   8        367.75        357.22        12.28 o                         
  -2  10   8        500.87        509.41        13.03 o                         
  -1  10   8      11307.62      11127.10        72.36 o                         
   0  10   8       2208.60       2125.35        24.73 o                         
   1  10   8       1500.11       1430.04        25.22 o                         
   2  10   8         73.54         86.38        13.94 o                         
   3  10   8       2299.71       2427.92        37.33 o                         
   4  10   8        971.77        911.77        26.29 o                         
   5  10   8      10621.70      10580.58       102.81 o                         
   6  10   8       1862.92       1848.92        41.28 o                         
   7  10   8        379.84        392.91        29.82 o                         
   8  10   8        378.58        329.65        30.72 o                         
 -12  11   8        751.44        791.05        44.75 o                         
 -11  11   8       9864.08       9854.18       130.52 o                         
 -10  11   8       1543.45       1485.24        39.10 o                         
  -9  11   8        158.81        116.74        21.35 o                         
  -8  11   8       1077.17       1103.59        28.90 o                         
  -7  11   8       4047.88       4104.69        45.30 o                         
  -6  11   8       1149.21       1235.20        23.34 o                         
  -5  11   8      20197.07      19887.93       129.64 o                         
  -4  11   8       4913.19       4813.97        43.07 o                         
  -3  11   8        208.97        204.60        12.31 o                         
  -2  11   8       1437.54       1434.47        23.28 o                         
  -1  11   8       9636.63       9510.34        70.61 o                         
   0  11   8       2846.36       2925.36        34.85 o                         
   1  11   8       5338.13       5355.71        53.25 o                         
   2  11   8       1388.24       1362.07        28.03 o                         
   3  11   8       1667.35       1722.76        32.43 o                         
   4  11   8        303.05        302.52        21.51 o                         
   5  11   8       4743.28       4622.27        64.06 o                         
   6  11   8       1731.25       1876.22        43.81 o                         
   7  11   8        277.71        340.68        29.21 o                         
 -12  12   8        341.83        380.15        45.06 o                         
 -11  12   8       1344.75       1422.05        47.35 o                         
 -10  12   8         22.22         28.71        22.12 o                         
  -9  12   8       1773.97       1695.24        42.73 o                         
  -8  12   8          5.19        -20.38        13.58 o                         
  -7  12   8       6605.23       6385.05        65.12 o                         
  -6  12   8          1.21        -14.65        11.43 o                         
  -5  12   8       1574.77       1605.65        26.32 o                         
  -4  12   8         56.62         67.46        12.56 o                         
  -3  12   8        253.00        273.62        16.24 o                         
  -2  12   8        413.73        421.16        16.91 o                         
  -1  12   8      16491.38      16120.63       122.99 o                         
   0  12   8       1238.12       1230.77        25.76 o                         
   1  12   8        909.00        920.41        25.56 o                         
   2  12   8       1007.74       1095.39        27.15 o                         
   3  12   8       4420.74       4590.11        59.37 o                         
   4  12   8         24.37         14.55        17.45 o                         
   5  12   8       8619.04       8583.50       100.54 o                         
   6  12   8       2396.51       2382.36        54.87 o                         
   7  12   8        221.95        237.53        30.24 o                         
 -11  13   8      11242.84      11180.79       235.77 o                         
 -10  13   8        472.94        521.04        33.76 o                         
  -9  13   8          0.02          8.47        20.45 o                         
  -8  13   8       1648.71       1607.22        33.48 o                         
  -7  13   8       5953.58       5997.11        68.62 o                         
  -6  13   8         11.09         19.44        13.73 o                         
  -5  13   8      18645.26      18179.81       133.29 o                         
  -4  13   8       2163.71       2136.88        35.44 o                         
  -3  13   8        165.79        183.49        16.58 o                         
  -2  13   8       1682.09       1646.84        32.59 o                         
  -1  13   8       9979.58       9894.63        99.16 o                         
   0  13   8         24.69         39.48        15.67 o                         
   1  13   8       6958.19       7070.33        79.48 o                         
   2  13   8       1316.90       1244.92        32.30 o                         
   3  13   8        772.77        785.78        29.49 o                         
   4  13   8        115.30        101.33        20.11 o                         
   5  13   8       3819.30       3813.60        65.67 o                         
   6  13   8        678.31        681.64        36.96 o                         
 -11  14   8       1410.84       1372.07        85.69 o                         
 -10  14   8        594.11        678.58        45.94 o                         
  -9  14   8       2142.57       2151.31        47.96 o                         
  -8  14   8        282.14        291.10        24.27 o                         
  -7  14   8       3729.87       3749.57        59.60 o                         
  -6  14   8          0.02         -7.60        15.22 o                         
  -5  14   8       1050.35       1096.29        27.49 o                         
  -4  14   8        542.70        565.65        23.66 o                         
  -3  14   8         81.96         62.94        16.80 o                         
  -2  14   8         57.31         19.43        16.59 o                         
  -1  14   8      13409.22      13176.06       122.68 o                         
   0  14   8        523.47        550.15        26.66 o                         
   1  14   8        139.02        135.56        21.01 o                         
   2  14   8       1030.88       1061.72        42.23 o                         
   3  14   8       1778.27       1762.41        43.93 o                         
   4  14   8          1.95        -29.26        21.31 o                         
   5  14   8       6621.93       6470.08        95.66 o                         
   6  14   8       1396.10       1314.35        48.58 o                         
 -10  15   8        335.12        288.76        46.07 o                         
  -9  15   8        235.85        250.05        27.54 o                         
  -8  15   8       1180.35       1215.65        55.23 o                         
  -7  15   8       1797.43       1821.28        45.20 o                         
  -6  15   8         66.36         43.41        18.60 o                         
  -5  15   8      11214.94      10968.34       118.53 o                         
  -4  15   8       1312.42       1371.29        36.64 o                         
  -3  15   8         72.28         89.63        19.37 o                         
  -2  15   8       1880.09       1921.60        41.85 o                         
  -1  15   8       7872.06       7726.05        94.88 o                         
   0  15   8         36.03         12.24        19.23 o                         
   1  15   8       7533.63       7604.38        91.78 o                         
   2  15   8       1015.01       1038.88        37.02 o                         
   3  15   8        113.58         78.47        25.51 o                         
   4  15   8        154.41        151.51        30.76 o                         
   5  15   8       3452.39       3362.66        75.66 o                         
  -9  16   8       2246.20       2249.81        62.47 o                         
  -8  16   8        102.75        147.35        28.63 o                         
  -7  16   8        840.42        860.27        42.01 o                         
  -6  16   8         74.05         38.57        24.46 o                         
  -5  16   8        430.94        436.88        29.79 o                         
  -4  16   8       1533.71       1583.60        44.88 o                         
  -3  16   8         39.15         34.08        20.90 o                         
  -2  16   8         55.77         37.78        22.01 o                         
  -1  16   8       7697.50       7613.36       100.50 o                         
   0  16   8        253.61        267.69        28.87 o                         
   1  16   8         29.85         36.97        24.03 o                         
   2  16   8        712.36        740.12        36.60 o                         
   3  16   8        928.26        917.49        45.55 o                         
   4  16   8        337.78        295.86        36.13 o                         
  -8  17   8       1206.72       1191.01        74.57 o                         
  -7  17   8       1398.51       1400.42        56.35 o                         
  -6  17   8        188.21        180.21        32.98 o                         
  -5  17   8      10484.53      10526.58       150.63 o                         
  -4  17   8        125.36         94.89        26.16 o                         
  -3  17   8        362.21        359.49        28.62 o                         
  -2  17   8       1273.07       1285.83        44.24 o                         
  -1  17   8       4935.28       4946.23        84.90 o                         
   0  17   8        346.38        317.95        35.83 o                         
   1  17   8       5171.55       5161.69        95.11 o                         
   2  17   8        524.57        514.37        43.56 o                         
   3  17   8          9.50         10.00        29.76 o                         
   4  17   8        294.31        223.10        41.66 o                         
  -7  18   8        535.97        444.11        60.47 o                         
  -6  18   8        229.94        179.36        37.97 o                         
  -5  18   8        282.86        324.71        36.87 o                         
  -4  18   8       2025.50       2046.55        53.04 o                         
  -3  18   8         41.94         35.06        25.65 o                         
  -2  18   8        174.60        125.47        29.13 o                         
  -1  18   8       3550.29       3496.82        80.09 o                         
   0  18   8         57.31         39.08        31.61 o                         
   1  18   8          7.56         16.44        31.97 o                         
   2  18   8       1487.42       1388.45        64.36 o                         
  -6  19   8        505.64        314.05        56.98 o                         
  -5  19   8       6882.15       7135.10       154.87 o                         
  -4  19   8          7.16         57.09        35.83 o                         
  -3  19   8        589.78        641.69        41.54 o                         
  -2  19   8        688.65        691.71        47.48 o                         
  -1  19   8       3169.79       3216.71        86.92 o                         
   0  19   8       1544.76       1637.44        81.66 o                         
   1  19   8       2316.94       2296.60        84.65 o                         
 -13   0   9       1286.36       1202.95        60.47 o                         
 -11   0   9        899.04        881.58        45.29 o                         
  -9   0   9      22779.07      20824.57       614.97 o                         
  -7   0   9        849.13        874.89        57.04 o                         
  -5   0   9       2397.69       2559.71        55.52 o                         
  -3   0   9      51554.03      52912.80       353.83 o                         
  -1   0   9          1.04        -11.03         7.36 o                         
   1   0   9      34201.11      34432.41       226.72 o                         
   3   0   9      26491.36      25924.19       197.46 o                         
   5   0   9          4.32          5.81        17.78 o                         
   7   0   9      20357.17      19659.97       222.22 o                         
   9   0   9       9154.05       9147.49       170.54 o                         
 -14   1   9          8.39          5.50        54.88 o                         
 -13   1   9      19207.16      18814.59       302.99 o                         
 -12   1   9         43.89         12.14        14.98 o                         
 -11   1   9         64.17         66.90        15.42 o                         
 -10   1   9         13.17          3.46        12.97 o                         
  -9   1   9      15812.51      15505.74       302.47 o                         
  -8   1   9       1001.32        976.78        38.71 o                         
  -7   1   9      32444.25      32029.94       439.82 o                         
  -6   1   9        602.30        605.40        19.16 o                         
  -5   1   9        334.96        380.38        12.60 o                         
  -4   1   9          0.02          3.04         5.23 o                         
  -3   1   9      24094.48      24539.85       120.18 o                         
  -2   1   9       1679.33       1681.62        16.45 o                         
  -1   1   9      12186.99      12588.92        65.65 o                         
   0   1   9        580.34        633.82         9.72 o                         
   1   1   9       7581.22       7533.86        44.54 o                         
   2   1   9          1.80        -10.42         7.44 o                         
   3   1   9       9015.29       8792.19        57.66 o                         
   4   1   9        301.10        272.98        14.50 o                         
   5   1   9        248.51        227.08        16.37 o                         
   6   1   9        168.09        183.46        18.18 o                         
   7   1   9       8400.27       8289.15        86.40 o                         
   8   1   9          6.06        -16.35        22.10 o                         
   9   1   9       1409.18       1460.06        47.86 o                         
 -14   2   9          2.01        -53.12        53.81 o                         
 -13   2   9       1222.46       1170.62       110.65 o                         
 -12   2   9        368.68        332.83        23.15 o                         
 -11   2   9        180.48        191.43        16.58 o                         
 -10   2   9         58.52         47.55        12.62 o                         
  -9   2   9      18856.70      18359.29       461.41 o                         
  -8   2   9        214.41        212.58        18.38 o                         
  -7   2   9        645.08        684.32        25.10 o                         
  -6   2   9        792.05        832.48        26.84 o                         
  -5   2   9       2788.20       2882.16        30.15 o                         
  -4   2   9       1355.58       1378.15        14.88 o                         
  -3   2   9      41590.00      41707.11       199.05 o                         
  -2   2   9       1022.89       1036.69        13.36 o                         
  -1   2   9          1.35         -7.58         5.74 o                         
   0   2   9        792.50        852.99        12.19 o                         
   1   2   9      30233.48      30692.76       142.69 o                         
   2   2   9       2997.51       3028.09        25.97 o                         
   3   2   9      25182.04      25401.42       143.67 o                         
   4   2   9        166.64        171.66        14.05 o                         
   5   2   9         26.56         52.02        13.84 o                         
   6   2   9          0.19         -6.46        14.23 o                         
   7   2   9      19627.84      19388.99       163.98 o                         
   8   2   9       2272.63       2282.64        54.73 o                         
   9   2   9       7558.39       7536.85       106.88 o                         
 -14   3   9       1330.04       1177.19       170.33 o                         
 -13   3   9      16737.71      16203.55       224.95 o                         
 -12   3   9        579.55        498.97        24.24 o                         
 -11   3   9         12.32         13.74        13.11 o                         
 -10   3   9         55.16         53.33        17.93 o                         
  -9   3   9      13904.23      14225.42       196.39 o                         
  -8   3   9       3266.90       3261.23        60.27 o                         
  -7   3   9      11152.13      11029.24       128.77 o                         
  -6   3   9        390.84        408.58        16.49 o                         
  -5   3   9        521.98        517.03        13.35 o                         
  -4   3   9          0.12         -3.84         5.65 o                         
  -3   3   9      20042.51      19480.67        99.01 o                         
  -2   3   9       8403.92       8507.92        50.05 o                         
  -1   3   9       4920.27       5023.39        32.65 o                         
   0   3   9        718.59        753.83        11.29 o                         
   1   3   9       7675.73       7612.49        43.99 o                         
   2   3   9          2.02          2.23         7.94 o                         
   3   3   9       6272.07       6226.83        51.53 o                         
   4   3   9       2740.88       2689.11        34.97 o                         
   5   3   9         28.35         23.69        13.78 o                         
   6   3   9        407.44        463.24        22.05 o                         
   7   3   9       7542.78       7307.23        82.07 o                         
   8   3   9          8.61        -16.06        21.71 o                         
   9   3   9       1093.10       1167.63        44.19 o                         
 -14   4   9        393.30        318.17       109.37 o                         
 -13   4   9        927.10        893.60        71.06 o                         
 -12   4   9       2865.35       2922.90        58.07 o                         
 -11   4   9          4.60         -3.79        15.26 o                         
 -10   4   9        713.24        688.71        24.28 o                         
  -9   4   9      14112.04      13543.51       236.94 o                         
  -8   4   9        250.42        256.26        22.31 o                         
  -7   4   9         22.42         36.13        16.33 o                         
  -6   4   9        594.32        632.53        18.07 o                         
  -5   4   9       6025.19       6004.86        46.42 o                         
  -4   4   9       6332.77       6125.99        42.94 o                         
  -3   4   9      36425.16      35329.92       183.99 o                         
  -2   4   9       1211.12       1228.24        14.45 o                         
  -1   4   9          4.60          2.91         5.80 o                         
   0   4   9        224.77        219.59         8.09 o                         
   1   4   9      28337.09      28700.83       131.30 o                         
   2   4   9       7300.03       7447.54        49.43 o                         
   3   4   9      14665.42      14731.18       102.39 o                         
   4   4   9        984.57       1013.89        22.89 o                         
   5   4   9         66.49         49.54        14.58 o                         
   6   4   9         36.74         34.41        16.00 o                         
   7   4   9      15706.71      15797.65       144.80 o                         
   8   4   9       6043.54       6056.58        91.18 o                         
 -13   5   9      11114.75      11011.92       186.71 o                         
 -12   5   9       2858.20       2838.01       109.96 o                         
 -11   5   9        130.07        137.36        19.71 o                         
 -10   5   9         26.44         59.77        18.41 o                         
  -9   5   9       9178.11       9361.79       138.17 o                         
  -8   5   9       8666.44       8823.28       145.26 o                         
  -7   5   9       4730.44       4731.50        56.24 o                         
  -6   5   9         72.91         67.92         9.22 o                         
  -5   5   9        474.12        496.50        12.13 o                         
  -4   5   9          7.51          8.57         6.18 o                         
  -3   5   9      16037.93      15690.72        85.61 o                         
  -2   5   9      16596.61      16945.67        92.76 o                         
  -1   5   9       1752.29       1684.81        17.73 o                         
   0   5   9       3106.39       3106.13        27.17 o                         
   1   5   9       7574.79       7408.77        45.91 o                         
   2   5   9          0.18        -10.13         8.23 o                         
   3   5   9       1810.96       1724.80        27.91 o                         
   4   5   9       3583.13       3697.49        43.19 o                         
   5   5   9       1397.67       1460.10        33.91 o                         
   6   5   9       1831.35       1865.87        37.40 o                         
   7   5   9       5514.52       5500.02        73.65 o                         
   8   5   9          1.16        -33.51        22.34 o                         
 -13   6   9        383.68        404.61        28.23 o                         
 -12   6   9       5104.00       5136.34        78.58 o                         
 -11   6   9        512.89        490.67        28.06 o                         
 -10   6   9       3046.74       2952.87        56.70 o                         
  -9   6   9       9854.44       9812.60       123.19 o                         
  -8   6   9       1638.04       1714.02        29.65 o                         
  -7   6   9        127.38        132.05        11.63 o                         
  -6   6   9       1584.48       1588.00        23.01 o                         
  -5   6   9      10821.66      10879.91        73.67 o                         
  -4   6   9      13054.81      12975.35        73.64 o                         
  -3   6   9      22355.94      22125.11       121.98 o                         
  -2   6   9       2522.20       2474.46        22.87 o                         
  -1   6   9        535.16        538.53        11.12 o                         
   0   6   9        186.00        175.64         9.18 o                         
   1   6   9      16641.02      16790.64        93.50 o                         
   2   6   9      19112.70      19223.04       113.98 o                         
   3   6   9       4840.92       4788.60        46.51 o                         
   4   6   9        436.91        451.68        18.85 o                         
   5   6   9         58.35         37.53        15.58 o                         
   6   6   9        351.02        350.45        21.77 o                         
   7   6   9       8048.21       7713.28        96.53 o                         
   8   6   9       8123.39       8154.84       111.12 o                         
 -13   7   9       5339.63       5206.44       128.90 o                         
 -12   7   9       2164.33       2100.93        50.69 o                         
 -11   7   9         27.93         22.00        15.76 o                         
 -10   7   9          2.04         29.24        16.67 o                         
  -9   7   9       6092.26       6168.10        87.82 o                         
  -8   7   9      18719.26      18946.39       182.86 o                         
  -7   7   9       1129.52       1190.44        21.31 o                         
  -6   7   9       1001.15        957.65        18.98 o                         
  -5   7   9        578.91        612.64        14.69 o                         
  -4   7   9          0.04         11.50         6.95 o                         
  -3   7   9       5716.96       5800.00        39.69 o                         
  -2   7   9      20361.52      20719.89       108.33 o                         
  -1   7   9         32.98         32.50         8.18 o                         
   0   7   9       3799.18       3630.21        30.18 o                         
   1   7   9       1754.82       1721.84        22.85 o                         
   2   7   9          8.60        -15.24        10.76 o                         
   3   7   9        224.74        253.89        15.59 o                         
   4   7   9       4202.22       4138.88        47.82 o                         
   5   7   9       2903.01       2992.13        44.74 o                         
   6   7   9       5134.60       5238.80        64.36 o                         
   7   7   9       2097.32       2026.84        49.63 o                         
   8   7   9         33.23         35.09        27.47 o                         
 -13   8   9         25.62          6.89        28.29 o                         
 -12   8   9       2518.86       2567.16        51.04 o                         
 -11   8   9       2693.80       2585.70        63.15 o                         
 -10   8   9       4957.42       4893.60        67.87 o                         
  -9   8   9       6266.75       6238.50        77.46 o                         
  -8   8   9       1913.54       1928.52        47.08 o                         
  -7   8   9         54.62         49.57        12.02 o                         
  -6   8   9       2916.44       2870.54        34.85 o                         
  -5   8   9       8156.44       8264.26        56.97 o                         
  -4   8   9      11332.40      11420.67        73.23 o                         
  -3   8   9       6724.22       6745.92        46.37 o                         
  -2   8   9       2067.21       2099.50        21.83 o                         
  -1   8   9        845.67        840.89        15.71 o                         
   0   8   9          3.08        -12.47         8.31 o                         
   1   8   9      10501.40      10463.42        76.71 o                         
   2   8   9      21353.47      21514.21       145.65 o                         
   3   8   9       1648.44       1610.10        28.10 o                         
   4   8   9        338.54        363.37        18.85 o                         
   5   8   9        268.17        261.59        19.71 o                         
   6   8   9        532.09        533.54        27.21 o                         
   7   8   9       3616.44       3593.84        65.74 o                         
   8   8   9      12554.55      12657.93       151.03 o                         
 -13   9   9       2194.62       2174.30        61.85 o                         
 -12   9   9        621.30        610.59        30.60 o                         
 -11   9   9         59.39         45.57        18.87 o                         
 -10   9   9         11.94         18.55        14.92 o                         
  -9   9   9       5260.96       5278.89        71.08 o                         
  -8   9   9      17876.44      17589.30       169.92 o                         
  -7   9   9        458.13        484.82        18.39 o                         
  -6   9   9        704.83        694.07        16.83 o                         
  -5   9   9        109.64        101.46         9.98 o                         
  -4   9   9          3.36         11.45         8.36 o                         
  -3   9   9       1621.22       1692.01        26.02 o                         
  -2   9   9      14548.68      14812.30        92.21 o                         
  -1   9   9       1071.69       1042.68        19.07 o                         
   0   9   9        616.13        597.26        15.74 o                         
   1   9   9       1336.18       1290.63        23.16 o                         
   2   9   9        127.75        121.85        14.28 o                         
   3   9   9         38.03         42.12        13.74 o                         
   4   9   9       4443.77       4396.18        51.93 o                         
   5   9   9       2383.21       2413.99        41.68 o                         
   6   9   9       5593.93       5371.39        77.07 o                         
   7   9   9        606.29        588.88        34.85 o                         
 -12  10   9       2300.20       2491.63        64.00 o                         
 -11  10   9       1962.16       1898.62        45.11 o                         
 -10  10   9       3971.43       3909.16        60.36 o                         
  -9  10   9       3523.49       3427.12        57.25 o                         
  -8  10   9       1045.63       1081.02        29.26 o                         
  -7  10   9        412.87        389.33        20.00 o                         
  -6  10   9       1377.48       1366.76        25.04 o                         
  -5  10   9       3146.78       3178.22        35.55 o                         
  -4  10   9      14268.76      14259.58       101.67 o                         
  -3  10   9       3195.07       3082.81        33.37 o                         
  -2  10   9       1402.41       1430.65        23.87 o                         
  -1  10   9        864.53        887.44        19.68 o                         
   0  10   9         22.12         12.37        13.04 o                         
   1  10   9      12910.10      12732.02       105.72 o                         
   2  10   9      22366.49      22378.57       161.05 o                         
   3  10   9        887.29        899.22        25.92 o                         
   4  10   9        157.31        158.12        19.10 o                         
   5  10   9        595.76        595.00        26.58 o                         
   6  10   9        979.25        901.20        35.34 o                         
   7  10   9       2697.50       2782.27        62.22 o                         
 -12  11   9       1520.12       1545.51        56.57 o                         
 -11  11   9        281.30        284.36        26.91 o                         
 -10  11   9          7.40         30.40        20.81 o                         
  -9  11   9       3069.95       3088.96        58.64 o                         
  -8  11   9      13958.11      14144.54       200.44 o                         
  -7  11   9          4.19        -21.82        14.54 o                         
  -6  11   9          1.02          4.03        11.91 o                         
  -5  11   9        281.56        297.50        13.32 o                         
  -4  11   9         17.02         48.25        12.56 o                         
  -3  11   9       1060.72       1061.92        23.25 o                         
  -2  11   9      14467.24      14542.87       111.53 o                         
  -1  11   9       1294.81       1293.19        26.54 o                         
   0  11   9       5162.91       5079.07        61.86 o                         
   1  11   9       1149.24       1188.01        30.69 o                         
   2  11   9        137.97        140.26        17.36 o                         
   3  11   9        110.32        157.36        19.59 o                         
   4  11   9       1054.61       1131.84        33.05 o                         
   5  11   9       1197.56       1188.59        39.30 o                         
   6  11   9       7695.69       7728.38       106.75 o                         
   7  11   9        466.72        450.83        34.39 o                         
 -11  12   9       1798.80       1794.27        51.49 o                         
 -10  12   9       5808.36       5618.99        86.44 o                         
  -9  12   9       1458.26       1358.24        38.56 o                         
  -8  12   9        612.59        657.81        29.45 o                         
  -7  12   9       1552.59       1559.16        37.25 o                         
  -6  12   9         66.67         26.96        12.97 o                         
  -5  12   9       2369.42       2417.03        33.57 o                         
  -4  12   9      22694.27      22381.24       169.50 o                         
  -3  12   9        960.40        941.55        24.11 o                         
  -2  12   9       1469.17       1448.04        29.70 o                         
  -1  12   9       2168.80       2127.88        39.35 o                         
   0  12   9       1794.20       1815.54        39.66 o                         
   1  12   9       3875.21       3920.46        55.62 o                         
   2  12   9      19488.16      19620.20       174.23 o                         
   3  12   9        123.38        131.15        21.94 o                         
   4  12   9          0.26         29.13        20.17 o                         
   5  12   9        820.65        873.73        37.56 o                         
   6  12   9       1164.20       1149.65        43.96 o                         
 -11  13   9        863.69        777.83        48.90 o                         
 -10  13   9        267.95        287.16        33.51 o                         
  -9  13   9        590.73        633.16        36.01 o                         
  -8  13   9       8534.92       8617.92       106.04 o                         
  -7  13   9        113.52         71.17        15.42 o                         
  -6  13   9       1548.29       1528.15        37.21 o                         
  -5  13   9        484.45        488.62        21.02 o                         
  -4  13   9        228.61        217.80        19.35 o                         
  -3  13   9        228.39        229.52        19.10 o                         
  -2  13   9       8373.32       8130.23        86.89 o                         
  -1  13   9        103.91        109.77        19.36 o                         
   0  13   9       9287.79       9286.30        98.70 o                         
   1  13   9          9.58         -4.15        18.37 o                         
   2  13   9         62.11         89.22        22.14 o                         
   3  13   9        433.70        458.65        27.54 o                         
   4  13   9         51.23         55.04        23.65 o                         
   5  13   9        373.26        407.31        33.78 o                         
   6  13   9       7044.75       7148.49       109.30 o                         
 -10  14   9      10452.69      10094.56       388.69 o                         
  -9  14   9         92.05         93.89        30.39 o                         
  -8  14   9        695.15        722.84        42.17 o                         
  -7  14   9       1248.94       1278.88        35.13 o                         
  -6  14   9        798.21        814.61        27.41 o                         
  -5  14   9       1227.49       1276.11        32.36 o                         
  -4  14   9      18080.52      18100.23       173.28 o                         
  -3  14   9        495.21        541.13        23.90 o                         
  -2  14   9        653.76        613.14        26.53 o                         
  -1  14   9       3425.21       3452.82        57.93 o                         
   0  14   9       2458.16       2573.81        51.45 o                         
   1  14   9        470.24        511.14        29.54 o                         
   2  14   9      10091.45      10128.55       115.99 o                         
   3  14   9          7.80        -28.32        22.13 o                         
   4  14   9         19.45          9.83        24.68 o                         
   5  14   9        938.18        980.68        43.47 o                         
  -9  15   9         86.03         84.01        29.51 o                         
  -8  15   9       6685.74       6999.62       113.68 o                         
  -7  15   9         65.65         77.59        24.05 o                         
  -6  15   9        798.35        850.97        32.68 o                         
  -5  15   9        806.90        802.96        31.71 o                         
  -4  15   9        338.80        337.47        27.60 o                         
  -3  15   9          5.78        -27.29        18.19 o                         
  -2  15   9       3744.61       3877.48        64.64 o                         
  -1  15   9         71.57         89.62        23.04 o                         
   0  15   9       5204.83       5199.78        82.97 o                         
   1  15   9        562.29        560.47        36.67 o                         
   2  15   9          6.76         11.37        24.95 o                         
   3  15   9        533.44        542.97        36.78 o                         
   4  15   9          3.45        -17.27        26.77 o                         
  -9  16   9        331.59        310.59        40.35 o                         
  -8  16   9        988.54       1050.53        47.27 o                         
  -7  16   9        825.05        878.76        48.14 o                         
  -6  16   9        218.37        171.14        31.58 o                         
  -5  16   9        169.73        168.64        43.40 o                         
  -4  16   9      11067.15      11621.06       152.36 o                         
  -3  16   9          0.56         -4.86        19.68 o                         
  -2  16   9        811.19        882.25        36.45 o                         
  -1  16   9       2926.71       2878.00        62.92 o                         
   0  16   9       1628.64       1644.58        55.00 o                         
   1  16   9         74.44         50.73        29.54 o                         
   2  16   9       9918.04       9819.44       147.16 o                         
   3  16   9         73.59         32.88        41.23 o                         
  -8  17   9       6983.93       7331.56       146.41 o                         
  -7  17   9        114.59         49.64        32.60 o                         
  -6  17   9          3.29         22.86        31.75 o                         
  -5  17   9       2061.76       2251.64        69.22 o                         
  -4  17   9        286.11        243.92        33.82 o                         
  -3  17   9        151.55        185.93        28.35 o                         
  -2  17   9       2517.59       2689.83        61.96 o                         
  -1  17   9        115.43        108.87        29.16 o                         
   0  17   9       2423.20       2353.25        67.51 o                         
   1  17   9       1216.94       1233.19        62.63 o                         
   2  17   9          0.05         24.30        36.99 o                         
  -6  18   9        365.35        395.52        46.30 o                         
  -5  18   9         49.13         51.55        31.82 o                         
  -4  18   9       7054.70       7298.30       128.69 o                         
  -3  18   9        636.14        686.92        38.62 o                         
  -2  18   9       1068.42       1104.16        63.38 o                         
  -1  18   9       1627.97       1585.26        61.98 o                         
   0  18   9       1957.74       2027.87        71.14 o                         
   1  18   9        312.46        357.57        44.29 o                         
  -4  19   9        188.45        232.48        46.79 o                         
  -3  19   9        280.53        356.14        42.00 o                         
  -2  19   9       1915.72       1904.83        67.32 o                         
  -1  19   9        145.85        165.84        40.09 o                         
 -14   0  10          0.13        -10.76        75.30 o                         
 -12   0  10       8736.78       8668.17       232.97 o                         
 -10   0  10       1748.42       2006.22        82.47 o                         
  -6   0  10      24271.25      24861.84       532.71 o                         
  -4   0  10        434.48        404.07        12.38 o                         
  -2   0  10       2499.29       2460.59        32.02 o                         
   0   0  10      20280.89      20227.03       135.98 o                         
   2   0  10       1759.93       1720.90        33.37 o                         
   4   0  10       2814.07       2662.00        51.98 o                         
   6   0  10       3203.14       3351.12        72.45 o                         
   8   0  10        286.51        241.80        40.33 o                         
 -14   1  10          3.39          2.60        51.24 o                         
 -13   1  10         50.45         20.29        27.98 o                         
 -12   1  10        145.10        110.89        17.76 o                         
 -11   1  10          4.65         -9.78        16.20 o                         
 -10   1  10       7245.78       7349.88       186.54 o                         
  -9   1  10       1038.92       1065.60        46.86 o                         
  -8   1  10       6313.42       6226.58       155.56 o                         
  -7   1  10         10.02          1.26        11.57 o                         
  -6   1  10         83.60         90.34         9.42 o                         
  -5   1  10          0.84        -11.36         7.57 o                         
  -4   1  10       1328.93       1269.69        14.67 o                         
  -3   1  10          6.38         16.79         5.99 o                         
  -2   1  10       9693.65       9729.55        57.40 o                         
  -1   1  10        697.19        734.95        12.21 o                         
   0   1  10        132.65        137.84         8.02 o                         
   1   1  10        541.75        537.79        13.11 o                         
   2   1  10       3949.32       3904.50        35.87 o                         
   3   1  10          1.54         -9.29        10.63 o                         
   4   1  10      12089.59      11670.16        93.89 o                         
   5   1  10         59.90         36.24        14.81 o                         
   6   1  10         50.97         35.72        16.84 o                         
   7   1  10          0.71         -5.67        20.50 o                         
   8   1  10        813.94        763.87        38.14 o                         
 -14   2  10         28.77        -46.36        51.24 o                         
 -13   2  10        210.87        244.39        37.78 o                         
 -12   2  10      12605.50      12448.35       159.13 o                         
 -11   2  10          9.78         -7.60        14.68 o                         
 -10   2  10       1333.16       1368.83        43.55 o                         
  -9   2  10        122.68        131.44        19.66 o                         
  -8   2  10       2940.69       2893.13        45.50 o                         
  -7   2  10         27.26         33.76        11.65 o                         
  -6   2  10      19869.76      19766.68       230.06 o                         
  -5   2  10         25.92         54.49         7.38 o                         
  -4   2  10        403.68        419.41         9.55 o                         
  -3   2  10         85.35         83.24         6.72 o                         
  -2   2  10       4163.60       4101.04        29.50 o                         
  -1   2  10       2120.34       2136.72        20.24 o                         
   0   2  10      20863.50      21135.08        99.34 o                         
   1   2  10       2928.78       2772.17        25.86 o                         
   2   2  10        586.84        567.78        15.48 o                         
   3   2  10         25.12         24.98        11.58 o                         
   4   2  10       2307.12       2213.64        35.46 o                         
   5   2  10          1.55         11.99        14.80 o                         
   6   2  10       3399.76       3505.79        52.63 o                         
   7   2  10         32.79         -3.75        20.73 o                         
   8   2  10        973.00        985.33        41.34 o                         
 -14   3  10         17.45        118.28        57.71 o                         
 -13   3  10         34.70         25.03        26.81 o                         
 -12   3  10        358.65        358.23        50.24 o                         
 -11   3  10         68.44         41.01        17.78 o                         
 -10   3  10       7542.47       7487.18       158.17 o                         
  -9   3  10        187.97        175.17        23.78 o                         
  -8   3  10       4963.34       4961.64        77.01 o                         
  -7   3  10         49.26         26.07        14.47 o                         
  -6   3  10          4.82          7.97        10.50 o                         
  -5   3  10        112.80        138.05         8.90 o                         
  -4   3  10       1430.34       1472.92        17.02 o                         
  -3   3  10         41.86         65.24         6.89 o                         
  -2   3  10      13902.60      13834.14        76.74 o                         
  -1   3  10        371.49        392.06        10.40 o                         
   0   3  10          1.07        -10.19         6.79 o                         
   1   3  10       1008.44       1036.28        17.50 o                         
   2   3  10        651.80        658.41        17.45 o                         
   3   3  10          2.94          6.75        11.57 o                         
   4   3  10      11661.17      11667.20        98.75 o                         
   5   3  10         30.77         17.46        14.91 o                         
   6   3  10         62.64         61.38        17.62 o                         
   7   3  10         40.67         21.14        20.61 o                         
   8   3  10       2795.04       2795.59        63.37 o                         
 -13   4  10         93.02         53.85        28.27 o                         
 -12   4  10      12407.10      12105.37       188.20 o                         
 -11   4  10        366.12        372.40        36.09 o                         
 -10   4  10       2254.08       2247.37       119.67 o                         
  -9   4  10        246.63        257.12        23.24 o                         
  -8   4  10       1706.96       1648.46        52.52 o                         
  -7   4  10       1035.82       1043.02        32.92 o                         
  -6   4  10      21670.50      21684.64       163.56 o                         
  -5   4  10         38.25         54.26         8.65 o                         
  -4   4  10       1464.87       1449.40        17.61 o                         
  -3   4  10        420.96        446.91        10.95 o                         
  -2   4  10       6162.76       6059.20        40.98 o                         
  -1   4  10        644.16        680.97        12.67 o                         
   0   4  10      28455.18      28761.86       145.03 o                         
   1   4  10        141.56        137.08        10.44 o                         
   2   4  10        311.44        328.39        14.22 o                         
   3   4  10        127.26        131.33        14.10 o                         
   4   4  10       2617.32       2508.30        39.02 o                         
   5   4  10        299.53        339.54        20.61 o                         
   6   4  10       3190.28       3268.15        51.37 o                         
   7   4  10         36.70         29.05        21.89 o                         
   8   4  10       2499.77       2457.64        59.99 o                         
 -13   5  10        614.20        521.68        39.27 o                         
 -12   5  10        393.11        335.66        29.78 o                         
 -11   5  10        668.60        633.62        30.24 o                         
 -10   5  10       9760.09       9703.37       268.95 o                         
  -9   5  10        939.78        867.28        51.59 o                         
  -8   5  10       2190.73       2117.18        63.94 o                         
  -7   5  10       1345.01       1351.70        33.90 o                         
  -6   5  10          0.10         30.01         9.64 o                         
  -5   5  10       1210.53       1188.63        17.45 o                         
  -4   5  10       3042.39       3062.79        27.22 o                         
  -3   5  10        524.91        540.02        11.42 o                         
  -2   5  10      15793.41      15822.55        87.11 o                         
  -1   5  10        278.93        280.98         9.90 o                         
   0   5  10        270.14        286.69        11.15 o                         
   1   5  10        159.16        172.27        10.93 o                         
   2   5  10        769.63        829.44        19.64 o                         
   3   5  10       1876.29       1857.73        30.26 o                         
   4   5  10      15296.30      15175.01       121.59 o                         
   5   5  10        145.24        135.24        18.02 o                         
   6   5  10        173.93        125.95        19.61 o                         
   7   5  10        186.59        171.85        27.65 o                         
   8   5  10       3113.13       3045.83        71.79 o                         
 -13   6  10        829.44        851.98        43.24 o                         
 -12   6  10       7080.01       6823.29       122.57 o                         
 -11   6  10       2243.90       2176.56        51.86 o                         
 -10   6  10       3333.98       3158.05        83.38 o                         
  -9   6  10        306.62        412.59        46.32 o                         
  -8   6  10       1944.49       1928.39        37.44 o                         
  -7   6  10       4166.41       4251.58        51.41 o                         
  -6   6  10      24042.33      23892.98       170.63 o                         
  -5   6  10       1844.09       1848.65        22.59 o                         
  -4   6  10       2144.82       2160.82        25.11 o                         
  -3   6  10        479.18        507.36        14.53 o                         
  -2   6  10       4243.99       4273.20        34.26 o                         
  -1   6  10       3015.26       3018.20        26.92 o                         
   0   6  10      32916.40      32930.59       196.80 o                         
   1   6  10       1355.05       1296.15        21.77 o                         
   2   6  10          4.50         -7.07        11.07 o                         
   3   6  10        325.45        315.55        16.79 o                         
   4   6  10       2836.19       2865.69        42.38 o                         
   5   6  10       1568.29       1496.55        34.90 o                         
   6   6  10       4973.95       4963.31        70.60 o                         
   7   6  10        398.58        360.75        29.66 o                         
 -13   7  10        602.36        554.29        42.34 o                         
 -12   7  10        145.45        177.49        25.08 o                         
 -11   7  10       2299.61       2311.96        47.58 o                         
 -10   7  10       8136.01       8245.53       115.31 o                         
  -9   7  10          8.91        -13.69        11.84 o                         
  -8   7  10       1682.38       1627.47        31.48 o                         
  -7   7  10       1907.56       1922.57        29.64 o                         
  -6   7  10        118.51        133.83        12.33 o                         
  -5   7  10       1734.50       1738.55        24.18 o                         
  -4   7  10       1968.39       1983.00        22.18 o                         
  -3   7  10       1324.37       1365.90        21.60 o                         
  -2   7  10       6771.97       6853.81        51.62 o                         
  -1   7  10       3365.80       3283.70        33.03 o                         
   0   7  10        708.66        711.84        18.13 o                         
   1   7  10        490.40        500.68        16.14 o                         
   2   7  10        602.19        575.46        18.24 o                         
   3   7  10       4679.59       4554.17        47.90 o                         
   4   7  10      11425.09      11078.74        99.04 o                         
   5   7  10        755.68        780.73        27.88 o                         
   6   7  10        711.92        746.36        32.63 o                         
   7   7  10        183.09        114.73        26.62 o                         
 -13   8  10       1342.08       1253.57        61.64 o                         
 -12   8  10       6258.46       6038.12        91.47 o                         
 -11   8  10       4382.73       4253.79        68.71 o                         
 -10   8  10       3087.09       3063.05        54.62 o                         
  -9   8  10        665.29        636.71        23.94 o                         
  -8   8  10       2633.27       2499.07        41.88 o                         
  -7   8  10       5190.34       5273.33        65.05 o                         
  -6   8  10      19177.08      19007.53       148.35 o                         
  -5   8  10       1665.68       1668.63        24.00 o                         
  -4   8  10       1714.71       1729.98        23.91 o                         
  -3   8  10        271.49        301.18        12.34 o                         
  -2   8  10       3557.30       3540.10        38.41 o                         
  -1   8  10       8097.80       7994.19        63.17 o                         
   0   8  10      25981.64      26203.26       177.55 o                         
   1   8  10       1243.72       1249.12        24.82 o                         
   2   8  10        334.39        332.56        17.13 o                         
   3   8  10        186.90        206.51        16.66 o                         
   4   8  10       2179.59       2077.19        38.11 o                         
   5   8  10       3261.72       3221.26        52.03 o                         
   6   8  10       5940.32       5853.18        81.95 o                         
   7   8  10          9.99         -7.83        23.66 o                         
 -12   9  10        345.22        380.71        27.59 o                         
 -11   9  10       3207.07       3126.04        53.58 o                         
 -10   9  10       7322.69       7346.47        96.46 o                         
  -9   9  10        591.67        552.27        25.47 o                         
  -8   9  10        358.78        339.29        22.58 o                         
  -7   9  10       2363.37       2310.81        37.14 o                         
  -6   9  10         39.62         35.48        14.52 o                         
  -5   9  10       2160.79       2176.50        28.14 o                         
  -4   9  10       2134.72       2156.80        29.43 o                         
  -3   9  10        633.03        682.21        18.00 o                         
  -2   9  10       4228.63       4258.60        44.30 o                         
  -1   9  10       5223.40       5167.94        51.73 o                         
   0   9  10        302.94        300.71        17.27 o                         
   1   9  10       2139.87       2083.59        35.19 o                         
   2   9  10        899.00        878.15        24.81 o                         
   3   9  10       4944.81       5002.76        56.93 o                         
   4   9  10       9818.33       9607.43        91.59 o                         
   5   9  10       1896.25       1849.66        41.06 o                         
   6   9  10        772.53        716.91        34.99 o                         
 -12  10  10       5643.29       5516.50       180.78 o                         
 -11  10  10       6833.03       6747.21       107.48 o                         
 -10  10  10       2719.26       2611.88        76.20 o                         
  -9  10  10        400.07        377.71        22.35 o                         
  -8  10  10       2127.95       2144.34        41.41 o                         
  -7  10  10      10329.18      10218.07       103.66 o                         
  -6  10  10      13484.94      13359.99       135.25 o                         
  -5  10  10       6986.90       6982.64        64.03 o                         
  -4  10  10       3826.16       3819.53        46.89 o                         
  -3  10  10        366.57        373.68        16.75 o                         
  -2  10  10       4601.37       4490.48        49.18 o                         
  -1  10  10      14409.38      14113.52       122.96 o                         
   0  10  10      15367.92      15422.92       138.33 o                         
   1  10  10       3653.24       3663.52        61.29 o                         
   2  10  10        215.14        217.80        19.20 o                         
   3  10  10        403.58        408.15        30.30 o                         
   4  10  10       2071.29       2017.08        43.65 o                         
   5  10  10       6419.77       6382.98        80.65 o                         
   6  10  10       3474.94       3452.95        65.84 o                         
 -11  11  10       4990.27       5039.37        83.20 o                         
 -10  11  10       3444.41       3427.64        64.10 o                         
  -9  11  10        699.36        698.56        28.64 o                         
  -8  11  10         68.38         61.42        19.70 o                         
  -7  11  10       4284.61       4211.09        83.61 o                         
  -6  11  10          1.48         17.40        13.14 o                         
  -5  11  10       4928.66       4969.18        55.10 o                         
  -4  11  10       1171.94       1311.93        26.52 o                         
  -3  11  10        300.91        317.35        18.77 o                         
  -2  11  10       2523.34       2434.35        36.97 o                         
  -1  11  10       7510.07       7299.73        82.16 o                         
   0  11  10        565.16        604.88        29.07 o                         
   1  11  10       1955.30       1828.08        38.30 o                         
   2  11  10       1760.94       1824.02        38.61 o                         
   3  11  10      10822.61      11085.47       117.24 o                         
   4  11  10       7677.20       7772.06        99.44 o                         
   5  11  10       4361.10       4324.36        93.39 o                         
   6  11  10        786.15        805.45        39.35 o                         
 -11  12  10      10596.26      10090.23       156.88 o                         
 -10  12  10       1469.01       1467.53        45.95 o                         
  -9  12  10        143.83        104.60        24.42 o                         
  -8  12  10       1880.21       1887.07        52.30 o                         
  -7  12  10      15083.61      15094.04       152.32 o                         
  -6  12  10       4749.50       4675.00        54.93 o                         
  -5  12  10      14136.50      13883.11       119.88 o                         
  -4  12  10       2968.01       2966.91        43.63 o                         
  -3  12  10        185.56        214.85        18.87 o                         
  -2  12  10       2729.80       2616.79        41.77 o                         
  -1  12  10      20379.79      20357.48       182.33 o                         
   0  12  10       3358.81       3312.21        60.04 o                         
   1  12  10       1860.67       1845.69        42.17 o                         
   2  12  10        481.81        517.31        28.55 o                         
   3  12  10        520.83        556.51        30.33 o                         
   4  12  10       1317.60       1249.42        42.40 o                         
   5  12  10       8432.33       8595.65       119.84 o                         
 -10  13  10        148.99        144.71        29.42 o                         
  -9  13  10        313.29        295.05        31.45 o                         
  -8  13  10        106.75         81.28        22.88 o                         
  -7  13  10       4359.17       4344.42        69.39 o                         
  -6  13  10         27.27         25.53        15.14 o                         
  -5  13  10       4550.03       4504.31        60.82 o                         
  -4  13  10         33.39         52.24        17.65 o                         
  -3  13  10       1785.97       1925.89        42.28 o                         
  -2  13  10        203.25        209.56        20.23 o                         
  -1  13  10       8756.22       8633.99        99.61 o                         
   0  13  10        910.02        935.29        34.86 o                         
   1  13  10       1281.94       1283.49        41.31 o                         
   2  13  10       1031.12       1090.01        39.65 o                         
   3  13  10       8435.38       8656.41       108.03 o                         
   4  13  10       1509.24       1603.52        50.08 o                         
   5  13  10       5438.70       5457.32        92.61 o                         
 -10  14  10       1243.47       1200.00        74.17 o                         
  -9  14  10        140.45        126.64        32.99 o                         
  -8  14  10       1405.73       1348.12        40.86 o                         
  -7  14  10      10295.60      10562.34       117.66 o                         
  -6  14  10        646.62        687.60        29.68 o                         
  -5  14  10       9058.01       8855.59       105.02 o                         
  -4  14  10       1387.82       1439.80        40.04 o                         
  -3  14  10         25.08         44.02        20.27 o                         
  -2  14  10       1095.30       1140.63        36.02 o                         
  -1  14  10      19855.47      19988.38       199.36 o                         
   0  14  10       1012.05       1091.34        38.04 o                         
   1  14  10       4342.61       4355.97        85.74 o                         
   2  14  10        784.25        721.39        38.56 o                         
   3  14  10        112.65        123.13        30.50 o                         
   4  14  10        178.08        151.23        28.72 o                         
  -9  15  10       1775.20       1757.83        82.38 o                         
  -8  15  10        278.80        309.98        35.79 o                         
  -7  15  10       2483.75       2573.06        63.68 o                         
  -6  15  10         18.08         13.24        23.55 o                         
  -5  15  10       3423.71       3441.52        76.18 o                         
  -4  15  10        731.09        825.15        38.87 o                         
  -3  15  10       1160.40       1213.07        43.66 o                         
  -2  15  10         71.67         68.92        22.82 o                         
  -1  15  10      10040.53      10047.10       124.67 o                         
   0  15  10        594.42        567.64        36.29 o                         
   1  15  10       1880.72       1872.56        58.73 o                         
   2  15  10        604.66        603.95        43.75 o                         
   3  15  10       6244.90       6484.11       120.03 o                         
  -8  16  10       1280.30       1257.35        61.52 o                         
  -7  16  10       8478.22       8519.92       156.19 o                         
  -6  16  10        318.70        330.79        35.17 o                         
  -5  16  10      10625.65      10649.35       178.98 o                         
  -4  16  10        695.24        738.25        48.60 o                         
  -3  16  10         14.16        -41.96        27.97 o                         
  -2  16  10        924.62       1002.45        38.18 o                         
  -1  16  10      17756.48      18055.54       212.03 o                         
   0  16  10         33.27         32.34        28.42 o                         
   1  16  10       7555.96       7526.05       129.99 o                         
   2  16  10       1488.79       1651.43        68.67 o                         
  -7  17  10       1040.24       1069.03        54.41 o                         
  -6  17  10          0.67        -24.59        32.59 o                         
  -5  17  10       3403.37       3345.32        91.59 o                         
  -4  17  10       1248.86       1400.04        62.51 o                         
  -3  17  10          5.84        -22.18        30.32 o                         
  -2  17  10       1340.12       1349.56        49.85 o                         
  -1  17  10       6246.63       6171.20       113.20 o                         
   0  17  10        211.85        236.45        39.21 o                         
   1  17  10        721.79        699.38        49.80 o                         
  -5  18  10       8852.60       8978.35       176.93 o                         
  -4  18  10        326.11        302.99        52.07 o                         
  -3  18  10        169.10        124.15        39.52 o                         
  -2  18  10        256.14        230.17        40.04 o                         
  -1  18  10       9580.53       9976.76       163.94 o                         
 -13   0  11       8742.06       8910.73       315.55 o                         
 -11   0  11          4.57        -20.83        30.48 o                         
  -7   0  11      10904.94      11122.93       266.36 o                         
  -5   0  11        182.76        179.34        15.29 o                         
  -3   0  11      27848.35      28368.01       233.49 o                         
  -1   0  11        134.15        118.68        13.09 o                         
   1   0  11       2935.90       2842.54        44.80 o                         
   3   0  11       9087.85       8892.58       102.35 o                         
   5   0  11       8324.46       8114.43       121.31 o                         
   7   0  11       2720.63       2581.99        86.14 o                         
 -13   1  11       3431.00       3432.67       114.85 o                         
 -12   1  11        470.14        513.55        37.04 o                         
 -11   1  11       1238.04       1285.42        86.06 o                         
 -10   1  11        321.13        376.63        35.98 o                         
  -9   1  11      14825.56      14297.55       325.18 o                         
  -8   1  11         24.60         11.62        23.87 o                         
  -7   1  11       2091.60       2102.23        39.64 o                         
  -6   1  11          8.59         -0.47         7.94 o                         
  -5   1  11      20873.05      21298.46       208.23 o                         
  -4   1  11       1490.98       1558.38        21.33 o                         
  -3   1  11      15978.73      16134.74        95.62 o                         
  -2   1  11         20.88         30.35         7.83 o                         
  -1   1  11         36.69         37.68         7.59 o                         
   0   1  11        696.82        702.90        14.50 o                         
   1   1  11      56685.79      57330.23       308.20 o                         
   2   1  11       1699.41       1612.73        26.95 o                         
   3   1  11       7142.65       6944.97        62.26 o                         
   4   1  11         49.64         23.36        14.20 o                         
   5   1  11        439.07        466.60        23.68 o                         
   6   1  11        459.56        452.98        26.36 o                         
   7   1  11      23558.02      23382.36       236.99 o                         
 -13   2  11       8513.33       8238.39       219.25 o                         
 -12   2  11        147.33        104.95        32.67 o                         
 -11   2  11          0.05         26.28        30.50 o                         
 -10   2  11        220.58        177.42        28.06 o                         
  -9   2  11      30742.26      31313.65       425.78 o                         
  -8   2  11       4704.11       4836.57        81.88 o                         
  -7   2  11       5493.20       5398.41        81.88 o                         
  -6   2  11         87.37         84.65         9.63 o                         
  -5   2  11        270.67        288.02        10.15 o                         
  -4   2  11        864.53        931.75        23.24 o                         
  -3   2  11      25765.88      26260.64       149.06 o                         
  -2   2  11       3834.35       3851.51        31.36 o                         
  -1   2  11        200.53        202.36         9.47 o                         
   0   2  11       2438.49       2460.82        24.66 o                         
   1   2  11       1387.29       1367.17        21.75 o                         
   2   2  11        441.97        426.44        17.16 o                         
   3   2  11       8371.42       8301.67        71.58 o                         
   4   2  11        168.13        161.59        16.78 o                         
   5   2  11       7809.06       7545.87        81.89 o                         
   6   2  11       2034.55       1954.73        44.59 o                         
   7   2  11       1650.16       1578.68        49.27 o                         
 -13   3  11       3351.91       3235.68       229.49 o                         
 -12   3  11        924.88        913.50        39.67 o                         
 -11   3  11       1084.08       1017.78        49.77 o                         
 -10   3  11       3658.21       3684.34        92.78 o                         
  -9   3  11       8452.14       8273.72       130.83 o                         
  -8   3  11          0.52        -27.49        18.33 o                         
  -7   3  11       1094.90       1076.47        35.34 o                         
  -6   3  11        717.96        726.63        16.75 o                         
  -5   3  11      27096.14      26863.27       175.28 o                         
  -4   3  11       8498.80       8352.71        59.33 o                         
  -3   3  11      13995.27      13945.14        86.71 o                         
  -2   3  11          0.17        -11.55         7.70 o                         
  -1   3  11          0.94          8.72         8.02 o                         
   0   3  11       2377.02       2462.81        27.50 o                         
   1   3  11      36418.91      37352.32       225.56 o                         
   2   3  11       7010.25       6914.20        62.36 o                         
   3   3  11       6368.54       6244.12        60.66 o                         
   4   3  11        125.00        111.19        16.25 o                         
   5   3  11        733.29        685.65        27.07 o                         
   6   3  11       1737.28       1768.77        43.20 o                         
   7   3  11      16079.29      16191.72       178.87 o                         
 -13   4  11       8091.48       7518.92       344.24 o                         
 -12   4  11          0.16          7.90        26.01 o                         
 -11   4  11         70.08         67.64        25.84 o                         
 -10   4  11        868.62        915.60        41.25 o                         
  -9   4  11      17819.63      18230.51       341.72 o                         
  -8   4  11       5299.71       5283.15        98.28 o                         
  -7   4  11       3705.40       3826.58        81.33 o                         
  -6   4  11       2274.85       2193.12        28.08 o                         
  -5   4  11        132.18        138.58        10.66 o                         
  -4   4  11       2089.10       2008.28        23.27 o                         
  -3   4  11      22735.29      22910.59       134.50 o                         
  -2   4  11       2118.78       2089.72        24.95 o                         
  -1   4  11        177.00        157.14        10.77 o                         
   0   4  11       3860.57       3933.39        37.87 o                         
   1   4  11        801.06        795.53        18.83 o                         
   2   4  11       1021.50       1061.79        23.72 o                         
   3   4  11       5779.04       5482.06        57.70 o                         
   4   4  11          0.50        -21.21        14.14 o                         
   5   4  11       7144.19       7387.09        85.36 o                         
   6   4  11       3101.04       3052.69        59.95 o                         
   7   4  11        697.22        770.81        38.63 o                         
 -13   5  11       2195.65       2628.40       206.18 o                         
 -12   5  11        384.91        411.93        56.00 o                         
 -11   5  11         86.93         39.09        33.33 o                         
 -10   5  11       7343.13       7183.20       230.11 o                         
  -9   5  11       5583.67       5472.32       207.04 o                         
  -8   5  11         37.88         30.51        39.60 o                         
  -7   5  11        359.70        369.05        18.56 o                         
  -6   5  11       1180.13       1179.22        21.07 o                         
  -5   5  11      16582.85      16145.13       115.12 o                         
  -4   5  11      18290.19      18035.05       137.66 o                         
  -3   5  11      10858.05      10741.59        73.63 o                         
  -2   5  11         63.92         80.34        10.54 o                         
  -1   5  11          0.65        -13.84         9.22 o                         
   0   5  11       3110.49       3120.17        35.94 o                         
   1   5  11      26469.26      26735.14       182.71 o                         
   2   5  11      11353.17      11355.87        90.16 o                         
   3   5  11       4994.92       4891.48        52.78 o                         
   4   5  11        285.50        307.53        20.25 o                         
   5   5  11        660.79        631.29        27.83 o                         
   6   5  11       2802.66       2762.30        55.64 o                         
   7   5  11       8302.34       8389.80       114.39 o                         
 -13   6  11       5423.57       5313.60       170.78 o                         
 -12   6  11          4.35         -9.49        33.51 o                         
 -11   6  11        116.41        116.71        34.69 o                         
 -10   6  11       1320.74       1356.97        54.88 o                         
  -9   6  11      13002.38      13231.07       262.15 o                         
  -8   6  11      11224.60      10997.20       147.50 o                         
  -7   6  11       3667.26       3655.61        45.82 o                         
  -6   6  11       1878.22       1816.22        27.75 o                         
  -5   6  11         91.88         71.45        11.38 o                         
  -4   6  11       2567.14       2569.52        30.97 o                         
  -3   6  11       9836.69       9826.01        74.55 o                         
  -2   6  11       3115.94       3243.79        33.79 o                         
  -1   6  11        759.63        764.81        20.07 o                         
   0   6  11       6860.35       6787.53        60.13 o                         
   1   6  11        453.57        435.85        19.40 o                         
   2   6  11       1600.22       1565.41        30.39 o                         
   3   6  11       2775.06       2724.94        40.49 o                         
   4   6  11         75.56         55.11        16.59 o                         
   5   6  11       1255.59       1206.29        34.77 o                         
   6   6  11       6227.13       6088.67        87.93 o                         
 -13   7  11        846.94        873.45       130.88 o                         
 -12   7  11        816.89        778.24        41.23 o                         
 -11   7  11         21.06         19.46        20.26 o                         
 -10   7  11       8760.29       8657.03       158.36 o                         
  -9   7  11       3331.32       3272.46        63.92 o                         
  -8   7  11         23.58         67.49        13.18 o                         
  -7   7  11         12.24         13.99        11.80 o                         
  -6   7  11         71.41         67.75        13.19 o                         
  -5   7  11       2970.16       3162.04        38.63 o                         
  -4   7  11      18619.61      18401.83       142.38 o                         
  -3   7  11       2881.97       2932.05        36.72 o                         
  -2   7  11          4.95         -0.41        10.34 o                         
  -1   7  11         73.52         65.42        12.51 o                         
   0   7  11       2814.97       2753.10        37.61 o                         
   1   7  11      11074.46      11307.42        96.69 o                         
   2   7  11      16695.79      16639.00       129.17 o                         
   3   7  11       3291.57       3259.32        47.65 o                         
   4   7  11        384.75        373.42        22.69 o                         
   5   7  11        318.36        347.60        25.39 o                         
   6   7  11       4343.77       4277.42        72.85 o                         
 -12   8  11         61.43        -34.66        41.69 o                         
 -11   8  11        248.82        228.23        22.76 o                         
 -10   8  11       1112.70       1126.43        48.13 o                         
  -9   8  11       7116.81       7128.26        84.27 o                         
  -8   8  11      20315.99      19747.01       201.76 o                         
  -7   8  11       1908.81       1904.19        36.39 o                         
  -6   8  11        352.46        344.99        17.40 o                         
  -5   8  11        284.62        274.24        17.36 o                         
  -4   8  11       2103.28       2147.83        32.98 o                         
  -3   8  11       2469.60       2602.03        39.32 o                         
  -2   8  11       9395.87       9547.05        92.93 o                         
  -1   8  11       2201.00       2208.07        32.15 o                         
   0   8  11       5486.96       5340.01        63.67 o                         
   1   8  11          4.52         -0.01        14.29 o                         
   2   8  11       2227.45       2224.27        36.75 o                         
   3   8  11       1116.31       1223.50        30.16 o                         
   4   8  11          4.92        -14.52        18.00 o                         
   5   8  11        102.45        126.26        22.58 o                         
   6   8  11       7279.88       7186.73        99.15 o                         
 -12   9  11       2484.98       2416.97        94.83 o                         
 -11   9  11         50.50         25.01        24.30 o                         
 -10   9  11       7767.92       7537.15       153.49 o                         
  -9   9  11        863.41        929.13        31.11 o                         
  -8   9  11          2.65         20.65        15.04 o                         
  -7   9  11         34.06         20.32        14.78 o                         
  -6   9  11        105.36         75.33        15.90 o                         
  -5   9  11        614.82        655.35        18.69 o                         
  -4   9  11      11670.77      11890.08       100.68 o                         
  -3   9  11       1592.26       1674.44        29.67 o                         
  -2   9  11          0.20          4.83        13.97 o                         
  -1   9  11        392.97        418.86        19.13 o                         
   0   9  11       1957.76       1958.23        39.29 o                         
   1   9  11       3785.24       3849.36        57.87 o                         
   2   9  11      17399.94      16975.21       137.51 o                         
   3   9  11       2206.70       2123.80        41.24 o                         
   4   9  11        234.94        228.99        22.80 o                         
   5   9  11        541.19        602.96        31.65 o                         
   6   9  11       4106.08       4171.51        79.63 o                         
 -11  10  11       1012.68        960.10        33.34 o                         
 -10  10  11        559.00        583.31        29.39 o                         
  -9  10  11       1836.92       1961.97        42.94 o                         
  -8  10  11      18554.61      18026.94       178.27 o                         
  -7  10  11       2540.77       2536.71        41.89 o                         
  -6  10  11        194.36        206.09        18.31 o                         
  -5  10  11        490.72        516.28        18.82 o                         
  -4  10  11       1798.30       1836.18        33.03 o                         
  -3  10  11       1889.64       2141.74        60.40 o                         
  -2  10  11      13049.32      13110.54       123.24 o                         
  -1  10  11       2105.45       2106.96        39.45 o                         
   0  10  11       3545.42       3647.65        56.67 o                         
   1  10  11         90.97         59.37        18.47 o                         
   2  10  11       2857.11       2726.36        47.97 o                         
   3  10  11        221.50        222.66        22.96 o                         
   4  10  11        553.77        539.83        29.90 o                         
   5  10  11         23.85          5.88        23.03 o                         
 -11  11  11         26.47         14.90        24.71 o                         
 -10  11  11       3199.87       3107.84        60.05 o                         
  -9  11  11         84.00         66.71        21.21 o                         
  -8  11  11          4.46         16.14        17.53 o                         
  -7  11  11        231.41        256.84        21.46 o                         
  -6  11  11         77.11         93.74        20.07 o                         
  -5  11  11        278.22        265.62        22.18 o                         
  -4  11  11      12958.78      12875.26       122.40 o                         
  -3  11  11        880.07        890.08        26.27 o                         
  -2  11  11         18.48         40.12        18.30 o                         
  -1  11  11        631.69        670.32        27.28 o                         
   0  11  11       2078.85       2177.98        45.27 o                         
   1  11  11        695.39        746.91        30.40 o                         
   2  11  11      16175.41      15997.63       180.90 o                         
   3  11  11       1753.34       1716.26        46.07 o                         
   4  11  11        184.07        178.16        25.50 o                         
   5  11  11        957.35        968.95        44.97 o                         
 -10  12  11        602.10        614.16        40.49 o                         
  -9  12  11        291.35        317.60        31.61 o                         
  -8  12  11       9521.03       9480.05       121.71 o                         
  -7  12  11       1050.09        963.47        32.19 o                         
  -6  12  11        413.08        379.35        20.75 o                         
  -5  12  11        888.25        912.47        29.64 o                         
  -4  12  11       2344.25       2371.93        44.90 o                         
  -3  12  11         31.93         26.18        17.91 o                         
  -2  12  11       7766.10       7701.74        99.60 o                         
  -1  12  11       1030.48       1101.70        33.98 o                         
   0  12  11       1422.07       1503.81        40.62 o                         
   1  12  11        275.44        264.93        25.66 o                         
   2  12  11       1952.75       1924.23        54.68 o                         
   3  12  11          0.92         22.23        24.37 o                         
   4  12  11        821.93        844.39        39.81 o                         
 -10  13  11       2410.29       2406.16        80.64 o                         
  -9  13  11          4.99         35.87        25.36 o                         
  -8  13  11         94.70         69.54        24.93 o                         
  -7  13  11        671.90        685.92        33.44 o                         
  -6  13  11        106.00        108.86        18.94 o                         
  -5  13  11         29.64         -8.41        19.32 o                         
  -4  13  11       9017.27       8828.03       110.21 o                         
  -3  13  11         42.73         23.04        19.70 o                         
  -2  13  11         14.46          4.56        19.22 o                         
  -1  13  11        717.66        738.56        31.39 o                         
   0  13  11        521.48        572.68        31.45 o                         
   1  13  11         16.23         21.93        25.42 o                         
   2  13  11       8507.67       8515.05       122.67 o                         
   3  13  11        805.78        871.43        42.44 o                         
   4  13  11          0.43        -45.27        30.18 o                         
  -9  14  11         49.32         31.30        38.43 o                         
  -8  14  11       6168.09       6295.91       114.36 o                         
  -7  14  11        215.08        244.26        27.61 o                         
  -6  14  11        146.42        152.35        24.62 o                         
  -5  14  11        720.54        714.86        36.37 o                         
  -4  14  11       1760.77       1830.41        55.91 o                         
  -3  14  11        299.40        307.11        32.15 o                         
  -2  14  11       4275.05       4233.75        73.01 o                         
  -1  14  11        872.26        840.94        35.20 o                         
   0  14  11        356.28        360.62        32.52 o                         
   1  14  11        479.03        457.73        35.13 o                         
   2  14  11       1081.62       1097.49        51.05 o                         
   3  14  11         77.43         69.11        31.87 o                         
  -8  15  11          0.22          0.69        35.27 o                         
  -7  15  11       1358.17       1345.99        46.14 o                         
  -6  15  11         37.52         61.87        31.14 o                         
  -5  15  11         31.33          0.49        27.08 o                         
  -4  15  11       4870.09       5107.17       111.01 o                         
  -3  15  11         69.90         84.34        33.12 o                         
  -2  15  11         68.61         67.88        25.13 o                         
  -1  15  11       1656.44       1697.04        53.86 o                         
   0  15  11        293.86        294.39        35.47 o                         
   1  15  11        128.35        103.40        31.71 o                         
   2  15  11       7347.19       7525.05       157.13 o                         
  -7  16  11          0.25          8.21        27.19 o                         
  -6  16  11        220.93        214.65        36.90 o                         
  -5  16  11       1064.97       1044.22        56.45 o                         
  -4  16  11       1223.16       1322.02        59.52 o                         
  -3  16  11         86.25        120.62        35.81 o                         
  -2  16  11       5954.92       6284.14       131.38 o                         
  -1  16  11        643.82        700.78        41.17 o                         
   0  16  11        744.32        677.60        46.53 o                         
   1  16  11        586.36        592.27        47.02 o                         
  -5  17  11        121.72        109.53        38.97 o                         
  -4  17  11       4253.39       4332.96       129.37 o                         
  -3  17  11         45.22         49.25        43.78 o                         
  -2  17  11        433.81        480.26        58.00 o                         
  -1  17  11       2257.16       2239.43        78.67 o                         
  -8   0  12       1174.02       1146.52        52.05 o                         
  -6   0  12       4616.56       4500.20        82.72 o                         
  -4   0  12      12629.97      12566.37       129.47 o                         
  -2   0  12       5123.92       5076.48        68.41 o                         
   0   0  12       1210.01       1114.57        33.48 o                         
   2   0  12         38.08         36.59        19.15 o                         
   4   0  12      14467.04      14376.92       166.44 o                         
   6   0  12        137.70        147.19        34.72 o                         
 -13   1  12        191.08        177.50        46.62 o                         
 -12   1  12       7232.63       7535.57       265.35 o                         
 -11   1  12        230.28        272.40        38.55 o                         
 -10   1  12        290.40        340.24        53.79 o                         
  -9   1  12        151.33        181.88        39.44 o                         
  -8   1  12       2492.60       2396.15        56.93 o                         
  -7   1  12         24.55         22.01         9.16 o                         
  -6   1  12      35856.79      34984.52       285.05 o                         
  -5   1  12        568.61        573.37        15.68 o                         
  -4   1  12        756.76        787.44        15.71 o                         
  -3   1  12          4.47         -9.89         9.23 o                         
  -2   1  12       5283.56       5282.41        51.00 o                         
  -1   1  12       2850.90       2936.97        37.53 o                         
   0   1  12      31511.17      31717.94       196.28 o                         
   1   1  12        508.47        527.71        19.45 o                         
   2   1  12         82.26         67.12        14.45 o                         
   3   1  12          2.81        -10.70        13.76 o                         
   4   1  12      10949.91      10641.98        99.00 o                         
   5   1  12        219.09        199.95        22.03 o                         
   6   1  12       9764.83      10023.96       116.51 o                         
 -13   2  12          0.37         48.48        31.48 o                         
 -12   2  12       2004.00       2115.63       118.33 o                         
 -11   2  12       1450.39       1420.42        99.51 o                         
 -10   2  12      15485.22      15818.08       429.40 o                         
  -9   2  12       1377.66       1311.00        42.38 o                         
  -8   2  12        953.33        873.42        42.16 o                         
  -7   2  12         86.81         95.48        13.96 o                         
  -6   2  12       3735.18       3591.42        59.81 o                         
  -5   2  12       1537.87       1518.84        23.90 o                         
  -4   2  12       3767.47       3839.57        36.14 o                         
  -3   2  12         14.98          7.44         9.42 o                         
  -2   2  12       4379.40       4317.72        46.26 o                         
  -1   2  12        749.17        758.99        19.67 o                         
   0   2  12       1541.04       1458.90        24.96 o                         
   1   2  12       1817.24       1804.54        32.35 o                         
   2   2  12          7.89         21.09        13.80 o                         
   3   2  12         39.47         20.73        15.32 o                         
   4   2  12      12328.69      12087.31       120.78 o                         
   5   2  12        102.04         99.24        20.97 o                         
   6   2  12         38.56          2.73        21.28 o                         
 -13   3  12         75.83        147.02        71.72 o                         
 -12   3  12       9619.50       8358.51       315.55 o                         
 -11   3  12        815.67        853.36        61.16 o                         
 -10   3  12        359.25        427.05        28.06 o                         
  -9   3  12        691.55        737.76        40.63 o                         
  -8   3  12       1406.81       1350.39        50.71 o                         
  -7   3  12        262.89        275.02        18.96 o                         
  -6   3  12      23401.22      22849.46       201.12 o                         
  -5   3  12       1104.35       1066.87        19.99 o                         
  -4   3  12        124.67        118.36        10.60 o                         
  -3   3  12        149.93        164.52        11.77 o                         
  -2   3  12       6966.65       6958.64        64.08 o                         
  -1   3  12       4668.98       4766.76        47.36 o                         
   0   3  12      25326.65      25609.53       180.53 o                         
   1   3  12       2241.09       2190.42        37.24 o                         
   2   3  12          2.46         11.55        14.05 o                         
   3   3  12         22.89          3.57        14.90 o                         
   4   3  12       8174.89       8042.94        90.14 o                         
   5   3  12       2390.70       2386.00        48.93 o                         
   6   3  12       3694.94       3672.82        65.02 o                         
 -13   4  12        100.32        111.16        77.09 o                         
 -12   4  12       1779.24       1900.48       130.88 o                         
 -11   4  12       1461.47       1413.18        49.19 o                         
 -10   4  12      13342.13      13312.63       224.28 o                         
  -9   4  12       1419.40       1461.92        53.11 o                         
  -8   4  12        572.22        488.26        31.65 o                         
  -7   4  12         82.21         82.82        15.45 o                         
  -6   4  12       2357.23       2255.31        41.06 o                         
  -5   4  12       3523.43       3480.94        40.09 o                         
  -4   4  12        135.16        191.57        11.77 o                         
  -3   4  12        487.95        530.06        18.05 o                         
  -2   4  12       6021.69       5969.42        59.53 o                         
  -1   4  12        168.33        178.94        13.98 o                         
   0   4  12       1696.05       1624.17        33.75 o                         
   1   4  12       3944.57       3977.67        52.27 o                         
   2   4  12        426.38        530.22        21.51 o                         
   3   4  12        110.35        121.41        17.31 o                         
   4   4  12      10881.84      10865.35       110.98 o                         
   5   4  12        323.44        370.13        26.23 o                         
   6   4  12          6.98        -19.42        20.45 o                         
 -13   5  12         93.65         21.51        89.65 o                         
 -12   5  12       6193.05       4923.31       238.46 o                         
 -11   5  12        946.92        927.36        63.94 o                         
 -10   5  12        376.75        396.15        46.98 o                         
  -9   5  12       1084.35       1089.80        37.99 o                         
  -8   5  12       1992.00       1898.24        43.10 o                         
  -7   5  12       1767.27       1719.88        33.05 o                         
  -6   5  12      20164.88      19698.48       169.10 o                         
  -5   5  12       1409.79       1497.07        26.12 o                         
  -4   5  12        170.64        184.21        12.55 o                         
  -3   5  12        449.72        467.13        17.85 o                         
  -2   5  12       7718.90       7882.18        80.84 o                         
  -1   5  12       2300.69       2362.31        34.44 o                         
   0   5  12      20727.15      20500.99       190.67 o                         
   1   5  12       1891.26       1847.56        36.32 o                         
   2   5  12         13.78         15.73        15.19 o                         
   3   5  12         45.49         39.82        16.15 o                         
   4   5  12       6725.84       6789.34        81.58 o                         
   5   5  12       5458.44       5425.93        77.95 o                         
   6   5  12       1103.60       1124.80        41.39 o                         
 -12   6  12       1091.17       1016.58       121.92 o                         
 -11   6  12       2294.91       2415.28       217.84 o                         
 -10   6  12       5163.56       5201.62       210.78 o                         
  -9   6  12       2119.89       2146.08        53.84 o                         
  -8   6  12       1060.32       1068.41        38.70 o                         
  -7   6  12        258.70        234.81        13.36 o                         
  -6   6  12       1509.83       1514.85        26.35 o                         
  -5   6  12       5891.07       5909.15        62.37 o                         
  -4   6  12        243.94        242.80        14.96 o                         
  -3   6  12        179.63        153.89        13.50 o                         
  -2   6  12       5611.43       5530.60        64.20 o                         
  -1   6  12        308.27        324.46        17.55 o                         
   0   6  12        672.43        627.75        26.25 o                         
   1   6  12       4545.64       4514.89        59.65 o                         
   2   6  12        976.84       1058.59        29.46 o                         
   3   6  12       3041.36       3119.81        47.26 o                         
   4   6  12       7717.49       7596.96        90.55 o                         
   5   6  12        509.75        519.37        29.92 o                         
 -12   7  12       3956.99       3729.24       224.11 o                         
 -11   7  12       1795.40       1753.55       132.67 o                         
 -10   7  12        164.38        216.16        27.31 o                         
  -9   7  12       1347.46       1292.14        39.64 o                         
  -8   7  12       5090.10       5061.68        70.92 o                         
  -7   7  12       5966.73       5819.38        66.29 o                         
  -6   7  12      11637.90      11529.36       123.36 o                         
  -5   7  12       3622.37       3577.22        52.63 o                         
  -4   7  12        265.01        258.90        15.72 o                         
  -3   7  12        231.98        223.14        16.15 o                         
  -2   7  12       5453.12       5584.39        59.73 o                         
  -1   7  12       8518.57       8979.51        84.41 o                         
   0   7  12      10076.13      10015.44       101.65 o                         
   1   7  12       1997.27       2017.42        42.68 o                         
   2   7  12         73.01         46.71        17.79 o                         
   3   7  12          0.75         -3.48        16.87 o                         
   4   7  12       4559.80       4413.77        66.06 o                         
   5   7  12       6871.86       6855.49        91.05 o                         
 -12   8  12       1238.17       1186.77        81.58 o                         
 -11   8  12       6217.07       6248.99       111.49 o                         
 -10   8  12       1345.87       1357.10        39.41 o                         
  -9   8  12        586.76        626.00        26.34 o                         
  -8   8  12       1268.31       1205.04        29.83 o                         
  -7   8  12        672.80        668.91        23.19 o                         
  -6   8  12       1081.00       1117.99        30.44 o                         
  -5   8  12       7202.49       7241.34        83.34 o                         
  -4   8  12          0.73         44.32        14.35 o                         
  -3   8  12        191.68        205.88        21.77 o                         
  -2   8  12       2797.26       2856.48        48.17 o                         
  -1   8  12       1191.67       1261.72        29.37 o                         
   0   8  12         79.00         57.75        17.25 o                         
   1   8  12       3296.98       3313.09        53.26 o                         
   2   8  12       1604.03       1634.55        39.61 o
[truncated: 61,723 more chars]
